# Supplementary material for: Conservation and diversity in expression of candidate genes regulating socially-induced female-male sex change in wrasses
Source: PeerJ. 2019 Jun 11;7:e7032. doi: 10.7717/peerj.7032 (PMC6568253; doi:10.7717/peerj.7032)
Supplement: Data S2 — Raw (.raw) and relative (.rel) expression values are provided in separate sheets for each species, and for brain and gonad analyses separately. Bluehead, bluehead wrasse Experiment 1. SpottySI, spotty wrasse social induction Experiment 2. SpottWild, Spotty wrasse Survey 1. Kyusen, kyusen wrasse Survey 2. [file peerj-07-7032-s010.xls]

## Sheet: KeyKey
KEY
Data tab headings	Species.tissue.datatype	Species	datatype
		Bluehead = bluehead wrasse social induction (Experiment 1)	raw = gene expression count data from qPCR for each gene
		SpottySI = spotty wrasse social induction (Experiment 2)	rel = gene expression relative to the control female group, for each gene
		SpottyWild = wild caught spotty wrasse (Survey 1)
		Kyusen = wild caught kyusen wrasse (Survey 2)
Column idenifiers	Sample.ID	individual ID for each fish
	Sex	C BF D0 = breeding female from control tank (TP male present) at experiment day 0
		C BF = breeding female from control tank (TP male present) removed at progressive time points throughout the experiment
		CF = control female
		ET = early transitional
		IP = initial phase male
		LT = late transitional
		M BF = breeding female from manipulated tanks (TP male removed) removed at progressive time points throughout experiment
		MT = mid transitional
		NBF = non-breeding female
		S1 – 6 = stages 1 – 6
		TP = terminal phase male
	Genes	18S = 18S ribosomal RNA
		Amh = anti-müllerian hormone gene
		Cyp19a1a = gonadal aromatase gene
		Cyp19a1b = brain aromatase gene
		Ef1a = elongation factor 1-alpha
		G6pd = glucose-6-phosphate dehydrogenase gene
		It = isotocin gene
		Gene.gene = geometric mean of the named genes (e.g. Ef1a.18S.G6pd = geometric mean of ef1a, 18S and g6pd gene expression)
		Norm.Gene1.Gene2 = gene 1 expression normalised to that of gene 2, using gene 2 as the reference gene (e.g. Norm.Cyp19a1b.Ef1a = cyp19a1b expression normalised to ef1a, Norm.Amh.18SG6pd = amh expression normalised to the geometric mean of 18S and g6pd)

## Sheet: Bluehead.gonads.raw
Sample.ID	Group	Sex	Reef	Day.removed	Cyp19a1a	Amh	Eef1a	18S	G6pd	Eef1a.18S	Eef1a.G6pd	18S.G6pd	Eef1a.18S.G6pd	Norm.Cyp19a1a.Eef1a18S	Norm.Amh.Eef1a18S	Norm.Cyp19a1a.3ref	Norm.Amh.3ref	Norm.Cyp19a1a.18SG6pd	Norm.Amh.18SG6pd
6	1	CF	1	3	0.0866975	0.00144601	1.66217	6.19391	0.0342383	3.20864	0.238558	0.46051	0.706401	0.02702	0.000450662	0.122731	0.00204701	0.188264	0.00314002
18	1	CF	2	7	0.0748491	0.0098538	5.38737	14.0311	0.0560622	8.69431	0.549571	0.886914	1.61825	0.00860898	0.00113336	0.046253	0.00608916	0.0843928	0.0111102
23	1	CF	3	1	0.122155	0.00489059	2.42357	17.1282	0.0572556	6.44292	0.372509	0.990294	1.33453	0.0189595	0.000759063	0.0915341	0.00366466	0.123352	0.00493852
10	2	S1	2	2	0.141744	0.00109171	3.27165	25.9197	0.0497345	9.20869	0.403378	1.13539	1.61566	0.0153924	0.000118552	0.0877312	0.000675703	0.124842	0.000961531
22	2	S1	3	1	0.441518	0.00757328	1.82002	11.6784	0.0404535	4.61031	0.271341	0.687337	0.950908	0.0957675	0.00164269	0.464311	0.00796426	0.642359	0.0110183
24	2	S1	3	3	0.168886	0.00161815	1.87155	16.8633	0.0435177	5.61788	0.285387	0.856653	1.11157	0.0300623	0.000288036	0.151935	0.00145574	0.197147	0.00188893
1	3	S2	1	2	0.0076039	0.00971897	2.91423	4.54376	0.0380965	3.6389	0.3332	0.416054	0.796052	0.00208962	0.00267086	0.00955202	0.012209	0.0182762	0.0233599
5	3	S2	1	3	0.000332326	0.0204155	1.34154	4.04925	0.030942	2.33071	0.203739	0.353966	0.551876	0.000142586	0.00875935	0.000602176	0.0369929	0.000938865	0.0576765
8	3	S2	1	6	0.00267359	0.0181493	3.12561	12.2634	0.0489132	6.19118	0.391003	0.774496	1.23308	0.000431839	0.00293148	0.00216823	0.0147187	0.00345204	0.0234337
7	4	S3	1	4	0.000323873	0.036448	3.45188	13.6536	0.0286389	6.86516	0.314417	0.625318	1.10514	4.72e-05	0.00530912	0.000293059	0.0329803	0.000517933	0.0582871
12	4	S3	2	3	0.000625641	0.0116112	4.37081	8.28614	0.053263	6.01807	0.482496	0.664338	1.24484	0.00010396	0.0019294	0.000502588	0.0093275	0.000941751	0.0174779
72	4	S3	4	5	0.000631697	0.0204534	1.54966	3.71812	0.0162343	2.40038	0.158612	0.245685	0.45394	0.000263165	0.00852089	0.00139159	0.0450575	0.00257116	0.0832503
11	5	S4	2	3	4.74e-05	0.0183628	2.11799	7.40965	0.0196721	3.96151	0.204121	0.38179	0.675861	1.2e-05	0.00463531	7.02e-05	0.0271695	0.000124152	0.0480967
14	5	S4	2	4	9.02e-05	0.00690906	1.62521	5.6976	0.00689556	3.04299	0.105862	0.198212	0.39969	2.97e-05	0.00227048	0.000225756	0.017286	0.000455067	0.0348569
82	5	S4	5	4	0.00013195	0.0519992	2.33672	3.01062	0.0176402	2.65236	0.203028	0.230452	0.498795	4.97e-05	0.0196049	0.000264537	0.10425	0.000572571	0.22564
19	6	S5	1	12	0.000263168	0.024779	0.61211	15.2854	0.00871804	3.05881	0.0730507	0.365046	0.433685	8.6e-05	0.00810085	0.000606819	0.0571358	0.000720918	0.0678791
27	6	S5	2	13	9.86e-05	0.0217423	0.461669	9.60194	0.00834569	2.10545	0.0620721	0.283081	0.333209	4.69e-05	0.0103267	0.000296059	0.065251	0.00034831	0.0768058
50	6	S5	2	18	9.78e-05	0.0426126	1.36543	57.0098	0.0159165	8.82285	0.147421	0.952573	1.07404	1.11e-05	0.0048298	9.1e-05	0.039675	0.000102669	0.0447343
21	7	S6	1	13	3.35e-05	0.0619415	1.09409	32.1727	0.0146284	5.93296	0.12651	0.686028	0.801517	5.65e-06	0.0104402	4.19e-05	0.0772803	4.88319e-05	0.0902901
26	7	S6	1	17	2.03e-05	0.031433	1.76176	83.3464	0.012059	12.1176	0.145757	1.00254	1.2098	1.68e-06	0.00259399	1.68e-05	0.0259819	2.02487e-05	0.0313535
47	7	S6	1	22	9.38e-06	0.0331307	1.42378	85.6731	0.0093595	11.0445	0.115438	0.895465	1.04515	8.5e-07	0.00299976	8.98e-06	0.0316993	1.0475e-05	0.0369983
33	8	TP	6	0	1.21e-05	0.0394757	0.837345	32.8679	0.0120859	5.24612	0.100598	0.630267	0.692869	2.3e-06	0.00752475	1.74e-05	0.0569743	1.91982e-05	0.0626333
39	8	TP	8	0	6.08e-06	0.0710894	0.421924	14.5831	0.00953246	2.48051	0.063419	0.372844	0.388534	2.45e-06	0.0286591	1.56e-05	0.182968	1.63071e-05	0.190668
71	8	TP	7	0	9.84e-06	0.158386	0.949004	34.0919	0.0199782	5.688	0.137693	0.825286	0.86462	1.73e-06	0.0278456	1.14e-05	0.183185	1.19231e-05	0.191916
40	9	IP	8	0	1.45e-06	0.0970428	0.142306	7.50622	0.0039937	1.03353	0.0238396	0.17314	0.162183	1.41e-06	0.0938948	8.96e-06	0.598352	8.37471e-06	0.560487
43	9	IP	8	0	6.79e-06	0.159636	0.77166	41.5579	0.0132269	5.66291	0.101028	0.741406	0.751357	1.2e-06	0.0281897	9.03e-06	0.212464	9.15827e-06	0.215315
46	9	IP	8	0	6.45e-06	0.0895629	0.795387	33.9493	0.0160994	5.19643	0.11316	0.7393	0.757542	1.24e-06	0.0172355	8.52e-06	0.118228	8.72447e-06	0.121146

## Sheet: Bluehead.gonads.rel
Sample.ID	Group	Sex	Reef	Day.removed	Rel.Cyp19a1a	Rel.Amh	Rel.Eef1a	Rel.G6pd	Rel.18S	Norm.Rel.Cyp19a1a.Eef1a18S	Norm.Rel.Amh.Eef1a18S	Rel.Eef1a.18S	Rel.Eef1a.G6pd	Rel.18S.G6pd	Rel.Eef1a.18S.G6pd	Norm.Rel.Cyp19a1a.3ref	Norm.Rel.Amh.3ref	Norm.Rel.Cyp19a1a.18SG6pd	Norm.Rel.Amh.18SG6pd
6	1	CF	1	3	0.916782	0.267939	0.526386	0.696108	0.49746	1.48493	0.57701	0.511719	0.605328	0.588461	0.566996	1.41331	0.52039	1.42621	0.490916
18	1	CF	2	7	0.791491	1.82586	1.7061	1.13981	1.1269	0.47312	1.45111	1.38658	1.3945	1.13334	1.2989	0.532626	1.54798	0.639324	1.73699
23	1	CF	3	1	1.29173	0.906201	0.76751	1.16408	1.37564	1.04195	0.971876	1.02753	0.94522	1.26544	1.07117	1.05406	0.931627	0.934464	0.772096
10	2	S1	2	2	1.49887	0.202288	1.03608	1.01117	2.08172	0.845915	0.151789	1.46862	1.02355	1.45085	1.29682	1.01027	0.171777	0.945753	0.150327
22	2	S1	3	1	4.66882	1.40329	0.576374	0.822471	0.937944	5.26305	2.10323	0.735259	0.688514	0.878312	0.763251	5.34678	2.02467	4.86624	1.72262
24	2	S1	3	3	1.78589	0.299836	0.592693	0.88477	1.35437	1.65212	0.36879	0.89595	0.724153	1.09467	0.892207	1.7496	0.370076	1.4935	0.295317
1	3	S2	1	2	0.0804074	1.80088	0.922896	0.77455	0.364929	0.114838	3.41966	0.580337	0.845476	0.531654	0.638955	0.109996	3.10376	0.138453	3.65212
5	3	S2	1	3	0.00351418	3.78289	0.424845	0.629089	0.325213	0.00783603	11.2151	0.371706	0.516977	0.452314	0.442966	0.00693435	9.40432	0.00711245	9.01724
8	3	S2	1	6	0.0282719	3.36298	0.989835	0.994467	0.98493	0.0237324	3.75336	0.987379	0.992148	0.989687	0.989736	0.0249682	3.74178	0.0261512	3.66367
7	4	S3	1	4	0.00342479	6.75362	1.09316	0.582264	1.09658	0.00259265	6.79759	1.09487	0.797815	0.79906	0.88705	0.00337472	8.38422	0.00392365	9.11269
12	4	S3	2	3	0.00661584	2.1515	1.38417	1.0829	0.665496	0.00571331	2.47033	0.959771	1.22431	0.848922	0.999176	0.00578755	2.37123	0.00713431	2.73252
72	4	S3	4	5	0.00667987	3.78991	0.490754	0.330065	0.298619	0.0144627	10.9098	0.382817	0.402468	0.313948	0.364357	0.0160248	11.4545	0.019478	13.0155
11	5	S4	2	3	0.000501383	3.40254	0.670737	0.399959	0.595101	0.000657763	5.93487	0.631788	0.517945	0.487869	0.542483	0.000807859	6.90702	0.000940525	7.51951
14	5	S4	2	4	0.000954164	1.28021	0.514681	0.140195	0.457599	0.0016296	2.90704	0.485301	0.268618	0.253285	0.320813	0.00259969	4.39445	0.0034474	5.44958
82	5	S4	5	4	0.0013953	9.63519	0.740007	0.358647	0.241796	0.00273398	25.1014	0.423002	0.515171	0.294482	0.40036	0.00304627	26.5023	0.00433756	35.277
19	6	S5	1	12	0.00278287	4.59142	0.193847	0.177249	1.22763	0.00472825	10.372	0.487824	0.185362	0.466473	0.3481	0.00698782	14.525	0.00546137	10.6123
27	6	S5	2	13	0.00104317	4.02873	0.146204	0.169678	0.771174	0.00257496	13.2219	0.335781	0.157504	0.361734	0.267452	0.00340927	16.5881	0.00263865	12.0079
50	6	S5	2	18	0.00103397	7.89591	0.432412	0.323602	4.5787	0.000609061	6.18389	1.40708	0.374071	1.21724	0.862086	0.00104836	10.0862	0.00077778	6.99382
21	7	S6	1	13	0.000354718	11.4774	0.346484	0.297413	2.58393	0.000310722	13.3673	0.946198	0.321012	0.876638	0.643341	0.00048194	19.6462	0.00036993	14.1161
26	7	S6	1	17	0.000215177	5.82437	0.557923	0.245175	6.69391	9.23e-05	3.32125	1.93253	0.36985	1.28109	0.971055	0.000193688	6.6051	0.000153395	4.90185
47	7	S6	1	22	9.92e-05	6.13895	0.450892	0.19029	6.88078	4.67e-05	3.84078	1.76139	0.292917	1.14427	0.838898	0.000103377	8.05859	7.93543e-05	5.78437
33	8	TP	6	0	0.000127604	7.31465	0.265175	0.245721	2.63976	0.000126412	9.6344	0.83666	0.255263	0.805385	0.556134	0.000200557	14.484	0.000145438	9.79219
39	8	TP	8	0	6.43e-05	13.1725	0.133617	0.193807	1.17123	0.000134642	36.6941	0.395597	0.160922	0.476438	0.311859	0.000180118	46.5141	0.000123536	29.8093
71	8	TP	7	0	0.000104069	29.3481	0.300536	0.406183	2.73807	9.51e-05	35.6524	0.907132	0.349389	1.05459	0.693992	0.000131075	46.5693	9.03247e-05	30.0045
40	9	IP	8	0	1.54e-05	17.9815	0.0450662	0.0811969	0.602857	7.73e-05	120.219	0.164829	0.0604916	0.221247	0.130177	0.0001032	152.113	6.34433e-05	87.6273
43	9	IP	8	0	7.18e-05	29.5798	0.244374	0.26892	3.3377	6.59e-05	36.0931	0.903131	0.256353	0.947404	0.60308	0.000104023	54.0124	6.93792e-05	33.6627
46	9	IP	8	0	6.83e-05	16.5956	0.251888	0.327322	2.72662	6.83e-05	22.0676	0.828735	0.287138	0.944712	0.608045	9.81e-05	30.0559	6.60929e-05	18.9401

## Sheet: SpottySI.gonads.raw
Sample.ID	Sex	Group	Tank	Day.removed	Cyp19a1a	Amh	Eef1a	18S	G6pd	Eef1a.18S	Eef1a.G6pd	18S.G6pd	Eef1a.18S.G6pd	Norm.Cyp19a1a.Eef1a.18S	Norm.Amh.Eef1a.18S
1	TP	7	2	0	2.16e-05	0.00248769	0.443012	7.16304	0.00635609	1.78138	0.0530644	0.213375	0.272208	1.21e-05	0.0013965
2	TP	7	4	0	3.98e-05	0.00196437	0.660813	7.71761	0.00633865	2.2583	0.0647199	0.221177	0.318556	1.76e-05	0.000869847
3	TP	7	6	0	2.21e-05	0.0077983	0.817958	6.1062	0.01239	2.23486	0.10067	0.275056	0.395541	9.9e-06	0.00348939
4	TP	7	8	0	9.26e-06	0.00400798	0.725376	10.6891	0.00693018	2.78453	0.0709012	0.272172	0.377355	3.33e-06	0.00143937
5	TP	7	10	0	9e-06	0.00155875	0.519412	6.24999	0.00649723	1.80175	0.0580925	0.201513	0.276295	4.99e-06	0.000865128
6	C BF D0	1	1	0	0.00230185	0.000155606	0.315147	4.59361	0.00298449	1.20319	0.0306684	0.117088	0.162872	0.00191312	0.000129328
7	C BF D0	1	3	0	0.000269325	4.69e-05	0.218386	2.52879	0.00138425	0.743136	0.0173868	0.0591648	0.0914359	0.000362417	6.3e-05
8	C BF D0	1	5	0	4.64e-05	7.38e-06	0.08564	0.794012	0.000750613	0.260767	0.00801763	0.024413	0.0370942	0.000177789	2.83e-05
9	C BF D0	1	7	0	0.000548031	4.87e-05	0.195177	3.43059	0.00191293	0.818273	0.0193225	0.0810091	0.108601	0.000669741	5.95e-05
10	C BF D0	1	9	0	0.000303574	2.35e-05	0.178307	2.97817	0.00111131	0.728716	0.0140767	0.0575296	0.0838785	0.000416587	3.23e-05
11	ET	4	1	30	0.000125707	3.21e-05	0.303479	4.00639	0.00253726	1.10266	0.027749	0.100823	0.145574	0.000114004	2.91e-05
12	M BF	3	2	30	0.000207011	5.76e-05	0.519463	2.49554	0.00449573	1.13857	0.0483256	0.105921	0.179959	0.000181817	5.06e-05
13	C BF	2	3	30	0.000493929	0.000112121	0.719978	6.01044	0.0043345	2.08024	0.0558636	0.161407	0.265698	0.000237439	5.39e-05
14	M BF	3	4	30	0.00123656	8.55e-05	0.528688	3.89036	0.0041063	1.43415	0.0465935	0.126392	0.203648	0.000862222	5.96e-05
15	ET	4	5	30	9.12e-05	0.0001249	1.08304	0.897333	0.00919894	0.985823	0.099814	0.0908543	0.207545	9.25e-05	0.000126696
16	ET	4	6	30	0.000321033	3.23e-05	0.776377	0.883373	0.00568932	0.828149	0.0664609	0.0708928	0.157432	0.000387651	3.9e-05
17	C BF	2	7	30	0.00050999	5.76e-05	0.482638	2.5634	0.00438104	1.11229	0.0459832	0.105973	0.17566	0.000458503	5.18e-05
18	IP	8	8	30	1.13e-05	0.000677401	0.388609	5.90961	0.00559249	1.51543	0.0466186	0.181795	0.234185	7.48e-06	0.000447002
19	ET	4	9	30	0.00012815	3.04e-06	0.189487	3.07164	0.00300018	0.762912	0.0238431	0.0959971	0.12042	0.000167975	3.98e-06
20	ET	4	10	30	0.000333064	2.94e-05	0.251035	5.19133	0.00346156	1.14158	0.0294783	0.134053	0.165232	0.000291757	2.57e-05
21	C BF	2	1	50	0.00127913	8.18e-05	0.932446	4.2055	0.00561134	1.98025	0.0723344	0.153618	0.280222	0.000645942	4.13e-05
22	MT	5	2	50	0.0001745	0.00113867	0.752207	2.84506	0.00516046	1.4629	0.0623036	0.121169	0.222693	0.000119284	0.000778365
23	C BF	2	3	50	0.000834907	7.45e-05	0.355351	2.38227	0.0036017	0.920078	0.0357752	0.0926296	0.145006	0.000907431	8.1e-05
24	ET	4	4	50	2.82e-06	0.000784554	0.916363	4.65257	0.0116668	2.06481	0.103397	0.232982	0.367765	1.36e-06	0.000379964
25	ET	4	5	50	3.24e-05	0.000105199	0.196753	3.36572	0.00142575	0.813767	0.0167488	0.0692724	0.0981027	3.98e-05	0.000129274
26	LT	6	6	50	3.81e-06	0.00265805	0.480086	6.21855	0.00443594	1.72784	0.046148	0.166088	0.236591	2.2e-06	0.00153836
27	C BF	2	7	50	0.000443523	2.74e-05	0.341873	4.39152	0.002787	1.22529	0.0308675	0.110631	0.161141	0.000361973	2.24e-05
28	ET	4	8	50	2.82e-05	6.6e-05	2.4332	3.46329	0.0116454	2.9029	0.168332	0.200827	0.461254	9.72e-06	2.27e-05
29	C BF	2	9	50	0.00129551	6.05e-05	0.591173	4.21867	0.00459658	1.57923	0.0521284	0.139253	0.22548	0.000820346	3.83e-05
30	ET	4	10	50	0.000760372	0.000114777	0.645974	5.21426	0.00524847	1.83529	0.058227	0.165429	0.260504	0.000414307	6.25e-05
31	C BF	2	1	60	0.000537277	3.17e-05	0.393618	3.50868	0.00359717	1.17519	0.0376286	0.112345	0.170632	0.000457182	2.7e-05
32	ET	4	2	60	0.000531249	2.24e-05	0.766268	3.78088	0.0048132	1.70211	0.0607306	0.1349	0.240696	0.000312113	1.32e-05
33	C BF	2	3	60	0.000753826	0.000111415	0.418035	6.04045	0.0037521	1.58906	0.0396044	0.150547	0.211602	0.000474384	7.01e-05
34	ET	4	4	60	0.000155042	3.51e-05	0.608075	2.40744	0.00634065	1.20992	0.0620934	0.123551	0.21016	0.000128142	2.9e-05
35	C BF	2	5	60	0.000345298	5.54e-05	0.517525	3.58324	0.00385991	1.36177	0.0446945	0.117605	0.192721	0.000253566	4.07e-05
36	ET	4	6	60	0.000200436	3.43e-05	0.492314	2.69351	0.00439623	1.15154	0.0465223	0.108818	0.179976	0.000174058	2.98e-05
37	C BF	2	7	60	0.00147178	0.000184031	0.618064	5.80521	0.00657051	1.8942	0.0637259	0.195303	0.286737	0.000776994	9.72e-05
38	ET	4	8	60	6.98e-06	9.17e-06	0.158006	0.278247	0.00339968	0.209677	0.0231769	0.0307563	0.0530697	3.33e-05	4.37e-05
39	C BF	2	9	60	0.00038448	0.000168481	0.97742	5.23175	0.00605085	2.26133	0.076904	0.177923	0.313941	0.000170024	7.45e-05
40	TP	7	10	60	1.03e-05	0.000550798	0.304342	5.91752	0.00585037	1.34199	0.0421961	0.186064	0.219227	7.67e-06	0.000410432
41	C BF	2	1	65	0.000467049	0.000184612	0.451259	4.73861	0.00340759	1.46231	0.0392136	0.127072	0.193869	0.000319392	0.000126247
42	ET	4	2	65	9.49e-05	3.99e-05	1.07447	3.31668	0.00501169	1.88777	0.0733818	0.128927	0.261393	5.03e-05	2.11e-05
43	C BF	2	3	65	0.000919557	8.1e-05	0.308552	4.43103	0.00268478	1.16928	0.0287818	0.10907	0.154258	0.000786433	6.93e-05
44	ET	4	4	65	0.00055166	0.000120545	0.624406	4.30213	0.00373228	1.63899	0.0482748	0.126715	0.21563	0.000336586	7.35e-05
45	IP	8	6	65	1.07e-05	0.000407926	0.307617	5.32709	0.00439913	1.28012	0.0367865	0.153084	0.193177	8.38e-06	0.000318662
46	C BF	2	7	65	0.000728689	0.00010663	0.335527	5.37137	0.00370661	1.34248	0.0352657	0.141101	0.188334	0.000542795	7.94e-05
47	ET	4	8	65	0.000325855	6.38e-05	0.518237	5.03743	0.0103098	1.61573	0.0730952	0.227892	0.299683	0.000201677	3.95e-05
48	C BF	2	9	65	0.00112357	8.73e-05	0.68614	5.07334	0.00669883	1.86575	0.0677962	0.184351	0.285694	0.000602207	4.68e-05
49	IP	8	10	65	4.51e-07	2.41e-05	0.0408165	0.896286	0.00110929	0.191267	0.00672883	0.0315315	0.0343644	2.36e-06	0.000126183
50	ET	4	1	66	0.000237513	2.09e-05	0.238842	1.453	0.00246404	0.589099	0.0242593	0.0598352	0.0949164	0.00040318	3.55e-05
51	M BF	3	2	66	0.000124204	2.23e-05	0.241651	1.24986	0.00258085	0.549572	0.0249733	0.0567952	0.0920316	0.000226001	4.05e-05
52	C BF	2	3	66	0.000166034	6.31e-05	0.634271	1.00017	0.00633822	0.796477	0.0634046	0.0796195	0.159015	0.00020846	7.92e-05
53	ET	4	4	66	0.000232461	3.07e-05	0.0641365	1.44112	0.00138482	0.304021	0.0094243	0.0446732	0.0503964	0.000764622	0.000100927
54	M BF	3	6	66	2.22e-07	5.31e-07	0.00572043	0.0367885	8.92e-05	0.0145068	0.000714205	0.00181119	0.00265738	1.53e-05	3.66e-05
55	IP	8	7	66	3.16e-07	2.67e-05	0.00841795	0.154047	0.000313329	0.0360106	0.00162407	0.00694748	0.00740662	8.76e-06	0.000740155
56	ET	4	8	66	3.87e-06	6.2e-05	0.601294	0.438884	0.00478653	0.513711	0.0536481	0.0458338	0.108098	7.54e-06	0.000120749
57	IP	8	9	66	2.98e-05	0.00333214	0.240042	4.71864	0.00532281	1.06427	0.0357449	0.158482	0.182004	2.8e-05	0.00313092
58	ET	4	10	66	0.000245343	7.52e-05	0.366486	1.66572	0.00383499	0.781323	0.0374896	0.0799252	0.132783	0.00031401	9.62e-05
59	TP	7	1	66	3.27e-06	0.000443942	0.290936	4.27052	0.00484978	1.11465	0.037563	0.143913	0.18197	2.93e-06	0.000398278
60	TP	7	3	66	1.14e-05	0.00101165	0.360398	5.0491	0.00673592	1.34896	0.0492708	0.184419	0.230567	8.44e-06	0.000749951
61	TP	7	5	66	1.75e-05	0.00204899	0.337753	7.59591	0.00488387	1.60173	0.0406145	0.192607	0.232264	1.09e-05	0.00127923
62	TP	7	7	66	1.89e-05	0.00367997	0.424813	7.36609	0.00867539	1.76896	0.0607077	0.252792	0.300544	1.07e-05	0.00208031
63	TP	7	9	66	1.14e-05	0.00307433	0.283933	6.63602	0.00626967	1.37266	0.042192	0.203975	0.227749	8.32e-06	0.00223969

## Sheet: SpottySI.gonads.rel
Sample.ID	Sex	Group	Tank	Day.removed	Rel.Cyp19a1a	Rel.Amh	Rel.Eef1a	Rel.18S	Rel.G6pd	Rel.Eef1a.18S	Rel.Eef1a.G6pd	Rel.18S.G6pd	Rel.Eef1a.18S.G6pd	Norm.Cyp19a1a.Eef1a.18S	Norm.Amh.Eef1a.18S
6	C BF	1	1	0	3.31761	2.75847	1.58739	1.60334	1.83242	1.60251	1.71386	1.72592	1.68297	2.70241	2.06946
7	C BF	1	3	0	0.388172	0.830524	1.10001	0.882639	0.849899	0.989771	0.971631	0.872111	0.944818	0.511938	1.0088
8	C BF	1	5	0	0.0668198	0.130869	0.431368	0.277139	0.460861	0.347311	0.448052	0.359857	0.383299	0.251139	0.453011
9	C BF	1	7	0	0.789866	0.862828	0.983104	1.1974	1.1745	1.08984	1.07981	1.1941	1.12218	0.946054	0.951808
10	C BF	1	9	0	0.437536	0.417304	0.89813	1.03949	0.68232	0.970566	0.786654	0.848008	0.866726	0.588457	0.516914
13	C BF	2	3	30	0.711891	1.9876	3.62652	2.09786	2.66129	2.77063	3.12185	2.3792	2.74549	0.335398	0.862461
17	C BF	2	7	30	0.735039	1.02141	2.43105	0.894719	2.68987	1.48144	2.5697	1.56209	1.81511	0.647667	0.828903
21	C BF	2	1	50	1.84358	1.45019	4.69672	1.46787	3.44525	2.63747	4.04229	2.26439	2.89557	0.912436	0.661038
23	C BF	2	3	50	1.20334	1.32133	1.7899	0.831499	2.21137	1.22544	1.99924	1.36539	1.49836	1.28181	1.29631
27	C BF	2	7	50	0.639241	0.485813	1.72201	1.5328	1.71116	1.63195	1.72498	1.63074	1.66509	0.511311	0.357893
29	C BF	2	9	50	1.8672	1.07289	2.97774	1.47247	2.82221	2.10335	2.91311	2.05264	2.32991	1.15879	0.613244
31	C BF	2	1	60	0.774366	0.562169	1.98265	1.22465	2.20859	1.56522	2.10281	1.656	1.76316	0.6458	0.431798
33	C BF	2	3	60	1.08648	1.97508	2.10564	2.10834	2.30371	2.11645	2.21323	2.21912	2.1865	0.670099	1.12193
35	C BF	2	5	60	0.497672	0.982244	2.60677	1.25068	2.36991	1.81372	2.49768	1.73354	1.99141	0.358178	0.651087
37	C BF	2	7	60	2.12125	3.26236	3.11318	2.02623	4.03416	2.52285	3.56122	2.87884	2.96289	1.09756	1.55464
39	C BF	2	9	60	0.554143	2.9867	4.92326	1.82607	3.7151	3.01183	4.29765	2.62265	3.24399	0.24017	1.19221
41	C BF	2	1	65	0.673149	3.27266	2.27299	1.65394	2.09219	1.94762	2.19139	1.87308	2.00327	0.451163	2.02016
43	C BF	2	3	65	1.32534	1.43554	1.55418	1.54659	1.6484	1.55734	1.60843	1.60774	1.59397	1.11089	1.10821
46	C BF	2	7	65	1.05025	1.89026	1.69005	1.8748	2.27578	1.78802	1.97077	2.07988	1.94608	0.766734	1.27098
48	C BF	2	9	65	1.61938	1.54806	3.45608	1.77078	4.11294	2.48496	3.78868	2.71741	2.95211	0.850658	0.74896
52	C BF	2	3	66	0.239301	1.11788	3.19482	0.349094	3.89154	1.06082	3.54326	1.17362	1.64312	0.294464	1.2669
12	M BF	3	2	30	0.298361	1.02081	2.61653	0.871033	2.76029	1.51644	2.7006	1.56132	1.85954	0.256828	0.809297
14	M BF	3	4	30	1.78223	1.51608	2.663	1.35788	2.52118	1.91012	2.6038	1.86307	2.10432	1.21795	0.954223
51	M BF	3	2	66	0.179012	0.39495	1.21719	0.436245	1.58459	0.731966	1.39559	0.837182	0.950974	0.319242	0.648697
54	M BF	3	6	66	0.000320135	0.00941327	0.0288138	0.0128405	0.0547484	0.0193213	0.0399122	0.0266977	0.027459	0.0216283	0.585725
25	ET	4	5	50	0.181179	0.56968	1.52862	1.39837	1.55783	1.46861	1.55071	1.48617	1.50423	0.161038	0.466351
11	ET	4	1	30	0.131399	2.21413	5.45527	0.313201	5.64796	1.313	5.57794	1.33923	2.14459	0.130633	2.02735
15	ET	4	5	30	0.462699	0.572364	3.91061	0.308329	3.49313	1.103	3.71406	1.04499	1.62676	0.547583	0.62386
16	ET	4	6	30	0.184701	0.0538302	0.954443	1.07211	1.84205	1.01611	1.33243	1.41503	1.24431	0.237276	0.0636906
19	ET	4	9	30	0.480038	0.520736	1.26446	1.81196	2.12533	1.52045	1.64735	1.97599	1.70736	0.412126	0.411751
20	ET	4	10	30	0.00405839	13.908	4.61572	1.62392	7.16318	2.75009	5.7782	3.43424	3.80016	0.00192634	6.08005
24	ET	4	4	50	0.0467101	1.8649	0.991045	1.17476	0.875381	1.08384	0.935977	1.0211	1.01371	0.0562562	2.0686
28	ET	4	8	50	0.0406734	1.16916	12.256	1.20881	7.15006	3.86633	9.40695	2.96026	4.7662	0.0137321	0.363549
30	ET	4	10	50	1.09591	2.03467	3.25377	1.81996	3.22246	2.44439	3.25392	2.43849	2.69181	0.585236	1.00073
32	ET	4	2	60	0.765678	0.397479	3.85969	1.31966	2.9552	2.26701	3.39383	1.98848	2.48714	0.44088	0.21079
34	ET	4	4	60	0.22346	0.622926	3.06287	0.840284	3.89303	1.61147	3.46999	1.82118	2.1716	0.18101	0.464733
36	ET	4	6	60	0.288885	0.608246	2.47978	0.940133	2.6992	1.53372	2.59982	1.60401	1.85971	0.245869	0.476785
38	ET	4	8	60	0.0100641	0.162512	0.795874	0.0971182	2.08733	0.279266	1.2952	0.453359	0.548376	0.0470419	0.699611
42	ET	4	2	65	0.13672	0.707446	5.41208	1.15764	3.07708	2.51429	4.10082	1.90043	2.701	0.0709814	0.338274
44	ET	4	4	65	0.795097	2.13693	3.14513	1.5016	2.29154	2.18294	2.69776	1.86783	2.22813	0.47545	1.1769
47	ET	4	8	65	0.469648	1.13078	2.61035	1.75824	6.33001	2.15196	4.08481	3.35922	3.09666	0.284882	0.631734
50	ET	4	1	66	0.342323	0.37125	1.20304	0.507149	1.51287	0.784611	1.35569	0.881992	0.980782	0.569519	0.568854
53	ET	4	4	66	0.335041	0.543943	0.323055	0.503004	0.850251	0.40492	0.526662	0.658499	0.520752	1.08008	1.615
56	ET	4	8	66	0.0055812	1.09963	3.02872	0.153186	2.93884	0.684203	2.99804	0.675607	1.11699	0.010648	1.93219
58	ET	4	10	66	0.353608	1.33245	1.84599	0.581398	2.35461	1.04063	2.09505	1.17813	1.37206	0.44356	1.53937
22	MT	5	2	50	0.251503	20.1855	3.78886	0.99303	3.16842	1.94841	3.48173	1.78607	2.30111	0.168496	12.4551
26	LT	6	6	50	0.00548588	47.1199	2.41819	2.1705	2.72358	2.30129	2.5789	2.44819	2.44472	0.00311173	24.6164
1	TP	7	2	0	0.0311725	44.1	2.23145	2.50016	3.90251	2.37259	2.96542	3.14523	2.81276	0.0171505	22.3463		36.3229
2	TP	7	4	0	0.0573165	34.8229	3.32851	2.69372	3.8918	3.00779	3.61677	3.26023	3.29168	0.0248747	13.919
3	TP	7	6	0	0.0318759	138.242	4.12005	2.13128	7.60723	2.97658	5.6258	4.05443	4.08717	0.0139789	55.836
4	TP	7	8	0	0.0133502	71.0505	3.65371	3.73089	4.25499	3.70868	3.9622	4.01191	3.89925	0.00469889	23.0323
5	TP	7	10	0	0.0129692	27.6323	2.61627	2.18147	3.98917	2.39973	3.2464	2.97038	2.85499	0.0070547	13.8435
40	TP	7	10	60	0.0148402	9.76413	1.53297	2.06543	3.59201	1.78738	2.35806	2.74265	2.2653	0.010838	6.5676
59	TP	7	1	66	0.00470803	7.86987	1.46544	1.49057	2.97767	1.48459	2.09915	2.12134	1.88032	0.00413962	6.37311
60	TP	7	3	66	0.0164176	17.9338	1.81532	1.76232	4.13572	1.79665	2.75342	2.7184	2.38248	0.0119281	12.0005
61	TP	7	5	66	0.0251772	36.3229	1.70126	2.65125	2.9986	2.13332	2.26968	2.8391	2.40001	0.0154057	20.4699
62	TP	7	7	66	0.0272876	65.2358	2.13978	2.57103	5.32652	2.35605	3.39255	3.72624	3.10556	0.0151185	33.2883
63	TP	7	9	66	0.0164584	54.4994	1.43017	2.31621	3.84945	1.82822	2.35783	3.00666	2.35336	0.0117513	35.8388
18	IP	8	8	30	0.0163382	12.0084	1.95742	2.06267	3.43367	2.01838	2.6052	2.67973	2.41986	0.0105664	7.15277
45	IP	8	6	65	0.0154655	7.2314	1.54947	1.85935	2.70098	1.70497	2.05576	2.25651	1.99612	0.0118406	5.09913
49	IP	8	10	65	0.000649897	0.427841	0.205592	0.312836	0.681079	0.254746	0.37603	0.464786	0.355091	0.00333015	2.01914
55	IP	8	7	66	0.000454853	0.472492	0.0424011	0.053768	0.192378	0.0479619	0.0907582	0.102408	0.0765335	0.0123795	11.8437
57	IP	8	9	66	0.0429726	59.0697	1.20909	1.64697	3.2681	1.41748	1.99754	2.33608	1.88067	0.0395732	50.0999

## Sheet: SpottyWild.gonads.raw
Sample.ID	Sample.No	Sex	Group	Cyp19a1a	Amh	Eef1a	18S	G6pd	Eef1a.18S	Eef1a.G6pd	18S.G6pd	Eef1a.18S.G6pd	Norm.Cyp19a1a.G6pd	Norm.Amh.G6pd
SW02	2	MT	3	3.84e-06	0.00364732	1.70576	4.66196	0.00608337	2.81997	0.101867	0.168405	0.364371	0.000631	0.599556
SW03	3	ET	2	0.00293223	0.00097798	2.92501	3.32978	0.0148262	3.12084	0.208247	0.222189	0.524636	0.198	0.065963
SW04	4	NBF	1	0.000111632	0.000170589	0.000107484	0.00884936	1.99e-06	0.000975277	1.46e-05	0.000132664	0.000123676	56.1	85.7231
SW05	5	NBF	1	1.93e-05	6.89e-06	0.00629481	0.0387787	1.8e-05	0.0156238	0.000336341	0.000834806	0.00163701	1.07	0.382778
SW06	6	ET	2	0.00582021	0.00170973	2.39793	3.98635	0.0132012	3.09176	0.17792	0.229401	0.501582	0.441	0.129513
SW07	7	NBF	1	0.000303209	0.000542741	0.00808669	0.050564	2.94e-05	0.0202212	0.000487724	0.00121958	0.0022912	10.3	18.4606
SW09	9	NBF	1	0.00319144	0.00107814	1.92792	2.70574	0.0156137	2.28396	0.173499	0.20554	0.433472	0.204	0.069051
SWA01	11	TP	5	4.64e-06	0.00230237	0.17596	1.55437	0.00363443	0.522979	0.0252886	0.0751615	0.0998011	0.00128	0.63349
SWA02	12	ET	2	0.000340093	8.34e-05	0.0678448	0.751511	0.000285127	0.225801	0.00439822	0.0146382	0.024406	1.19	0.292501
SWA03	13	NBF	1	0.00194833	0.000841079	2.08514	4.04759	0.0189622	2.90513	0.198844	0.27704	0.542926	0.103	0.044355
SWA04	14	MT	3	6.94e-06	0.0086726	1.96555	6.59355	0.0123797	3.59999	0.15599	0.285703	0.543381	0.000561	0.70055
SWA05	15	LT	4	6.11e-05	0.0134441	0.705398	8.7109	0.0096803	2.47884	0.0826345	0.290386	0.390357	0.00632	1.38881
SWA06	16	LT	4	3.1e-05	0.0119748	0.661325	7.64438	0.00653156	2.24843	0.0657228	0.22345	0.320817	0.00474	1.83338
SWA07	17	NBF	1	0.00254971	0.00111179	1.82645	3.55584	0.0109784	2.54844	0.141604	0.197579	0.414664	0.232	0.10127

## Sheet: SpottyWild.gonads.rel
Sample.ID	Sample.No	Sex	Group	Rel.Cyp19a1a	Rel.Amh	Rel.Eef1a	Rel.18S	Rel.G6pd	Rel.Eef1a.18S	Rel.Eef1a.G6pd	Rel.18S.G6pd	Rel.Eef1a.18S.G6pd	Norm.Rel.Cyp19a1a.G6pd	Norm.Rel.Amh.G6pd
SW04	4	NBF	1	0.0824502	0.272852	0.000110165	0.00510179	0.000261666	0.000752688	0.00017041	0.00116654	0.000531895	4.9491	4.90869
SW05	5	NBF	1	0.014222	0.0110275	0.0064518	0.0223565	0.00236444	0.012058	0.00392017	0.0073406	0.00704032	0.0944742	0.0219187
SW07	7	NBF	1	0.223947	0.868099	0.00828837	0.0291509	0.00387016	0.015606	0.00568459	0.010724	0.00985383	0.908862	1.05709
SW09	9	NBF	1	2.35717	1.72446	1.976	1.5599	2.05427	1.76269	2.02219	1.80735	1.86424	0.0180224	0.003954
SWA03	13	NBF	1	1.43902	1.34528	2.13715	2.3335	2.49482	2.24209	2.31759	2.43607	2.33497	0.00905954	0.00253989
SWA07	17	NBF	1	1.88319	1.77828	1.872	2.04999	1.44441	1.96681	1.65044	1.73735	1.78336	0.0204778	0.00579896
SW03	3	ET	2	2.16572	1.56425	2.99796	1.91967	1.95066	2.40856	2.42719	1.95375	2.25631	0.0174382	0.00377718
SW06	6	ET	2	4.29876	2.73466	2.45774	2.29819	1.73686	2.38612	2.07372	2.01716	2.15717	0.0388739	0.00741619
SWA02	12	ET	2	0.251189	0.13346	0.0695369	0.433257	0.0375135	0.174266	0.0512627	0.128716	0.104963	0.10517	0.0167493
SW02	2	MT	3	0.00283597	5.83379	1.74831	2.68769	0.800376	2.17636	1.18729	1.48082	1.56706	5.57e-05	0.0343319
SWA04	14	MT	3	0.00512546	13.8716	2.01457	3.80128	1.62877	2.77836	1.81812	2.51224	2.33693	4.94e-05	0.0401151
SWA05	15	LT	4	0.0451563	21.5035	0.722991	5.02196	1.27362	1.91309	0.963133	2.55342	1.67882	0.000556876	0.0795266
SWA06	16	LT	4	0.0228756	19.1534	0.677818	4.4071	0.859344	1.73526	0.766021	1.96483	1.37975	0.000418104	0.104983
SWA01	11	TP	5	0.00342737	3.68258	0.180349	0.896118	0.478174	0.403619	0.294747	0.660909	0.429217	0.000112578	0.036275

## Sheet: Kyusen.gonads.raw
Sample.ID	Sex	Group	Cyp19a1a	Amh	Eef1a	18S	G6pd	Eef1a.18S	Eef1a.G6pd	18S.G6pd	Eef1a.18S.G6pd	Norm.Cyp19a1a.Eef1aG6pd	Norm.Amh.Eef1aG6pd
40	NBF	1	2.192e-05	1.14e-05	0.310894	1.77282	0.000851112	0.742401	0.0162667	0.0388441	0.0777	0.0013475	0.000699066
41	NBF	1	8.7974e-05	2.72e-05	0.739429	4.84191	0.00231696	1.89215	0.0413911	0.105917	0.202431	0.0021254	0.00065661
44	NBF	1	0.00012848	9.92e-06	0.468309	3.42145	0.00125249	1.26582	0.0242188	0.0654624	0.126136	0.0053048	0.00041
56	NBF	1	9.5759e-05	5.53e-06	0.184302	1.14584	0.000480747	0.459545	0.0094129	0.0234704	0.0466506	0.010173	0.000587122
82	NBF	1	2.15e-05	1.59e-06	0.180033	0.100343	0.000451774	0.134407	0.00901854	0.00673294	0.0201336	0.002384	0.000175967
83	NBF	1	2.6501e-05	1.56e-06	0.186693	0.578955	0.000586297	0.328766	0.0104622	0.0184239	0.0398685	0.002533	0.000148766
84	NBF	1	2.6015e-05	2.23e-06	0.54756	1.04037	0.00194225	0.754761	0.0326114	0.0449518	0.103429	0.00079774	6.84e-05
38	ET	2	6.2349e-05	2.88e-05	0.457437	2.98636	0.001751	1.16879	0.0283015	0.0723127	0.133738	0.002203	0.00101644
39	ET	2	3.5023e-05	1.04e-05	0.279006	1.49143	0.000616999	0.645073	0.0131204	0.030335	0.0635576	0.0026693	0.000792366
43	ET	2	0.00012177	1.68e-05	0.8467	5.11552	0.00264354	2.08118	0.0473105	0.116289	0.22539	0.0025738	0.000354078
36	TP	5	1.3041e-06	0.00010195	0.0122182	2.26728	0.000337094	0.16644	0.00202946	0.0276457	0.0210582	0.00064256	0.0502351
50	TP	5	5.8739e-06	0.000553643	0.215858	16.7496	0.00641234	1.90146	0.0372043	0.327726	0.285144	0.00015788	0.0148812
52	TP	5	5.9903e-06	0.00179674	0.256572	24.3299	0.00801016	2.49847	0.0453341	0.441459	0.368409	0.00013214	0.0396332
58	TP	5	2.3239e-06	0.000744166	0.161398	2.88e-06	0.00344438	0.000682008	0.0235778	9.96e-05	0.00117012	9.8563e-05	0.0315621
79	TP	5	6.5638e-06	0.00124199	0.100692	7.82517	0.00507422	0.887657	0.0226039	0.199265	0.158716	0.00029038	0.0549458
80	TP	5	3.8623e-06	0.0010219	0.165968	20.0275	0.0127666	1.82316	0.046031	0.505651	0.348799	8.3906e-05	0.0222
81	TP	5	2.8172e-06	0.000740963	0.0937632	9.23695	0.00899886	0.930637	0.0290476	0.288309	0.198267	9.6984e-05	0.0255086
85	TP	5	6.1683e-06	0.00224156	0.208599	18.821	0.00555915	1.98142	0.0340534	0.323463	0.279461	0.00018113	0.0658249
86	TP	5	1.0231e-05	0.00155692	0.174447	34.9902	0.00788806	2.47061	0.0370951	0.525362	0.363798	0.00027579	0.041971
87	TP	5	3.0246e-06	0.000201758	0.0520992	5.94721	0.00231809	0.556638	0.0109896	0.117415	0.0895554	0.00027523	0.018359
88	TP	5	6.7253e-06	0.000506642	0.102528	14.6441	0.00390509	1.22533	0.0200095	0.239137	0.18032	0.00033611	0.02532
42	IP	6	1.8302e-07	0.000116539	0.0960802	18.0867	0.00404986	1.31825	0.0197259	0.270645	0.191636	9.2779e-06	0.00590791
45	IP	6	7.7174e-06	0.000406557	0.30455	35.5698	0.0076518	3.29132	0.0482737	0.521702	0.436015	0.00015987	0.00842191
53	IP	6	7.238e-06	0.000300075	0.1421	29.8664	0.00543561	2.0601	0.0277921	0.402917	0.28467	0.00026043	0.0107972

## Sheet: Kyusen.gonads.rel
Sample.ID	Sex	Group	Rel.Cyp19a1a	Rel.Amh	Rel.Eef1a	Rel.18S	Rel.G6pd	Rel.Eef1a.18S	Rel.Eef1a.G6pd	Rel.18S.G6pd	Rel.Eef1a.18S.G6pd	Norm.Rel.Cyp19a1a.Eef1aG6pd	Norm.Rel.Amh.Eef1aG6pd
40	NBF	1	0.375944	1.3408	0.831516	0.961869	0.755907	0.931686	0.794153	0.895018	0.882456	0.382425	1.78239
41	NBF	1	1.50882	3.20451	1.97767	2.62705	2.05778	2.37458	2.02075	2.44047	2.29905	0.603189	1.67414
44	NBF	1	2.20346	1.16945	1.25254	1.85636	1.11239	1.58856	1.18238	1.50834	1.43255	1.50548	1.04416
56	NBF	1	1.64234	0.651625	0.492934	0.621693	0.426971	0.576712	0.459545	0.540787	0.529821	2.8871	1.49697
82	NBF	1	0.368737	0.187118	0.481515	0.0544428	0.401239	0.168675	0.440292	0.155135	0.228661	0.676554	0.448658
83	NBF	1	0.454509	0.183516	0.499329	0.31412	0.520715	0.412589	0.510773	0.424509	0.452795	0.718856	0.379304
84	NBF	1	0.446181	0.262988	1.4645	0.564467	1.725	0.947197	1.59211	1.03574	1.17466	0.226394	0.174383
38	ET	2	1.06933	3.39185	1.22346	1.6203	1.55514	1.46679	1.3817	1.66618	1.51889	0.625208	2.59159
39	ET	2	0.600669	1.2258	0.746227	0.8092	0.547982	0.809543	0.64055	0.698957	0.721837	0.757546	2.02027
43	ET	2	2.08838	1.97516	2.26458	2.7755	2.34783	2.61181	2.30973	2.67944	2.5598	0.730423	0.902783
36	TP	5	0.0223655	12.0208	0.0326788	1.23014	0.299387	0.208876	0.0990796	0.636992	0.239163	0.182356	128.083
50	TP	5	0.100741	65.2794	0.577334	9.08776	5.69507	2.38626	1.81634	7.55122	3.23844	0.0448059	37.9421
52	TP	5	0.102738	211.851	0.686225	13.2005	7.11416	3.13549	2.21324	10.1718	4.1841	0.0375	101.052
58	TP	5	0.0398565	87.7437	0.431673	1.56e-06	3.05909	0.000855895	1.15109	0.00229563	0.0132893	0.0279716	80.473
79	TP	5	0.112573	146.441	0.269311	4.24566	4.50662	1.11398	1.10354	4.59132	1.80257	0.082409	140.094
80	TP	5	0.0662408	120.491	0.443898	10.8662	11.3386	2.288	2.24727	11.6508	3.96139	0.0238121	56.6032
81	TP	5	0.0483162	87.3661	0.250778	5.01164	7.99226	1.16792	1.41812	6.643	2.25176	0.0275236	65.0386
85	TP	5	0.10579	264.3	0.557918	10.2116	4.93731	2.48661	1.66251	7.453	3.17389	0.0514051	167.832
86	TP	5	0.175462	183.574	0.466574	18.9844	7.00571	3.10053	1.81101	12.105	4.13173	0.0782688	107.012
87	TP	5	0.0518745	23.7891	0.139344	3.22675	2.05879	0.69856	0.536519	2.70538	1.0171	0.0781079	46.8095
88	TP	5	0.115344	59.7375	0.27422	7.94534	3.46827	1.53774	0.976879	5.51001	2.04794	0.0953854	64.5579
42	IP	6	0.00313884	13.741	0.256976	9.81322	3.59685	1.65435	0.963034	6.236	2.17646	0.00263302	15.0632
45	IP	6	0.132359	47.9367	0.814547	19.2989	6.79587	4.13048	2.35676	12.0207	4.95191	0.04537	21.4731
53	IP	6	0.124136	35.3816	0.380059	16.2045	4.82759	2.58535	1.35683	9.28372	3.23306	0.0739094	27.5292

## Sheet: Bluehead.brains.raw
Sample.ID	Sex	Group	Reef	Day.removed	Cyp19a1b	It	Eef1a	18S	G6pd	Eef1a.18S	Eef1a.G6pd	18S.G6pd	Eef1a.18S.G6pd	Norm.Cyp19a1b.Eef1a	Norm.It.Eef1a
6	CF	1	1	3	0.0179941	0.0906344	0.584813	7.27641	0.00517135	2.06285	0.0549934	0.193982	0.280229	0.0307689	0.15498
18	CF	1	2	7	0.0189588	0.145762	0.473432	4.07859	0.00216455	1.38958	0.032012	0.0939592	0.161081	0.0400455	0.307883
23	CF	1	3	1	0.0352709	0.0581369	0.427619	9.32293	0.00422014	1.99666	0.0424807	0.198354	0.256239	0.0824821	0.135955
10	S1	2	2	2	0.0801044	0.201827	0.645568	13.4695	0.0038923	2.94881	0.0501273	0.22897	0.32347	0.124084	0.312635
22	S1	2	3	1	0.0285268	0.198409	0.466203	8.45516	0.00673845	1.9854	0.056049	0.238694	0.298368	0.0611896	0.425585
24	S1	2	3	3	0.0442646	0.152908	0.29228	12.8198	0.00511909	1.93571	0.0386808	0.256176	0.267685	0.151446	0.523155
1	S2	3	1	2	0.00735029	0.249293	0.866049	28.4996	0.00807727	4.96811	0.083638	0.479791	0.584183	0.00848715	0.287851
5	S2	3	1	3	0.00446866	0.260599	0.373531	9.51025	0.0041043	1.88477	0.0391546	0.197568	0.244298	0.0119633	0.697663
8	S2	3	1	6	0.00752298	0.236145	0.329226	9.34675	0.00367982	1.75419	0.0348065	0.185457	0.224557	0.0228505	0.717275
7	S3	4	1	4	0.000322818	0.400388	0.580534	9.10084	0.00329484	2.29855	0.0437352	0.173164	0.259168	0.000556071	0.689689
12	S3	4	2	3	0.0089156	0.172161	0.334608	14.0199	0.00317544	2.16591	0.0325964	0.210996	0.246053	0.0266449	0.514517
72	S3	4	4	5	0.0057676	0.237554	0.415164	7.21043	0.0035021	1.73018	0.0381306	0.158908	0.218862	0.0138923	0.572193
11	S4	5	2	3	0.0353814	0.117034	0.44378	12.16	0.00239001	2.323	0.0325675	0.170477	0.234513	0.0797272	0.263721
14	S4	5	2	4	0.00651151	0.145939	0.41549	12.3625	0.00317641	2.26638	0.0363286	0.198163	0.25363	0.0156719	0.351246
82	S4	5	5	4	0.00705434	0.255613	0.589604	8.45595	0.00401056	2.23286	0.0486276	0.184155	0.27142	0.0119645	0.433534
19	S5	6	1	12	0.00944013	0.15806	0.565331	12.519	0.00732195	2.66033	0.0643376	0.30276	0.37282	0.0166984	0.279588
27	S5	6	2	13	0.00667453	0.228408	0.413971	13.5718	0.00476675	2.3703	0.0444218	0.254349	0.299188	0.0161232	0.551748
50	S5	6	2	18	0.0326299	0.466033	0.690798	23.5698	0.0094661	4.03509	0.0808651	0.47235	0.536158	0.0472352	0.674631
21	S6	7	1	13	0.00452587	0.244819	0.351086	11.1583	0.00469538	1.97927	0.0406015	0.228894	0.263974	0.0128911	0.697319
26	S6	7	1	17	0.0210166	0.265183	0.611199	27.6484	0.00455024	4.1108	0.0527362	0.354692	0.425235	0.0343858	0.433873
47	S6	7	1	22	0.027228	0.311085	0.735325	17.3988	0.00414564	3.57684	0.0552123	0.268569	0.375719	0.0370285	0.423057
33	TP	8	6	0	0.0135889	0.548383	0.275879	13.4587	0.00472474	1.92691	0.0361034	0.252169	0.259837	0.0492567	1.98777
39	TP	8	8	0	0.00758805	0.240732	0.298382	11.4737	0.0049106	1.85028	0.0382784	0.237366	0.256175	0.0254307	0.806791
71	TP	8	7	0	0.0101384	0.285548	0.399842	6.45373	0.00581617	1.60638	0.0482239	0.193742	0.246668	0.0253559	0.714153
40	IP	9	8	0	0.00804085	0.109035	0.613388	14.6714	0.00498206	2.99987	0.0552805	0.270359	0.355254	0.0131089	0.177758
43	IP	9	8	0	0.00853341	0.109537	0.780616	18.1343	0.00675076	3.76243	0.072593	0.349886	0.45719	0.0109316	0.140321
46	IP	9	8	0	0.00798552	0.149683	0.831246	18.5354	0.00610207	3.92524	0.0712202	0.33631	0.454712	0.00960668	0.180071

[truncated: 7 more sheets: Bluehead.brains.rel, SpottySI.brains.raw, SpottySI.brains.rel, SpottyWild.brains.raw, SpottyWild.brains.rel, Kyusen.brains.raw, Kyusen.brains.rel]
