# Supplementary material for: Conservation and diversity in expression of candidate genes regulating socially-induced female-male sex change in wrasses
Source: PeerJ. 2019 Jun 11;7:e7032. doi: 10.7717/peerj.7032 (PMC6568253; doi:10.7717/peerj.7032)
Supplement: Data S3 — Nexus alignment file of concatenated 12S and 16S ribosomal RNA sequence data. [file peerj-07-7032-s011.txt]

#NEXUS
BEGIN DATA;
dimensions ntax=297 nchar=1723;
format missing=?
interleave=yes datatype=DNA gap=- match=.;

matrix
Abudefduf_saxatilis             CACAAAGGCTTGGTCCTGACTTTACTGTCAG--CTTTA-GCTAAACTTACACATGCAAGTATCCGCACCCCTGTGAGAATGCCCCAC---AGTTTCCCGCCC--GGAAACAAGGAGCCGGTATCAGGCACAGTC----TACACCAGCCCATGACACCTTGC-TTAGCCACACCCTCAAGGGACTTCAGCAGTGATAAACATTAAGCTATAAGTGAAAACTTGACTTAGTTAAGGCTAAA--AGAGCCGGTAAAACTCGTGCCAGCCACCGCGGTTATACGAGAGGCTCAAGTTGACAGACA-ACGGCGTAAAGAGTGGTTAAGGA--ACTTATT---AAACTAAAGCCGAACGCCCTCAGAACTGTTATACGTTTC-CGAAGGTAA-GAAGCCCCACCACGAAAGTGACTTTATTTCC--CCCGACTCCACGAAAGCTGCGGAACA--AACTG-GGATTAGATACCCCACTATGCCCAGCCC--TAAACTTTGATAGATCAT--TACACCCAC--TATCCGCCAGGGTACTACGAGCATTAGCTTAAAACCCAAAGGACTTGGCGGTGCTTTACATCCACCTAGAGGAGCCTGTTCTAGAACCGATAACCCCCGTTAAACCTCACCCTCCCTTGT--TTTTTCCGCCTATATACCGCCGTCGTCAGCTTACC-CTGTGAAGGTTTAATAGTAAGCAGAATTGGT---AAAA--CCCAAAACGCCAGGTCGAGGTGTAGCGAATGAGAGGGGA-AGAAATGGGCTACATTTCCTAAA----CCAGGAA-ATA---CGGACAATGTA-TTGAAACG-----TACATT--AGAAGGAGGATTTAGCAGTAAGCA--GAAAATAGAGCGTTCCGCTGAAAC-TGG-CCCTGA-AGCGCGCACACACCGCCCGTCACTCTCCCCG-AG-----CTA-----ACATAGATATA---TTCT--------TAA----TAA----CCAATACCT---G-----CAA---GGGGAGGCAAGTCGTAACATGGTAAGTGTACCGGAAGGTGCACTTG-------
Abudefduf_vaigiensis            ---------------------------------------------------------------------------------------------------------------------------------------------------------------------------------------------------------------------------------------------------------------------------------------------------------------------------------------------------------------------------------------------------------------------------------------------------------------------------------------------------------------------------------------------------------------TTAAAACCCAAAGGACTTGGCGGTGCTTTACATCCACCTAGAGGAGCCTGTTCTAGAACCGATAACCCCCGTTAAACCTCACCCTCCCTTGT--TTTTTCCGCCTATATACCGCCGTCGTCAGCTTACC-CTGTGAAGGTTTAATAGTAAGCAGAATTGGT--AAAA---CCCAAAACGCCAGGTCGAGGTGTAGCGAATGAGAGGGGA-AGAAATGGGCTACATTTCCTAA----ACCAGGAA-ATA---CGGACAATGTA-CTGAAACG-----TACATTA--GAAGGAGGATTTAGCAGTAAGCA--GAAAATAGAGCGTTCCGCTGAAAC-TGG-CCCTGA-AGCGCGCACACACCGCCCGTCACTCTCCCCG-AG--C--------TAACATAGATATA---TTCT--T------AA----TAA----CCAACACCT-G-------CAAA--GGGGAGGCAAGTCGTAACATGGTAAGTGTACCGGAAGGTGCACTTGGAAAAAT
Acantholabrus_palloni           ?????????????????????????????????????????????????????????????????????????????????????????????????????????????????????????????????????????????????????????????????????????????????????????????????????????????????????????????????????????????????????????????????????????????????????????????????????????????????????????????????????????????????????????????????????????????????????????????????????????????????????????????????????????????????????????????????????????????????????????????????????????????????????????????????????????????????????????????????????????????????????????????????????????????????????????????????????????????????????????????????????????????????????????????????????????????????????????????????????????????????????????????????????????????????????????????????????????????????????????????????????????????????????????????????????????????????????????????????????????????????????????????????????????????????????????????????????????????????????????????????????????????????????????????????????????????????????????????????????????????????????????????
Achoerodus_viridis              --------------------------------------------ACTTACACATGCAAGTATCCGCACCCCCGTGAAAATGCCCTGC---AGTTCCCTTCTC--GGGAACAAGGAGCTGGTATCAGGCACAAAA---TTTTTTAAGCCCACGACGCCTTGC-TTAGCCACACCCCCAAGGGAACTCAGCAGTGATAGACATTAAGCCATAAGTGAAAACTTGACTTAGTTAAA-GCTAA-GAGGGCCGGTAAACCTCGTGCCAGCCACCGCGGTTATACGAGAGGCCCAAGTTGACAAGTAT-CGGCGTAAAGAGTGGTTATGGA--AAACTCA---AAACTAAAGCCGAATGCCCTCAAAGCTGTTATACGCATC-CGAGGGCCA-GAAGCTCAACCACGAAAGTGGCTTTACACCA--CCTGAACCCACGAAAGCTATGGAACA--AACTG-GGATTAGATACCCCACTATGCTTAG--CCATAAACATTGATAGTGCA--CTACAATCAT--TATCCGCCAGGGAACTACGAGCATAAGCTTAAAACCCAAAGGACTTGGCGGTGCTTTAGATCCACCTAGAGGAGCCTGTTCTAGAACCGATAATCCCCGTTAAACCTCACCTCTCCTTGT--TTTCCCCGCCTATATACCGCCGTCGTCAGCTTACC-CTGTGAAGGACCAATAGTAAGCACAATTGGC---ACCG--CCCAAAACGTCAGGTCGAGGTGTAGCGTATGGAGAGGGA-AGAAATGGGCTACATTCAGTGTC---CCACCGAACA-----CGAATGGCAGAA-TGAAACGT---CTGCCTG----AAGGAGGATTTAGCAGTAAGCG--GGAAATAGAGTGTCCCACTGAAAT-TGG-CCCTGA-AGCGCGTACACACCGCCCGTCACTCTCTCCG-AAA---A---------TACAAACAAC---AGTACC------TAA-----AAC---ACTATTACT---T------ATAGAGGGGAGGCAAGT-----------------------------------------
Amblyglyphidodon_leucogaster    CACAAAGGCTTGGTCCTGACTTTACTGTCAGCTCT---AGCTAGACTTACACATGCAAGTATCCGCACCCCTGTGAGAATGCCCCAC---AGTTTCCCGCCC--GGAAACAAGGAGCCGGTATCAGGCACGGT----TTATGCCAGCCCACGACACCTTGC-TTAGCCACACCCTCAAGGGACATCAGCAGTGATAAACATTAAGCCATAAGTGAAAACTTGACTTAGTTAAAGCTTA--GAGAGCCGGTAAAACTCGTGCCAGCCACCGCGGTTATACGAGAGGCTCAAGTTGACAGACA-ACGGCGTAAAGAGTGGTTAAGGA--GAATCTTC--AAACTAAAGCCGAACGTCCTCAAAGCTGTTTAACGCTTC-CGAG--TTAAGAAGCCCCATTACGAAAGTAGCTTTA--CCTTACCTGACCCCACGAAAGCTGTGGAACA--AACTG-GGATTAGATACCCCACTATGCTCAG--CCTTAAAATTTGATAGGCCC--CTACGCCCCC--TATCCGCCCGGGTACTACGAGCACCAGCTTAAAACCCAAAGGACTTGGCGGTGCTTCACATCCGTCTAGAGGAGCCTGTTCTAGAACCGATAACCCCCGTTAAACCTCACCCTCCCTTGT--TTATACCGCCTATATACCGCCGTCGTCAGCCTACC-CTGTGAAGGCCCAGAAGTGAGCAAGATTGGT---AAAG--CCCAAAACGTCAGGTCGAGGTGTAGTGAATGAGAGGGGA-AGAAATGGGCTACATTTCCTAAG----TTAGGAA-ATA---CGAATAATG-AACTGAAATAAACATTA-------GAAGGTGGATTTAGCAGTAAGCAG-AAAAACAGAGTGTTTCGCTGAAGTTATGGCAATAA-AGCACGCACACATCGCCCGTCACTCTCCCCG-AG-----CTA-----CCCTACTAACC---AGTACC------TAAA----AAA----TAATATCC---G-----CAAA--GGGGAGGCAAGTCGTAACATGGTAAGCGTACCGGAAGGTGCGCTTG-------
Amphilophus_citrinellus         ?????????????????????????????????????????????????????????????????????????????????????????????????????????????????????????????????????????????????????????????????????????????????????????????????????????????????????????????????????????????????????????????????????????????????????????????????????????????????????????????????????????????????????????????????????????????????????????????????????????????????????????????????????????????????????????????????????????????????????????????????????????????????????????????????????????????????????????????????????????????????????????????????????????????????????????????????????????????????????????????????????????????????????????????????????????????????????????????????????????????????????????????????????????????????????????????????????????????????????????????????????????????????????????????????????????????????????????????????????????????????????????????????????????????????????????????????????????????????????????????????????????????????????????????????????????????????????????????????????????????????????????????
Amphistichus_argenteus          CACAAAGGCTTGGTCCTGACTTTACTGTCAA--CTTTA-GCTAGATTTACACATGCAAGTATCCGCACCCCCGTGAGAATGCCCCAA--CAGTTTCCTGCCC--GGAAACAAGGAGCTGGTATCAGGCACAAC----TTTTCATAGCCCATGACACCTTGC-TTAGCCACACCCTCAAGGGAATTCAGCAGTGATAGACATTAAGCCATAAGTGAAAACTTGACTTAGTCAAA-GCTAA-GAGGGCCGGTAAAACTCGTGCCAGCCACCGCGGTTATACGAGAGACCCAAGTTGACAGACA-ACGGCGTAAAGAGTGGTTAAGAG--ACTAAT----AAACTAAAGCCGAACGCCCTCAAAGCTGTTATACGTTTT-TGAGTGT-ATGAAGTTCTACCACGAAAGTGGCTTTACCACC--CCTGACCCCACGAAAGCTGTGAAACA--AACTG-GGATTAGATACCCCACTATGCCCAGCCC--TAAACTTTGATGGCCCCT--TACACCAGC--CATCCGCCTGGGTACTACGAGCACCAGCTTGAAACCCAAAGGACTTGGCGGTGCTTAAGATCCACCTAGAGGAGCCTGTTCTAGAACCGATAACCCCCGTTAAACCTCACCCTCTCTTGT--TTTTACCGCCTATATACCGCCGTCGTCAGCTTACC-CTGTGAAGGACCTATAGTAAGCAAAATTAGT---AAAA--CCCAAAACGCCAGGTCGAGGTGTAGCATATGAGAGGGGA-AGAAATGGGCTACATTCCCTAAC---ACAGGGAA--TA---CGAACAATGTA-TTGAAACATTCATTA-------GAAGGAGGATTTAGCAGTAAGCA--GAAAATAGAGAGTTCCGCTGAAAC-TGG-CCCTGA-AGCGCGCACACACCGCCCGTCACTCTCCCCA-AGC----C-------ATCAGACTTAA---ATAAT-------TAA-----ACA---CCAAAACAG---G-----CAAA--GGGGAGGCAAGTCGTAACATGGTAAGTGTACCGGAAGGTGCACTTG-------
Anampses_caeruleopunctatus      CACAAAGGCTTGGTCCTGACTTTGCCATCAACTCT---AACTAAATTTACACATGCGAGTATCCGCACCCCTGTGAGAATGCCCTAC---AGTTTCCTGATT--GGAAACAAGGAGCTGGTATCAGGCACAA-----TCCCTTTAGCCCACGACGCCTTGC-TAAGCCACACCCCCAAGGGAATTCAGCAGTGACAAATATTAAGCTATGAGTGAAAACTTGACTTAGTTAAT-GTTAA-CAGGGCCGGTAAATCTCGTGCCAGCCACCGCGGTTATACGAGAGACCCAAGTCGATGGCC-TCCGGCGTAAAGAGTGGTTAAGAT--ACAACAA---GAGCTAAAGCCAAACGACTTCAAAGCTGTTATACGCG-CATGAAAGT-ATGAAGCCCAACCACGAAAGTGGCTTTAAATTT---CTGACCCCACGAAAGCTATGGTACA--AACTG-GGATTAGATACCCCACTATGCCTAG--CCATAAACATAGATAATAAT--ATACCTACTT--TATCCGCCAGGGTACTACGAGCATCAGCTTAAAACCCAAAGGACTTGGCGGTGCTTTAGATCCACCTAGAGGAGCCTGTTCTAGAACCGATAATCCCCGTTAAACCTCACCCTTCCTTG--CCTAGTCCGCCTATATACCGCCGTCGCCAGCTTACT-CTGTGAAGATCTTGTAGTAAGCACAACTGGT---ACAG--CCCAAAACGTCAGGTCGAGGTGTAGCGTATGGAGGGGGA-AGAAATGGGCTACATTCAATAAT--AGTAATGAACA-----CGAATTATGTT-TTGAAATAG---ACATTTG----AAGGAGGATTTAGTAGTAAGTG--GAGAATAGAGCGCCCCACTGAAAC-TGG-CCCTGA-AGCGCGCACACACCGCCCGTCACTCTCCCCG-AG-----CTA-----ACATAAACTAA----TTAC-------TAA----TAAA----TAATAACT---G-----TAAA--GGGGAGGCAAGTCGTAACATGGTAAGCGTACCGGAAGGTGCGCTTG-------
Anampses_chrysocephalus         --------------------------------------------------------------------------------------------------------------------------------------------------------------------------------------------------------------------------------------------------------------------------------------------------------------------------------------------------------------------------------------------------------------------------------------------------------------TTAACTG-GGATTAGATACCCCACTATGCCTAG--CCATAAACATAGATAATCAC--GTACTTTTT---TATCCGCCCGGGTACTACGAGCATCAGCTTAAAACCCAAAGGACTTGGCGGTGCTTTAGATCCACCTAGAGGAGCCTGTTCTAGAACCGATAATCCCCGTTAAACCTCACCTTTCCTTG--CCTAGTCCGCCTATATACCGCCGTCGTCAGCTTACT-CTGTGAAGAATTCGTAGTAAGCACAATCGGC---ACAG--CCCAAAACGTCAGGTCGAGGTGTAGCGTATGGAAAGGGA-AGAAATGGGCTACATTCAATAAC--AATAATGAACA-----CGAATAATATT-TTGAAAGAG---ATAATTG----AAGGAGGATTTAGTAGTAAACA--GGGAATAGAGCGCCCTGCTGAAAC-CGG-CCCTGA-AGCGCGCACACACCGCCCGTCACTCTCCCCA-AGC-----T------AATACAAAACA---ATTAC-------TAA----TAAA----TAATAACT---G-----TAAA--GGGGAGGCAAGTCGTAACATGGTAAGCGTACCGGAAGGTGCGCTTGGAAGAAC
Anampses_cuvier                 ---------------------------------------------------------------------------------------------------------------------------------------------------------------------------------------------------------------------------------------------------------------------------------------------------------------------------------------------------------------------------------------------------------------------------------------------------------------AAACTGGGGATTAGATACCCCACTATGCCTAG--CCATAAACATAGATAATCGC--CTACTTATT---TATCCGCCCGGGTACTACGAGCATCAGCTTGAAACCCAAAGGACTTGGCGGTGCTTTAGATCCACCTAGAGGAGCCTGTTCTAGAACCGATAATCCCCGTTAAACCTCACCTTTCCTTG--CCTAGTCCGCCTATATACCGCCGTCGTCAGCTTACT-CTGTGAAGAATAAGTAGTAAGCGCAACCGGC---ACAG--CCTAAAACGTCAGGTCGAGGTGTAGCGAATGGAAAGGGA-AGAAATGGGCTACATTCAATAAC--AGTAGTGAA--TA---CGAATAATGTT-TTGAAAGAA---ACACTTG----AAGGAGGATTTAGTAGTAAGCA--GAGAATAGAGTGCCCTGCTGAAAC-CGG-CCCTGA-AGCGCGCACACACCGCCCG-------------------------------------------------------------------------------------------------------------------------------------------------
Anampses_elegans                --------------------------------------------------------------------------------------------------------------------------------------------------------------------------------------------------------------------------------------------------------------------------------------------------------------------------------------------------------------------------------------------------------------------------------------------------------------TTTACTG-GGATTAGATACCCCACTATGCCTAG--CCATAAACATAGATAATGCAC-CTACCTATT---TATCCGCCCGGGTACTACGAGCATCAGCTTGAAACCCAAAGGACTTGGCGGTGCTTTAGATCCACCTAGAGGAGCCTGTTCTAGAACCGATAATCCCCGTTAAACCTCACCTTTCCTTG--CCCAGTCCGCCTATATACCGCCGTCGTCAGCTTACT-CTGTGAAGAGTTTGTAGTAAGCACAAGCGGC---ACAG--CCCAAAACGTCAGGTCGAGGTGTAGCGTATGGAAAGGGA-AGAAATGGGCTACATTCAATAAC--AATAATGAACA-----CGAATAATATT-TTGAAAGAG---ATAATTG----AAGGAGGATTTAGTAGTAAATA--GGGAGTAGAGTGCCCTGCTGAAAC-CGG-CCCTGA-AGCGCGCACACACCGCCCGTCACTCTCCCCG-AGC-----TA-----ACACAAGCT-A---ATCAC-------TAA----TAAA----CAAAAACT---G-----TAAA--GGGGAGGCAAGTCGTAACATGGTAAGCGTACCGGAAGGTGCGCTTGGAAAAAC
Anampses_femininus              -------------------------------------------------------------------------------------------------------------------------------------------------------------------------------------------------------------------------------------------------------------------------------------------------------------------------------------------------------------------------------------------------------------------------------------------------------------------------------ACCCCACTATGSCTAG--CCATWAACATAGATAATCAC--ATACTTATT---TATCCGCCCGGGTACTACGAGCGTCAGCTTGAAACCCAAAGGACTTGGCGGTGCTTTAGATCCACCTAGAGGAGCCTGTTCTAGAACCGATAATCCCCGTTAAACCTCACCTTTCCTTG--CCTAGTCCGCCTATATACCGCCGTCGTCAGCTTACT-CTGTGAAGAGTTAGTAGTAAGCACAACCGGC---ACAG--CCTAAAACGTCAG-TCGAGGTGTAGCGTATGGAGAGGGA-AGAAATGGGCTACATTCAATAGC--AGTAATGAA--TA---CGAATAATGTT-TTGAAAGAA---ACACTTG----AAGGAGGATTTAGTAGTAAGCA--GGGAATAGAGCGCCCTCCTGAAAC-CGGCCCCTGA-AGCGCGCACACACCGCCCGTCACTCTCCCCG-AGC-----T------AACACAAGCCA---ATTAC-------TAA----TAAA----CAAAAACT---G-----TAAA--GGGGAGGCAAGTCGTAACATGGTAAGCGTACCGGAAGGTGCGCTTGGAAAAAC
Anampses_geographicus           --CAAAGGCTTGGTCCTGACTTTGCCATCAACTCT---AACTAAATTTACACATGCGAGTATCCGCACCCCTGTGAGAATGCCCTAC---AGTTTCCTGATT--GGAAACAAGGAGCTGGTATCAGGCACAA-----TCCCTTTAGCCCACGACGCCTTGC-TAAGCCACACCCCCAAGGGAATTCAGCAGTGACAAATATTAAGCTATGAGTGAAAACTTGACTTAGTTAAT-GTTAA-CAGGGCCGGTAAATCTCGTGCCAGCCACCGCGGTTATACGAGAGACCCAAGTCGATGGCC-TCCGGCGTAAAGAGTGGTTAAGAT--ACAACAA---GAGCTAAAGCCAAACGACTTCAAAGCTGTTATACGCG-CATGAAAGT-ATGAAGCCCAACCACGAAAGTGGCTTTAAATTT---CTGACCCCACGAAAGCTATGGTACA--AACTG-GGATTAGATACCCCACTATGCCTAG--CCATAAACATAGATAATAAT--ATACCTATTT--TATCCGCCAGGGTACTACGAGCATCAGCTTAAAACCCAAAGGACTTGGCGGTGCTTTAGATCCACCTAGAGGAGCCTGTTCTAGAACCGATAATCCCCGTTAAACCTCACCCTTCCTTG--CCTAGTCCGCCTATATACCGCCGTCGCCAGCTTACT-CTGTGAAGATCTTGTAGTAAGCACAACTGGT---ACAG--CCCAAAACGTCAGGTCGAGGTGTAGCGTATGGAGGGGGA-AGAAATGGGCTACATTCAATAAT--AGTAATGAACA-----CGAATTATGTT-TTGAAATAG---ACATTTG----AAGGAGGATTTAGTAGTAAGTG--GAGAATAGAGCGCCCCACTGAAAC-TGG-CCCTGA-AGCGCGCACACACCGCCCGTCACTCTCCCCG-AG-----CTA-----ACATAAACTAA----TTAC-------TAA----TAAA----TAATAACT---G-----TAAA--GGGGAGGCAAGTCGTAACATGGTAAGCGTACCGGAAGGTGCGCTTGGAAAAAT
Anampses_lineatus               ---------------------------------------------------------------------------------------------------------------------------------------------------------------------------------------------------------------------------------------------------------------------------------------------------------------------------------------------------------------------------------------------------------------------------------------------------------------------------AGATACCCCACTATGCCTAG--CCATAAACATAGATAATCAC--GTACTTTTT---TATCCGCCTGGGTACTACGAGCATCAGCTTAAAACCCAAAGGACTTGGCGGTGCTTTAGATCCACCTAGAGGAGCCTGTTCTAGAACCGATAATCCCCGTTAAACCTCACCTTTCCTTG--CCTAGTCCGCCTATATACCGCCGTCGTCAGCTTACT-CTGTGAAGAGTTTGTAGTAAGCACAATCGGC---ACAG--CCCAAAAYGTCAGGTCGAGGTGTAGCGTATGGAAAGGGA-AGAAATGGGCTACATTCAATAAC--AATAGTGAACA-----CGAATAGTATC-TTGAAAGGA---ATAATTG----AAGGAGGATTTAGTAGTAAACA--GGGAATAGAGCGCCCTGCTGAAAC-CGG-CCCTGA-AGCGCGCACACACCGCCCGTCAC---------------------------------------------------------------------------------------------------------------------------------------------
Anampses_lennardi               ?????????????????????????????????????????????????????????????????????????????????????????????????????????????????????????????????????????????????????????????????????????????????????????????????????????????????????????????????????????????????????????????????????????????????????????????????????????????????????????????????????????????????????????????????????????????????????????????????????????????????????????????????????????????????????????????????????????????????????????????????????????????????????????????????????????????????????????????????????????????????????????????????????????????????????????????????????????????????????????????????????????????????????????????????????????????????????????????????????????????????????????????????????????????????????????????????????????????????????????????????????????????????????????????????????????????????????????????????????????????????????????????????????????????????????????????????????????????????????????????????????????????????????????????????????????????????????????????????????????????????????????????
Anampses_meleagrides            ------------------------------------------------------------------------------------------------------------------------------------------------------------------------------------------------------------------------------------------------------------------------------------------------------------------------------------------------------------------------------------------------------------------------------------------------------------------CTG-GGATTAGATACCCCACTATGCCTAG--CCATAAACATAGATAAACAC--GTACTTTTT---TATCCGCCCGGGTACTACGAGCATCAGCTTAAAACCCAAAGGACTTGGCGGTGCTTTAGATCCACCTAGAGGAGCCTGTTCTAGAACCGATAATCCCCGTTAAACCTCACCTTTCCTTG--CCTAGTCCGCCTATATACCGCCGTCGCCAGCTTACT-CTGTGAAGAGTCTGTAGTAAGCACAATCGGT---ACTA--CCCAAAACGTCAGGTCGAGGTGTAGCGTATGGAAAGGGA-AGAAATGGGCTACATTCAATAAT--AATAATGAA--TA---CGAACATTATC-TTGAAACAG---ATAATTG----AAGGAGGATTTAGTAGTAAGCA--GGGAATAGAGCGCCCTGCTGAAAC-CGG-CCCTGA-AGCGCGCACACACCGCCCGTCACTCTCCCCA-AG-----CTA-----AGACAAACTAA----TTAC-------TAA----TAAA----TAACAACT---G-----TAAA--GGGGAGGCAAGTCGTAACATGGTAAGCGTACCGGAAGGTGCGCTTGG------
Anampses_neoguinaicus           CACAAAGGCTTGGTCCTGACTTTGCCATCAA--CTTTAA-CTAAACTTACACATGCGAGTATCCGCACTCCCGTGAGAATGCCCTAC---AGTTTCCTGGAT--GGAAACAAGGAGCTGGTATCAGGCACAA-----TACTTTTAGCCCACGACGCCTTGC-TAAGCCACACCCCCAAGGGAATTCAGCAGTGATAAATATTAAGCTATGAGTGAAAACTTGACTTAGTTAGT-GTTAA-CAGGGCCGGTAAATCTCGTGCCAGCCACCGCGGTTATACGAGAGACCCAAGTCGATGG-CTTTCGGCGTAAAGAGTGGTTAAGAT--TCAACTA---AAACTAAAGCCAAACGACTTCAAAGCTGTCATACGCA-CATGAAGAC-ATGAAACCCAACCACGAAAGTGGCTTTAAACTT---CTGATTCCACGAAAGCTATGGTACA--AACTG-GGATTAGATACCCCACTATGCCTAG--CCATAAACATAGATAATCAC--GTACTTTTT---TATCCGCCCGGGTACTACGAGCATCAGCTTAAAACCCAAAGGACTTGGCGGTGCTTTAGATCCACCTAGAGGAGCCTGTTCTAGAACCGATAATCCCCGTTAAACCTCACCTTTCCTTG--CCTAGTCCGCCTATATACCGCCGTCGTCAGCTTACT-CTGTGAAGAATTTGTAGTAAGCACAATCGGC---ACAG--CCCAAAACGTCAGGTCGAGGTGTAGCGTATGGAAAGGGA-AGAAATGGGCTACATTCAATAGC--AATAGTGTACA-----CGAATAATGTT-TTGAAAGAG---ACAATTG----AAGGAGGATTTAGTAGTAAGCAT-GGGAATAGAGCGCCCTGCTGAAAC-CGG-CCCTGA-AGCGCGCACACACCGCCCGTCACTCTCCCCA-AGC-----TA-----ACACAAGCT-A---ATCAC-------TAA----TAAG----TAATAACT---G-----TAAA--GGGGAGGCAAGTCGTAACATGGTAAGCGTACCGGAAGGTGCGCTTG-------
Anampses_twistii                -----------------------------------------------------------------------------------------------------------------------------------------------------------------------------------------------------------------------------------------------------------------------------------------------------------------------------------------------------------------------------------------------------------------------------------------------------------------------------------------------------------------------------------TATCCGCCCGGGTACTACGAGCATCAGCTTAAAACCCAAAGGACTTGGCGGTGCTTTAGATCCACCTAGAGGAGCCTGTTCTAGAACCGATAATCCCCGTTAAACCTCACCTTTCCTTG--CCCAATCCGCCTATATACCGCCGTCGCCAGCTTACT-CTGTGAAGAGTCTGTAGTAAGCACAATCGGT---ACAG--CCCAAAACGTCAGGTCGAGGTGTAGCGTATGGAAAGGGA-AGAAATGGGCTACATTCAATAAT--AATAATGAACA-----CGAATAATGTT-TTGAAAGAA---ACAATTG----AAGGAGGATTTAGTAGTAAGCA--GGGAATAGAGCGCCCTGCTGAAAC-CGG-CCCTGA-AGCGCGCACACACCGCCCGTCACTCTCCCCG-AGC-----TA-----ACACAAGCT-A---ATCAC-------TAA----TAAA----CAACAACT---G-----TAAA--GGGGAGGCAAGTCGTAACATGGTAAGCGTACCGGAAGGTGCGCTTGGAAAAAC
Austrolabrus_maculatus          -------------------------------------------AACTTACACATGCAAGTATCCGCATCCCCGTGAGAATGCCCTAC---CGTTTCCTGTTT--GGAAACAAGGAGCCGGTATCAGGCACAAAC----ACCCTTAGCCCACGACGCCTTGC-TTAGCCACACCCCCAAGGGAGTTCAGCAGTGATAAATATTAAGCCATGAGTGAAAACTTGACTTAGTTAGT-GCTAA-GAGGGCCGGTAAATCTCGTGCCAGCCACCGCGGTTATACGAGAGACCCAAGTTGATAGCC-TCCGGCGTAAAGAGTGGTTAAGAT--AAATACCA--GGACTAAGGCCGAACGACTCCAAAGCTGTTATACGCA-CATGAATGTACTGAAGCTCAACTACGAAAGTGACCTTACCCAG--CCTGACCCCACGAAAGCTAAGATACA--AACTG-GGATTAGATACCCCACTATGCTTAGCCC--TAAACATCGATAATAAAT--TACCTGTAT--TATCCGCCCGGGAACTACGAGCACTAGCTTAAAACCCAAAGGACTTGGCGGTGCTTTAGATCCACCTAGAGGAGCCTGTTCTAGAACCGATAATCCCCGTTAAACCTCACCTTTCCTCGT--CTAATCCGCCTATATACCGCCGTCGTCAGCTTACC-CTGTGAAGGCCCTAAAGTAAGCAAAACCGGC---ACAC--CCTAAAACGCCAGGTCGAGGTGTAGCGAATGGGAGGGGA-AGAGATGGGCTACATTCAATAACT-TATAGTGAAAA-----CGAACGGCATC-TTGAAAAAG---ATGCCCG----AAGGAGGATTTAGTAGTAAAAG--GAGAGTAGAGTGCTCCACTGAAAT-TGG-CCCTGA-AGCGCGTACACACCGCCCGTCACTCTCCCCG-AAAA----T-------TACACAATAG---ATTAC-------TAA----TAAA---CTAAAACCT---C------AAA--GGGGAGGCAAGT-----------------------------------------
Bodianus_anthioides             ?????????????????????????????????????????????????????????????????????????????????????????????????????????????????????????????????????????????????????????????????????????????????????????????????????????????????????????????????????????????????????????????????????????????????????????????????????????????????????????????????????????????????????????????????????????????????????????????????????????????????????????????????????????????????????????????????????????????????????????????????????????????????????????????????????????????????????????????????????????????????????????????????????????????????????????????????????????????????????????????????????????????????????????????????????????????????????????????????????????????????????????????????????????????????????????????????????????????????????????????????????????????????????????????????????????????????????????????????????????????????????????????????????????????????????????????????????????????????????????????????????????????????????????????????????????????????????????????????????????????????????????????
Bodianus_axillaris              ?????????????????????????????????????????????????????????????????????????????????????????????????????????????????????????????????????????????????????????????????????????????????????????????????????????????????????????????????????????????????????????????????????????????????????????????????????????????????????????????????????????????????????????????????????????????????????????????????????????????????????????????????????????????????????????????????????????????????????????????????????????????????????????????????????????????????????????????????????????????????????????????????????????????????????????????????????????????????????????????????????????????????????????????????????????????????????????????????????????????????????????????????????????????????????????????????????????????????????????????????????????????????????????????????????????????????????????????????????????????????????????????????????????????????????????????????????????????????????????????????????????????????????????????????????????????????????????????????????????????????????????????
Bodianus_diana                  ?????????????????????????????????????????????????????????????????????????????????????????????????????????????????????????????????????????????????????????????????????????????????????????????????????????????????????????????????????????????????????????????????????????????????????????????????????????????????????????????????????????????????????????????????????????????????????????????????????????????????????????????????????????????????????????????????????????????????????????????????????????????????????????????????????????????????????????????????????????????????????????????????????????????????????????????????????????????????????????????????????????????????????????????????????????????????????????????????????????????????????????????????????????????????????????????????????????????????????????????????????????????????????????????????????????????????????????????????????????????????????????????????????????????????????????????????????????????????????????????????????????????????????????????????????????????????????????????????????????????????????????????
Bodianus_mesothorax             CACAAAGGCTTAGTCCTGACTTTATTATCAG--CTCTA-GCTAAACTTACACATGCAAGTATCCGCACCCCTGTGAAAATGCCCCA---CAGTTCCCTGCTT--GGGAACAAGGAGCCGGCATCAGGCACGAC-----CCCTTCTGCCCACGACGCCTTGC-TTAGCCACACCCCCAAGGGAATTCAGCAGTGATAGACATTAAGCCATAAGTGAAAACTTGACTTAGTCAAA-GCTAA-GAGGGCCGGTAAAACTCGTGCCAGCCACCGCGGTTATACGAGAGGCCCGAGTTGATAAGCA-CCGGCGTAAAGAGTGGTTATGGACGACAACCAACGAAACTAAAGTAAAATGCCCCCAAAGCTGTTATACGCA-CCCGTGGGCCA-GAAACCCAACTACGAAAGTGGCTTTATCCAG--CCTGAACCCACGAAAGCTATGACACA--AACTG-GGATTAGATACCCCACTATGCTTAGCCC--TAAACAATGATAATACCC--CACAACTGT--TATCCGCCCGGGTACTACGAGCACCAGCTTAAAACCCAAAGGACTTGGCGGTGCTTTAGATCCACCTAGAGGAGCCTGTTCTAGAACCGATAATCCCCGTTAAACCTCACCCCTCCTTGT--TTTCCCCGCCTATATACCGCCGTCGTCAGCTTACC-CTGTGAAGGGCCAATAGTAAGCGCAATTGGC---ACAG--CCCAAAACGCCAGGTCGAGGTGTAGCGTATGGAGGGGGA-AGAAATGGGCTACATTCAGTGAAC---CACTGAACA-----CGGAAGGCGGG-CTGAAACGCT---CGCCC----GAAGGAGGATTTAGCAGTAAGCA--GGAAATAGAGCGTCCCGCTGAAAC-CGG-CCCTGA-AGCGCGTACACACCGCCCGTCACTCTCCCCG-AAA----C--------AAAACACACA---TATACC------TAAGA---------CCTAATCAT----C-----AGAAAGGGGAGGCAAGTCGTAACATGGTAAGTGTACCGGAAGGTGCACTTG-------
Bodianus_perditio               ?????????????????????????????????????????????????????????????????????????????????????????????????????????????????????????????????????????????????????????????????????????????????????????????????????????????????????????????????????????????????????????????????????????????????????????????????????????????????????????????????????????????????????????????????????????????????????????????????????????????????????????????????????????????????????????????????????????????????????????????????????????????????????????????????????????????????????????????????????????????????????????????????????????????????????????????????????????????????????????????????????????????????????????????????????????????????????????????????????????????????????????????????????????????????????????????????????????????????????????????????????????????????????????????????????????????????????????????????????????????????????????????????????????????????????????????????????????????????????????????????????????????????????????????????????????????????????????????????????????????????????????????
Bodianus_rufus                  CACAAAGGCTTAGTCCTGACTTTATTATCAA--CTTTA-GCTATACTTACACATGCAAGTATCCGCACCCCTGTGAAAATGCCCCAC---AGTTCCCTGTTT--GGGAACAAGGAGCCGGTATCAGGCACAACC---TTAAATTAGCCCAAGACGCCTTGC-TCAGCCACACCCCCAAGGGAATTCAGCAGTGATAGACATTAAGCCATGAGTGAAAACTTGACTTAGTTAAA-GCTAA-GAGGGCCGGTAAAACTCGTGCCAGCCACCGCGGTTATACGAGAGGCCCAAGCTGATAAGAAT-CGGCGTAAAGAGTGGTTATGAACAAGCCCC----AAACTAAAGCCAAATGCCCCCAAAGCTGTTATACGCA-CTCGGAGGCCA-GAAACCCAACCACGAAAGTGGCTTTATATTG--CCTGAACCCACGAAAGCTATGATACA--AACTG-GGATTAGATACCCCACTATGCTTAGCCC--TAAACATTGATAATATT--CTACGACCAT--TATCCGCCCGGGAACTACGAGCACTAGCTTAAAACCCAAAGGACTTGGCGGTGCTTTAGATCCACCTAGAGGAGCCTGTTCTAGAACCGATAATCCCCGTTAAACCTCACCTCTCCTTGT--TTTTCCCGCCTATATACCGCCGTCGTCAGCTTACC-CTGTGAGGGACCAACAGTAAGCACAATTGGT---AAAG--CCCAAAACGCCAGGTCGAGGTGTAGCGTATGGAGAGGGA-AGAAATGGGCTACATTCAGTGCA---CCACTGAA--TA---CGGAAGATGGG-CTGAAACGC---CCGCCTG----AAGGAGGATTTAGCAGTAAGTA--GGAAATAGAGTGTCCCACTGAAAC-CGG-CCCTGA-AGCGCGTACACACCGCCCGTCACTCTCCCCG-AAA---A---------AAAAATTGAC---AGTACT------TAA-----AAC---CCTATCACA---C-----TAAA--GGGGAGGCAAGTCGTAACATGGTAAGTGTACCNGAAGGGGCACTTG-------
Bodianus_scrofa                 ?????????????????????????????????????????????????????????????????????????????????????????????????????????????????????????????????????????????????????????????????????????????????????????????????????????????????????????????????????????????????????????????????????????????????????????????????????????????????????????????????????????????????????????????????????????????????????????????????????????????????????????????????????????????????????????????????????????????????????????????????????????????????????????????????????????????????????????????????????????????????????????????????????????????????????????????????????????????????????????????????????????????????????????????????????????????????????????????????????????????????????????????????????????????????????????????????????????????????????????????????????????????????????????????????????????????????????????????????????????????????????????????????????????????????????????????????????????????????????????????????????????????????????????????????????????????????????????????????????????????????????????????
Bolbometopon_muricatum          CACAAAGGTTTGGTCCCGGCCTTATTCTCAAT--TGTA-GCCAAACTTACACATGCAAGTATCCGCACCCCCGTGAAAATGCCCCAA----GCCCCCCACCC--GGGAGCAGGGAGCTGGTATCAGGCACAAAC----CTAATTAGCCCACGACACCTAGCCT-AGCCACACCCCCAAGGGTCATCAGCAGTGATAAACATTAAGCAATAAGTGAAAACTTGACTTAGTTAA-GGCTAA-GAGGGCTGGTTAATTTCGTGCCAGCCACCGCGGTTACACGAAGAGCCCAAATTGAAAAACA-CCGGCGTAAAGGGTGGTTTAGGCATACTCT-----AAACTAGAGCTAAATTTTCTCAAAGCTGTTATACGCATT-CGAAAAACA-GAAAATCATCTACGAAAGTGGCTCTAATTGC-TCCTGACACCACGAAAGCCATGGCACA--AACTG-GGATTAGATACCCCACTATGCATGG--TCGTAAACCT-GACAGCCCA--GTACATTCGC--TGTCCGCCTGGGAACTACGAGCGTAAGCTTAAAACCCAAAGGACTTGACGGTGCTTTACATCCACCTAGAGGAGCCTGTCCTAGAACCGATAATCCCCGTTGAACCTCACCTTTTCTTG--CTTATTCCGCTTATATACCGCCGTCTCCAGCCTACC-CTGTAAAGGACCTATAGTAGACAAAATTGGTGTAA-----CCCTAAACGACAGGTCGAGGTGTAGCGTATGAAAAGGAA-AGAGATGGGCTACATTCAGTGAA---ACACTGAA--TA---CGGAAAAT-TAATTGAAACAT---TAACCTG----AAGGAGGATTTAGTAGTAAGCG--GGGAACAGAGAGCCCCCCTGAAACCAG--CCCTAA-AGCGCGTACACACCGCCCGTCACTCTCCCCA-AA-----C-------AATGAAACCTT---ATTTC-------TAA-----AAA---CCAAAAAAC---G-----TAGA--GGGGAGGCA--------------------------------------------
Calotomus_carolinus             CACAAAGGTTTGGTCCCGGCCTTGCCATCAG--CTTTA-CCTGAACTTACACATGCAAGTATCCGCATTCCCGTGAGGATCCCCG----CAGCCCCCCCCCCACGGGGGCACGGAGCTGGTATCAGGCACAAA------CTATTAGCCCATGACACCTAGCCC-AGCCACACCCCCAAGGGTATTCAGCAGTGGTAAATATTAAGCTATGAGTGAAAACTTGACTTAGTTAAAGGTAA--GAGGGCTGGTAAATTTCGTGCCAGCCACCGCGGTTACACGAGAAGCCCAAGTTGATAAACA-ACGGCGTAAAGGGTGGTTAAGGG------CTTTTAAAACTAGAGTCGAACTTTATCAAGGCTGTTATACGCAT-ACGAAAACA--GAAGATCATCTACGAAAGTGACTCTAACTTT--CCTGACACCACGAAAGCTATGGAACA--AACTG-GGATTAGATACCCCACTATGCATAG--CCGTAAACCT-GACAGCTCA--GTACATTCGC--TGTCCGCCCGGGGACTACAAGCACGAGCTTCAAACCCAAAGGACTTGACGGTGCTTCACATCCACCTAGAGGAGCCTGTCCTAGAACCGATACCCCCCGTTAAACCTCACCTTTTCTTG--CCCATCCCGCCTATATACCGCCGTCTTCTGCTTACC-CTATGAAGGACACATAGTGAGCATAATTGGTTTTA-----CCCTAAACGTCAGGTCGAGGTGTAGCGTATGAGAAGGAA-AGAGATGGGCTACATTCAATGAA---TCATTGAAGTTTTCACGGATAGTC-AACTGAAAAAC----AAACTTT--GAAGGAGGATTTAGTAGTAAGCA--GGGAATAGAGAGCCCCACTGAATT-TGG-CCCTGA-AGCGCGTACACACCGCCCGTCACTCTCCCCG-AG-----C-------AGTCGCAAACC---TGTTCC------TAA-----AAC--CCTGAGAAC----G-----CTAA--GGGGAGGCA--------------------------------------------
Calotomus_spinidens             CACAAAGGTTTGGTCCCGGCCTTGCCATCAG--CTTTA-CCTGAACTTACACATGCAAGTATCCGCATTCCCGTGAGGATCCCCG----CAGCCCCCCCCCCACGGGGGCACGGAGCTGGTATCAGGCACAAA------CTATTAGCCCATGACACCTAGCCC-AGCCACACCCCCAAGGGTATTCAGCAGTGGTAAATATTAAGCTATGAGTGAAAACTTGACTTAGTTAAAGGTAA--GAGGGCTGGTAAATTTCGTGCCAGCCACCGCGGTTACACGAGAAGCCCAAGTTGATAAACA-ACGGCGTAAAGGGTGGTTAAGGG------CTTTTAAAACTAGAGTCGAACTTTATCAAGGCTGTTATACGCAT-ACGAAAACA--GAAGATCATCTACGAAAGTGACTCTAACTTT--CCTGACACCACGAAAGCTATGGAACA--AACTG-GGATTAGATACCCCACTATGCATAG--CCGTAAACCT-GACAGCTCA--GTACATTCGC--TGTCCGCCCGGGGACTACAAGCACGAGCTTCAAACCCAAAGGACTTGACGGTGCTTCACATCCACCTAGAGGAGCCTGTCCTAGAACCGATACCCCCCGTTAAACCTCACCTTTTCTTG--CCCATCCCGCCTATATACCGCCGTCTTCTGCTTACC-CTATGAAGGACACATAGTGAGCATAATTGGTTTTA-----CCCTAAACGTCAGGTCGAGGTGTAGCGTATGAGAAGGAA-AGAGATGGGCTACATTCAATGAA---TCATTGAAGTTTTCACGGATAGTC-AACTGAAAAAC----AAACTTT--GAAGGAGGATTTAGTAGTAAGCA--GGGAATAGAGAGCCCCACTGAATT-TGG-CCCTGA-AGCGCGTACACACCGCCCGTCACTCTCCCCG-AG-----C-------AGTCGCAAACC---TGTTCC------TAA-----AAC--CCTGAGAAC----G-----CTAA--GGGGAGGCA--------------------------------------------
Centrolabrus_caeruleus          ----------------------------------------------------------------------------------------------------------------------------------------------------------------------------------------------------------------------------------------------------------------------------------------------------------------------------------------------------------------------------------------------------------------------------------------------------------------AACTG-GGATTAGATACCCCACTATGCCTAG--CCGTAAACATTGATAGTGCAT--TACATCTGC--TATCCGCCCGGGTACTACGAGCATCAGCTTAAAACCCAAAGGACTTGGCGGTGCTTTAGATCCACCTAGAGGAGCCTGTTCTAGAACCGATAATCCCCGTTAAACCTCACCTTTCCTTGT--TTTCCCAGCCTATATACCGCCGTCGTCAGCTTACC-CTGCGAAGGACCAACAGTAAGCAAAATTGGC---ACAG--CCCAGAACGCCAGGTCGAGGTGTAGCCTATGGAAAGGGA-AGAAATGGGCTACATTCAATATT---ACAATGAA--TA---CGAATGGGGGG-TTGAAACAC---CCCCCTG----AAGGAGGATTTAGCAGTAAGCA--GGAAATAGAGAGTCCCGCTGAAAT-TGG-CCCTGA-AGCGCGTACACACCGCCCGTCACTCTCCC---------------------------------------------------------------------------------------------------------------------------------------
Centrolabrus_exoletus           -----------------------ACTATCAAC---TTTGACTAGACTTACACATGCAAGCATCCGCACCCCCGTGAGAATGCCCTCT---AGTTCCCTGTTT--GGGAACAAGGAGCTGGTATCAGGCACAAA----TTTTTTTGGCCCATGACGCCTTGC-TTAGCCACACCCCCAAGGGAATTCAGCAGTGATAGACATTAAGCCATAAGTGAAAACTTGACTTAGTCAAAGCCAA--GAGGGCCGGTAAATCTCGTGCCAGCCACCGCGGTTATACGAGAGGCTCAAGTTGATAGATG-CCGGCGTAAAGCGTGGTTAGGGTAAAAACT-----AAACTAAAGCCAAACGCCTTCAGAGCTGTTATACGCTT-ACGAAGGGCA-GAGACACAACCACGAAAGTGGCTTTATACGG--CCTGACCCCACGAAAGCTAGGGCACA--AACTG-GGATTAGATACCCCACTATGCCTAG--CCGTAAACATTGATAGCACAT--TACATCTGC--TATCCGCCCGGGTACTACGAGCATCAGCTTAAAACCCAAAGGACTTGGCGGTGCTTTAGATCCACCTAGAGGAGCCTGTTCTAGAACCGATAATCCCCGTTAAACCTCACCTTTCCTTGT--TTTCCCCGCCTATATACCGCCGTCGTCAGCTTACC-CTACGAAGGTCCCACAGTAAGCAAAATTGGC---ACAG--CCCAGAACGCCAGGTCGAGGTGTAGCGTATGGGAAGGGA-AGAAATGGGCTACATTCAATATC---TCAATGAA--TA---CGAATGGGGGA-CTGAAATGC---CCCCCTG----AAGGAGGATTTAGCAGTAAGCA--GGAAATAGAGCGTCCCGCTGAAAT-TGG-CCCTGA-AGCGCGTACACACCGCCCGTCACTCTCCCCG-AG----TCT--------ACAAACTGA---CATACC------TAA----TAC----CTTAAAACT---G-----CAAA--GGGGAGGCA--------------------------------------------
Centrolabrus_trutta             ----------------------------------------------------------------------------------------------------------------------------------------------------------------------------------------------------------------------------------------------------------------------------------------------------------------------------------------------------------------------------------------------------------------------------------------------------------------AACTG-GGATTAGATACCCCACTATGCCTAG--CCGTAAACATTGATAGTGCAT--TACATCTGC--TATCCGCCCGGGTACTACGAGCATCAGCTTAAAACCCAAAGGACTTGGCGGTGCTTTAGATCCACCTAGAGGAGCCTGTTCTAGAACCGATAATCCCCGTTAAACCTCACCTTTCCTTGT--TTTCCCAGCCTATATACCGCCGTCGTCAGCTTACC-CTGCGAAGGACCAACAGTAAGCAAAATTGGC---ACAG--CCCAGAACGCCAGGTCGAGGTGTAGCCTATGGAAAGGGA-AGAAATGGGCTACATTCAATATT---ACAATGAA--TA---CGAATGGGGGG-TTGAAACAC---CCCCCTG----AAGGAGGATTTAGCAGTAAGCA--GGAAATAGAGAGTCCCGCTGAAAT-TGG-CCCTGA-AGCGCGTACACACCGCCCGTCACTCTCCC---------------------------------------------------------------------------------------------------------------------------------------
Cetoscarus_bicolor              CACAAAGGTTTGGTCCCGGCCTTATTCTCAA--CTGTA-GCTAAACTTACACATGCAAGTATCCGCACCCCCGTGAAAATGCCCCAA----GCTCCCTGCCC--GGGAGCAGGGAGCAGGTATCAGGCACAAA-----CTTATTAGCCCATGACGCCTAGCCT-AGCCACACCCCCAAGGGTCTTCAGCAGTGATAAACATTAAGCCATGAGCGAAAGCTTGACTTAGTTAAA-GCTAA-GAGGGCTGGTAAATTTCGTGCCAGCCACCGCGGTTATACGAAGAGCCCGAGTTGAAAAACA-CCGGCGTAAAGGGTGGTTTGGGAATATTCT-----AAACTAGAGCTAAATTTTCTCAAAGCTGTCATACGCG-CATGAAAAACA-GAAAATCACCTACGAAAGTGGCTCTAA-CTAACCCTGACACCACGAAAGCTATGACACA--AACTG-GGATTAGATACCCCACTATGCATAG--TCGTAAACCT-GACAGCCCA--ATACATCCGC--TGTCCGCCTGGGAACTACGAGCGTAAGCTTAAAACCCAAAGGACTTGACGGTGCTTTATATCCACCTAGAGGAGCCTGTCCTGGAACCGATAATCCCCGTTAAACCTCACCTTTTCTTG--CTTATTCCGCCTATATACCGCCGTCTCCAGCCTACC-CTGTAAAGGATCAATAGTAAGCAAAATTGGC---ACAG--CCCTGAACGACAGGTCGAGGTGTAGCGTATGAAAAGGGA-AGAGATGGGCTACATTCAGTGAA---ACACTGAA--TA---CGGAGAAT-TAATTGAAACAT----TAATTT---GAAGGAGGATTTAGTAGTAAGCG--GGGAATAGAGAGCCCCACTGAAAC-CGG-CCCTGA-AGCGTGTACACACCGCCCGTCACTCTCCCCG-AG-----C-------AGAAAGACTCT---ATCCC-------TAAA----AAA----CTAGAAAT---G-----TAAA--GGGGAGGTA--------------------------------------------
Cheilinus_chlorourus            --CAAAGGCTTGGTCCTGACTTTTCTATCAA--CTCTAACCT-AACTTACACATGCAAGTATCCGCACCCCTGTGAGAATGCCCCCCTCCTGCCTCCCTAATA-GGAGGCTAGGAGCTGGTATCAGGCACAGCT---TTAAGCTAGCCCATGACACCTTGC-TTAGCCACACCCCCAAGGGAACTCAGCAGTGATAAACATTAAGCCATGAGTGAAAACTTGACTTAGTTAAGGTTGA--GAGGGCCGGTTAATTTCGTGCCAGCCACCGCGGTTATACGAGAGGCCCAAGTGGATAGAC-TCCGGCATAAAGTGTGGTTAAGGATTAAATT-----AAACTAAAGCCGAAGACTTTCAGAGCTGTTATACGCAA-ATGAAAGATT-GAAGCCCAACCACGAAAGTGGCTTTAACAAC--CCTGACGCCACGGAAGCTACGGGACA--AACTG-GGATTAGATACCCCACTATGCGTAG--CCGTAAACATTGATAATACC----ACATATTTATTATCCGCCTGGGAACTACGAGCGAAAGCTTAAAACCCAATGGACTTGGCGGTGCTTTAGACCCCCCTAGAGGAGCCTGTCCTATAACCGATAATCCCCGTTAAACCTCACCTCTCCTTGTTCCT-TCCCGCCTATATACCGCCGTCGTCAGCTTACC-CTGCAAAGGACCTACAGTAAGCAAAATTGGC---TAACCCCCCAAAACGCCAGGTCGAGGTGTAGCGCATGGAGAGGGA-TGAGATGGGCTACATTCCATCCC---GCATGGCA--TA---CGAAAGGCAGG-CTGAAAC-------GCTTGCCCGAAGGAGGATTTAGCAGTAAGTG--GGAAATAGAGCGTCCCACTGAATC-TGG-CCCTGA-AGCGCGCACACACCGCCCGTCACTCTCCCCG-AAT----AT-------CGAACCTTCC---ATTCC-------TAA----TAC----CTTTGACCA---C----ATAA---GGGGAGGCAAGTCGTAACATGGTAAGTGTACCGGAAGGTGCACTTGGATAACT
Cheilinus_fasciatus             CACAAAGGCTTGGTCCTGACTTTTCTGTTGA--CTTTAACCC-AACTTACACATGCAAGTATCCGCACCCCCGTGAGAATGCCCCCC-CCCGCACCCTTTAAA-GGATGCCAGGAGCCGGTATCAGGCACAGCC----CCCGCTAGCCCATGACACCTTGC-TTAGCCACACCCCCAAGGGAACTCAGCAGTGATAAACATTAAGCCATGAGTGAAAACTTGACTTAGTTAGA-GTTAA-GAGGGCCGGCTAATTTCGTGCCAGCCGCCGCGGTTATACGAGAGGCCCAAGTTAACAGGT-TCCGGCATAAAGTGTGGTTAAGGATTAGACTT-----AACTAAAGCCGAAGGCTTTCAGAGCTGTTATACGCAA-ATGAAAAGCT-GAAGCCCAACCACGAAAGTGGCTTTAATAAC--CCTGACGCCACGAAAGCTACGGAACA--AACTG-GGATTAGATACCCCACTATGCGTAG--CCGTAAACATTGATAGCACTTTATACTTTC----TATCCGCCCGGGAACTACGAGCAACAGCTTAAAACCCAATGGACTTGGCGGTGCTTTAAACCCCCCTAGAGGAGCCTGTCCTATAACCGATAATCCCCGTTAAACCTCACCTCTCCTTGTTCTT-TCCCGCCTATATACCGCCGTCGTCAGCTTACC-CTGCAAGGGACTCAAAGTAAGCAAAATTGGT---TAACCCCCCAAAACGCCAGGTCGAGGTGTAGCGCATGGAGAGGGA-TGAGATGGGCTACATTCCATCCC---ACATGGCA--TA---CGAATGGCAGA-CTGAAACGT---CAGCCTG----AAGGAGGATTTAGTAGTAAGTG--AGAAATAGAGTGTCCCACTGAATC-CGG-CCCTGA-AGCGCGCACACACCGCCCGTCACTCTCCCCG-AA------T------AAAAATCTTCT---ATCTC-------TAATA--CAA-----CATAATCA---C----GTAA---GGGGAGGCAAGTCGTAACATGGTAAGTGTACCGGAAGGTGCACTTG-------
Cheilinus_oxycephalus           CACAAAGGCTTGGTCCTGACTTTTCTATCAACTCT---AACCAAACTTACACATGCAAGTATCCGCACCCCTGTGAGAATGCCCCCCTCCTGCCTCCCGCATA-GGAGGCTAGGAGCTGGTATCAGGCACAGC----TTAAGCTAGCCCATGACACCTTGC-TTAGCCACACCCCCAAGGGAACTCAGCAGTGATAAACATTAAGCCATGAGTGAAAACTTGACTTAGTTAAGGTTGA--GAGGGCCGGTTAATTTCGTGCCAGCCACCGCGGTTATACGAGAGGCCCAAGTGGATAGAC-TCCGGCATAAAGTGTGGTTAAGGATTAAACT-----AAACTAAAGCCGAATACTTTCAGAGCTGTTATACGCAA-ATGAAAGATT-GAAGCCCAACCACGAAAGTGGCTTTAACAAC--CCTGACGCCACGGAAGCTACGGGACA--AACTG-GGATTAGATACCCCACTATGCGTAG--CCGTAAACATTGATAATACC----ACATATTTATTATCCGCCTGGGAACTACGAGCGAAAGCTTAAAACCCAATGGACTTGGCGGTGCTTTAGACCCCCCTAGAGGAGCCTGTCCTGTAACCGATAATCCCCGTTAAACCTCACCTCTCCTTGTTCCT-TCCCGCCTATATACCGCCGTCGTCAGCTTACC-CTGCAAAGGACCTACAGTAAGCAAAATTGGC---TAACCCCCCAAAACGCCAGGTCGAGGTGTAGCGCATGGAGAGGGA-TGAGATGGGCTACATTCCATCCC---GCATGGCA--TA---CGAACGGCAGG-CTGAAACGC---TTGCCTG----AAGGAGGATTTAGCAGTAAGTG--GGAAATAGAGCGTCCCACTGAATC-TGG-CCCTGA-AGCGCGCACACACCGCCCGTCACTCTCCCCG-AAT---A--------GCGAACTTTTC---ATTCC-------TAA----TA-----CCTTCAGCT---A-----CATA-AGGGGAGGCAAGTCGTAACATGGTAAGTGTACCGGAAGGTGTACTTG-------
Cheilinus_trilobatus            --CAAAGGCTTGGTCCTGACTTTTCTATCAACTCT---AACCAAACTTACACATGCAAGTATCCGCACCCCTGTGAGAATGCCCCCCTCCTGCCTCCCTCATG-GGAGGCTAGGAGCTGGTATCAGGCACAGCT---CTGAGCTAGCCCATGACACCTTGC-TTAGCCACACCCCCAAGGGAACTCAGCAGTGATAAACATTAAGCCATGAGTGAAAACTTGACTTAGTTAAGGTTGA--GAGGGCCGGTTAATTTCGTGCCAGCCACCGCGGTTATACGAGAGGCCCAAGTGGATAGAC-TCCGGCATAAAGTGTGGTTAAGGATTAAACT-----AAACTAAAGCCGAATACTTTCAGAGCTGTTATACGCAA-ATGAAAGATT-GAAGCCCAACCACGAAAGTGGCTTTAACAAC--CCTGACGCCACGGAAGCTACGGGACA--AACTG-GGATTAGATACCCCACTATGCGTAG--CCGTAAACATTGATAATACC----ACATATTTATTATCCGCCCGGGAACTACGAGCGAAAGCTTAAAACCCAATGGACTTGGCGGTGCTTTAGACCCCCCTAGAGGAGCCTGTCCTATAACCGATAATCCCCGTTAAACCTCACCTCTCCTTGTTCCT-TCCCGCCTATATACCGCCGTCGTCAGCTTACC-CTGCAAAGGACCTACAGTAAGCAAAATTGGC---TAACCCCCCAAAACGCCAGGTCGAGGTGTAGCGCATGGAGAGGGA-TGAGATGGGCTACATTCCATCCC---ACATGGCA--TA---CGAACGGCAGG-CTGAAAC-------GCTTGCCCGAAGGAGGATTTAGCAGTAAGTG--GGAAATAGAGCGTCCCACTGAATC-CGG-CCCTGA-AGCGCGCACACACCGCCCGTCACTCTCCCCG-AAT---A--------GCGAACCTTCC---ATTCC-------TAA----TA-----CCTTCAGCT---T-----CATA-AGGGGAGGCAAGTCGTAACATGGTAAGTGTACCGGAAGGTGTACTTGGATAACT
Cheilinus_undulatus             CACCAAGGCTTGGTCCTGACTTTTCTATCAGT--TTTA-GCCGAACTTACACATGCAAGTATCCGCACCCCCGTGAGAATGCCCTCCCCCTGCTTCCT-TTGAAGGAAGCTAGGAGCTGGTATCAGGCACAGCC----CCCGCTAGCCCATGACACCTTGC-TTAGCCACACCCCCAAGGGAACTCAGCAGTGATAAACATTAAGCCATAAGTGAAAACTTGACTTAGTTAA-GGCTAAGTAGGGCCGGTCAATCTCGTGCCAGCCACCGCGGTTATACGAGAGGCCCAAATTGATAGAC-TCCGGCATAAAGTGTGGTTAAGGACTAAACTCT-----ACTAAAGCCGAAGACTCTCAAAGCTGTTATACGCAA-ATGAGAGGTA-GAAGCCCAATCACGAAAGTAGCTTTAATTAC--CCTGACGCCACGAAAGCTACGGGACA--AACTG-GGATTAGATACCCCACTATGCGTAG--CCATAAACATTGATAGTATC----ACATATTTTCTATCCGCCCGGGAACTACGAGCGAGAGCTTAAAACCCAATGGACTTGGCGGTGCTTTAGACCCCCCTAGAGGAGCCTGTCCTATAACCGATAATCCCCGTTAAACCTCACCTCTCCTTGTTCCT-TCCCGCCTATATACCGCCGTCGTCAGCTTACC-CTACAAAGGATCTAAAGTAAGCAAAATTGGC---TAACCCCCCAAAACGCCAGGTCGAGGTGTAGCGCATGGAGAGGGA-TGAGATGGGCTACATTCCATCCC---ACATGGCA--TA---CGGACGGTAGA-TTGAAATAT---CAACCTG----AAGGAGGATTTAGCAGTAAGTG--AGAAATAGAGCGTCTCACTGAAAC-TGG-CCCTGA-AGCGCGCACACACCGCCCGTCACTCTCCCCG-AA------T------ATAAAACTTCC---CATTCC------T-------AATTCCACAAAACC----C-----TACA-AGGGGAGGCA--------------------------------------------
Cheilio_inermis                 CACAAAAGCTTGGTCCTGACTTTGCTATCAGCTCCGA---CTAGACTTACACATGCAAGTATCCGCAGACCCGTGAGAATGCCCTAT---AGTTCCCCGCCC--GGGAATAAGGAGCTGATATCAGGCACAA------GATCTTAGCCCACGACATCTCGC-TTAGCCACACCCTCAAGGGAATTCAGCAGTGATAAACATTAAGCCATAAGTGAAAACTTGACTTAGTCAATGTTAAA--AGGGCCGGTTAATTTCGTGCCAGCCACCGCGGTTATACGAAAGACCCAAGTTGATAG-CTCCCGGCGTAAAGTGTGGTTAGGAG-----ACCCTTGAAACTAAAGCCGAATGACTCCAAAGCTGTTATACGCA-CATGGAGACAA-GAAGCCCAGTCACGAAAGTAGCTTTACTCTA--CCTGAACCCACGAAAGCTAAGACACA--AACTG-GGATTAGATACCCCACTATGCTTAG--CCGTAAACATTGATAATGAGT--TACGCACAT--TATCCGCCTGGGGACTACGAGCATCAGCTTAAAACCCAAAGGACTTGGCGGTGCTTTAGACCCACCTAGAGGAGCCTGTTCTAGAACCGATAATCCTCGTTAAACCTCACCTTTTCTTGTTCCC--CCCGCCTATATACCGCCGTCGTCAGCCTACC-CTATGAAGGCCCCAAAGTAGGCAAAATTGGC---ACAG--CCCAAAACGTCAGGTCGAGGTGTAGCGAATGAAAAGGGA-AGAAATGGGCTACATTCATTATGTTAATAATGCACA-----CGGATGGTAAC-CTGAAACAA---TTACCTG----AAGGAGGATTTAGCAGTAAGCA--GGAAATAGAGTGTCCTACTGAAAC-TGG-CCCTGA-AGCGCGCACACACCGCCCGTCACTCTCCCCG-AAA-----T------ATCATATCATC---AT-ACT------TAA----TAAG----TTAAACCT---C-------AAAAGGGGAGGCAAGTCGTAACATGGTAAGTGTACCGGAAGGTGCACTTG-------
Chlorurus_bleekeri              CACAAAGGTTTGGTCCCGGCCTTATTCTCAA--CTGTA-GCTGAACTTACACATGCAAGTATCCGCACCCCCGTGAAAATGCCCT----CCGCCCCCCGCCC--GGGGGCGAGGAGTTGGTATCAGGCACAAAC----CCATTTAGCCGACGACACCTAGCCT-AGCCACACCCCCAAGGGACTACAGCAGTGATAGACATTAAGCAATGAGTGAAAACTCGACTTAGTTAAA-GCTAA-GAGGGCTGGTAAATCTCGTGCCAGCCACCGCGGTTATACGAAAGGCCCAAGTTGAGAAATATTCGGCGTAAAGGGTGGCTAAGGACCTATTCC----AAACTAGAGCTAAATTTCTTCAAAGCTGTTATACGCT-CATGAAAAGTA-GAAAATCAACCACGAAAGTGGCTCTAATCAC-TCCTGACACCACGAAAGCTATGGCACA--AACTG-GGATTAGATACCCCACTATGCATAG--TCGTAAACCT-GACAGCTCTT--TACATTCGC--TGTTCGCCCGGGAACTACGAGCGTAAGCTTAAAACCCAAAGGACTTGACGGTGCTTTATATCCCCCTAGAGGAGCCTGTCCTAGAACCGATAATCCCCGTTAAACCTCACCTTTTCTTGCT-TTATTCCGCCTATATACCGCCGTCTCCAGTCTACC-CTGTAAAGGACCCATAGTAGGCGAAATTGGT---TCAG--CCCCAGACGACAGGTCGAGGTGTAGCGTATGAAAAGGGA-AGAGATGGGCTACATTCAGTGGT--AGCACTGAA--TA---CGGA-GAGTTGATTGAAATAT----TGACTT---GAAGGTGGATTTAGCAGTAAGCA--GGGAATAGAGAGCCCCGCTGAAAT-CGG-CCCTGA-AGCGTGTACACACCGCCCGTCACTCTCCCCG-AG-----C-------AGAAAGACTCT----TTACC------TAAA----AAG---CCAGAAAAT---G-----TAAA--GGGGAGGCA--------------------------------------------
Chlorurus_bowersi               CACAAAGGTTTGGTCCCGGCCTTATTCTCAA--CTGTA-GCTGAACTTACACATGCAAGTATCCGCACCCCCGTGAAAATGCCCC----CCGCCCCCCGCCC--GGGGGCAAGGAGCTGGTATCAGGCACAAAC----CCATTTAGCCGACGACACCTAGCCT-AGCCACACCCCCAAGGGACTACAGCAGTGATAGACATTAAGCAATGAGTGAAAACTCGACTTAGTTAAA-GCTAA-GAGGGCTGGTAAATCTCGTGCCAGCCACCGCGGTTATACGAAAGGCCCAAGTTGAAAAACATTCGGCGTAAAGGGTGGCTAAGGACCTATCCC----AAACTAGAGCTAAATTTCTTCAAAGCTGTTATACGCT-CATGAAAAGCA-GAAAATCAACCACGAAAGTGGCTCTAATTAC-TCCTGACACCACGAAAGCTATGGCACA--AACTG-GGATTAGATACCCCACTATGCATAG--TCGTAAACCT-GACAGCTCTT--TACATTCGC--TGTTCGCCCGGGAACTACGAGCGTAAGCTTAAAACCCAAAGGACTTGACGGTGCTTTATATCCCCCTAGAGGAGCCTGTCCTAGAACCGATAATCCCCGTTAAACCTCACCTTTTCTTGCT-TTATTCCGCCTATATACCGCCGTCTCCAGTCTACC-CTGTAAAGGACCCATAGTAGGCGAAATTGGT---TCAG--CCCCAGACGACAGGTCGAGGTGTAGCGTATGAAAAGGGA-AGAGATGGGCTACATTCAGTGGT--AGCACTGAA--TA---CGGA-GAGTTGATTGAAATAT----TAACTT---GAAGGTGGATTTAGCAGTAAGCG--GGGAATAGAGAGCCCCGCTGAAAT-CGG-CCCTGA-AGCGTGTACACACCGCCCGTCACTCTCCCCG-AG-----C-------AGAAAAACTCT----TTACC------TAAA----AAG---CCAGAAAAT---G-----TAAA--GGGGAGGCA--------------------------------------------
Chlorurus_capistratoides        CACAAAGGTTTGGTCCCGGCCTTATTCTCAA--CTGTA-GCTGAACTTACACATGCAAGTATCCGCACCCCCGTGAAAATGCCCC----CCGCCCCCCGCCC--GGGGGCAAGGAGCTGGTATCAGGCGCAAA----TCCATTTAGCCGACGACACCTAGCCT-AGCCACACCCCCAAGGGACTACAGCAGTGATAGACATTAAGCAATGAGTGAAAGCTCGACTTAGTTAAA-GCTAA-GAGGGCTGGTAAATCTCGTGCCAGCCACCGCGGTTATACGAAAGGCCCAAGTTGAAAAACATTCGGCGTAAAGGGTGGCTAAGGACCTATCCC----AAACTAGAGCTAAATTTCTTCAAAGCTGTTATACGCT-CATGAAAAGCA-GAAAATCAACCACGAAAGTGGCTCTAATCAC-TCCTGACACCACGAAAGCTATGACACA--AACTG-GGATTAGATACCCCACTATGCATAG--TCGTAAACCT-GACAGCTCTT--TACATTCGC--TGTTCGCCCGGGGACTACGAGCGTAAGCTTAAAACCCAAAGGACTTGACGGTGCTTTATATCCCCCTAGAGGAGCCTGTCCTAGAACCGATAATCCCCGTTAAACCTCACCTTTTCTTG--CTTATCCCGCCTATATACCGCCGTCTCCAGTCTACC-CTGTAAAGGACCCATAGTAGGCGAAATTGGT---TTAG--CCCCAGACGACAGGTCGAGGTGTAGCGTATGAAAAGGGA-AGAGATGGGCTACATTCAGTGAT--AACACTGAA--TA---CGGA-GAGTTGATTGAAATAT----TAACTT---GAAGGTGGATTTAGCAGTAAGCG--GGGAATAGAGAGCCCCACTGAAAT-CGG-CCCTGA-AGCGTGTACACACCGCCCGTCACTCTCCCCG-AG-----C-------AGAAAAACTCT----TTACC------TAAA----AAG---CCAGAAAAT---G-----TAAA--GGGGAGGCA--------------------------------------------
Chlorurus_japanensis            CACAAAGGTTTGGTCCCGGCCTTATTCTCAA--CTGTA-GCTGAACTTACACATGCAAGTATCCGCACCCCCGTGAAAATGCCCC----CCGCCCCCCGTCC--GGGGGCAAGGAGCTGGTATCAGGCACAAA----TCCATTTAGCCGACGACACCTAGCCT-AGCCACACCCCCAAGGGACTACAGCAGTGATAGACATTAAGCAATGAGTGAAAACTCGACTTAGTTAAA-GCTAA-GAGGGCTGGTAAATCTCGTGCCAGCCACCGCGGTTATACGAAAGGCCCAAGTTGAAAAACATTCGGCGTAAAGGGTGGCTAAGGACCTGTCCC----AAACTAGAGCTGAATTTCTTCAAAGCTGTTATACGCT-CATGAAAAGCA-GAAAATCAACCACGAAAGTGGCTCTAATCAC-TCCTGACACCACGAAAGCTATGGCACA--AACTG-GGATTAGATACCCCACTATGCATAG--TCGTAAACCTA-ACAGCTCCT--TACATTCGC--TGTTCGCCTGGGAACTACGAGCGTAAGCTTAAAACCCAAAGGACTTGACGGTGCTTTATATCCCCCTAGAGGAGCCTGTCCTAGAACCGATAATCCCCGTTAAACCTCACCTTTTCTTG--CTTATTCCGCCTATATACCGCCGTCTCCAGTCTACC-CTGTAAAGGACCCATAGTAGGCGAAATTGGT---ACAG--CCCCAGACGACAGGTCGAGGTGTAGCGTATGAAAAGGGA-AGAGATGGGCTACATTCAGTGAC--AGCACTGAA--TA---CGGA-GAGTCGATTGAAATAT----TGACTT---GAAGGTGGATTTAGCAGTAAGCG--GGGAATAGAGCGCCCCACTGAAAT-CGG-CCCTGA-AGCGTGTACACACCGCCCGTCACTCTCCCCG-AG-----C-------AGAAAAACTCT----TTACC------TAAA----AAG---CCAAAAAAT---G-----TAAA--GGGGAGGCA--------------------------------------------
Chlorurus_microrhinos           CACAAAGGTTTGGTCCCGGCCTTATTCTCAA--CTGTA-GCTGAACTTACACATGCAAGTATCCGCACCCCCGTGAAAATGCCCC----CCGCCCCCCGCCC--GGGGGCAAGGAGCTGGTATCAGGCGCAAA----TCCATTTAGCCGACGACACCTAGCCT-AGCCACACCCCCAAGGGACTACAGCAGTGATAGACATTAAGCAATGAGTGAAAACTCGACTTAGTTAAA-GCTAA-GAGGGCTGGTAAATCTCGTGCCAGCCACCGCGGTTATACGAAAGGCCCAAGTTGAAAAACATTCGGCGTAAAGGGTGGCTAAGGACCTATCCC----AAACTAGAGCTAAATTTCTTCAAAGCTGTTATACGCT-CATGAAAAGCA-GAAAATCAACCACGAAAGTGGCTCTAATCAC-TCCTGACACCACGAAAGCTATGACACA--AACTG-GGATTAGATACCCCACTATGCATAG--TCGTAAACCT-GACAGCTCTT--TACATTCGC--TGTTCGCCCGGGGACTACGAGCGTAAGCTTAAAACCCAAAGGACTTGACGGTGCTTTATATCCCCCTAGAGGAGCCTGTCCTAGAACCGATAATCCCCGTTAAACCTCACCTTTTCTTG--CTTATCCCGCCTATATACCGCCGTCTCCAGTCTACC-CTGTAAAGGACCCATAGTAGGCGAAATTGGT---TTAG--CCCCAGACGACAGGTCGAGGTGTAGCGTATGAAAAGGGA-AGAGATGGGCTACATTCAGTGAT--AACACTGAA--TA---CGGA-GAGTTGATTGAAATAT----TAACTT---GAAGGTGGATTTAGCAGTAAGCG--GGGAATAGAGAGCCCCACTGAAAT-CGG-CCCTGA-AGCGTGTACACACCGCCCGTCACTCTCCCCG-AG-----C-------AGAAAAACTCT----TTACC------TAAA----AAG---CCAGAAAAT---G-----TAAA--GGGGAGGCA--------------------------------------------
Chlorurus_oedema                CACAAAGGTTTGGTCCCGGCCTTATTCTCAA--CTGTA-GCTGAACTTACACATGCAAGTATCCGCACCCCCGTGAAAATGCCCC----CCGCCCCCCGCCC--GGGGGCAAGGAGCTGGTATCAGGCACAAA----TTTATTTAGCCGACGACACCTAGCCT-AGCCACACCCCCAAGGGACTACAGCAGTGATAGACATTAAGCAATGAGTGAAAACTCGACTTAGTTAAA-GCTAA-GAGGGCTGGTAAATCTCGTGCCAGCCACCGCGGTTATACGAAAGGCCCAAGTTGAAAAACATTCGGCGTAAAGGGTGGCTAAGGACCTATTCC----AAACTAGAGCTGAATTTCTTCAAAGCTGTTATACGCT-CATGAAAAGCA-GAAAATCAACCACGAAAGTGGCTCTAATCAC-TCCTGACACCACGAAAGCTATGGCACA--AACTG-GGATTAGATACCCCACTATGCATAG--TCGTAAACCT-GACAGCTCCT--TACATTCGC--TGTTCGCCCGGGAACTACGAGCGTAAGCTTAAAACCCAAAGGACTTGACGGTGCTTTATATCCCCCTAGAGGAGCCTGTCCTAGAACCGATAATCCCCGTTAAACCTCACCTTTTCTTG--CTTATTCCGCCTATATACCGCCGTCTCCAGTCTACC-CTGTAAAGGACCCATAGTAGGCGAAATTGGT---ACAG--CCCCAGACGACAGGTCGAGGTGTAGCGTATGAAAAGGGA-AGAGATGGGCTACATTCAGTGAC--AGCACTGAA--TA---CGGA-GAGTTGATTGAAATAT----TGACTT---GAAGGTGGATTTAGCAGTAAGCG--GGGAATAGAGAGCCCCACTGAAAT-CGG-CCCTGA-AGCGTGTACACACCGCCCGTCACTCTCCCCG-AG-----C-------AGAAAAACTCT----TTACC------TAAA----AAG---CTAAAAAAT---G-----TAAA--GGGGAGGCA--------------------------------------------
Chlorurus_sordidus              CACAAAGGTTTGGTCCCGGCCTTATTCTCAA--CTGTA-GCTGAACTTACACATGCAAGTATCCGCACCCCCGTGAAAATGCCCC----CCGCCCCCCACCC--GGGGGCAAGGAGCTGGTATCAGGCACAAA----TCCATTTAGCCAACGACACCTAGCCT-AGCCACACCCCCAAGGGACTACAGCAGTGATAGACATTAAGCAATGAGTGAAAACTCGACTTAGTTAAA-GCTAA-GAGGGCTGGTAAATCTCGTGCCAGCCACCGCGGTTATACGAAAGGCCCAAGTTGAAAAACATTCGGCGTAAAGGGTGGCTAAGGACCTATTTC----AAACTAGAGCTAAATTTCTTCAAAGCTGTTATACGCT-CATGAAAACCA-GAAAATCAACCACGAAAGTGGCTCTAATTAC-TCCTGACACCACGAAAGCTATGGCACA--AACTG-GGATTAGATACCCCACTATGCGTAG--TCGTAAACCTA-ACAGCTCCT--TACATTCGC--TGTTCGCCCGGGAACTACGAGCGTAAGCTTAAAACCCAAAGGACTTGACGGTGCTTTATATCCCCCTAGAGGAGCCTGTCCTAGAACCGATAATCCCCGTTTAACCTCACCTTTTCTTG--CTTATTCCGCCTATATACCGCCGTCTCCAGTCTACC-CTGTAAAGGACCCATAGTAGGCGTAATTGGT---TTAG--CCCCAGACGACAGGTCGAGGTGTAGCGTATGAAAAGGGA-AGAGATGGGCTACATTCAGTGAT--AGCACTGAA--TA---CGGA-GAGTTGATTGAAATAT----TGACTT---GAAGGTGGATTTAGCAGTAAGCG--GGGAGTAGAGAGCCCCACTGAAAT-CGG-CCCTGA-AGCGTGTACACACCGCCCGTCACTCTCCCCG-AG-----C-------AGAAAAACTCT----TTACC------TAAA----AAG--CCATAAAAAT---G-----TAAA--GGGGAGGCAAGTCGTAACATGGTAAGTGTACCGGAAGGTGCACTTG-------
Choerodon_anchorago             CACATAAGCTTAGTCCTGACTTCTTTGTCGGT--TGCAA-CCAAACTTACACATGCAAGTATCCGCACTCCCGTGAAGACGCCCACA---AGCCCTCTAATTTGAGGCCTATGGAGCTGGTATCAGGCCCAAATAACACCATTTTGCCCAAGACGCCTTGC-TTAGCCACACCCCCAAGGGATTTCAGCAGTGACGAACATTAGGCTATAAGTGAAAACTTGACTTAGTTATGGTTTA--CAGGACCGGTTAAACTCGTGCCAGCAGCCGCGGTTATACGAGAGGTCCGAATTGACAAACAAACGGCG-AAAGCGTGGTTATGAGACATCACT----AAACTAAAGCCAAATGCCCACAAAGCTGTATTACGCA-CTCGAGGGCCT-GAGACTCAACAACGAAAGTGGCTTTACAAA---CCTGAACCCACGAAAGCCATGAAACA--AACTG-GGATTAGATACCCCACTATGCATGG--CCGTAAATACTGATA--TCTTAAAACATTGAT--CATTCGCCAGGGTACTACGAACGTAAGTTTAAAACCCAAAGGACTTGGCGGTACTTCAGATCCAACTAGAGGAGCCTGTTCTATAACCGATATTCCCCGTTTAACCTCACCTTTCCTAGT--TTAAACCGCCTATATACCGCCGTCATCAGCCTACC-CCGTGAGGAAACTGTAGTAGGCTTAAGCGCC---ACTAATCC-AAAATGTCAGGTCGAGGTGTAGCGCATGGAAAGGGA-TGAAATTGGCTACATTTAGTGCACCCACTATATA-------CGAACGATGAG-TTGAAACAC---CCAACAG----AAGGTGGATTTAGCAGTAAGAG--GAAAACAGAGAGTTCCCCTGAAAT-CGG-CTCTGA-AGTGCGTACACACCGCCCGTCACTCTCCCCG-AAA---A---------TTAATACCTA---TATCCA------TAA----TA------CACCACCG---C-----CAGAAAGGGGAGGCAAGTCGTAACATGGTAAGTGTACCGGAAGGTGCACTTG-------
Choerodon_azurio                ---------------------------------------------------------------------------------------------------------------------------------------------------------------------------------------------------------------------------------------------------------------------------------------------------------------------------------------------------------------------------------------------------------------------------------------------------------------------------------------------------------------------------------------------------------------TTAAAACCCAAAGGACTTGGCGGTACTTCAGACCCACCTAGAGGAGCCTGTTCTATAACCGATAATCCCCGTTCAACCTCACCTCTTCTTGT--CCAAACCGCCTATATACCGCCGTCATCAGCTTACC-CTGTGAAGGACCAATAGTAAGCTTAATTGGC---ACAA--CCCAAAATGCCAGGTCGAGGTGTAGCGTATGGAGAGGGA-AGAAATGGGCTACATTTAGTGCAC-CCCACT-TACACA---CGGAAGATAAG-TTGAAACACT--ATTCC-----GAAGGAGGATTTAGCAGTAAGTC--GGAAATAGAGCGTCCCACTGAAGC-AGG-CTCTGA-AGCGCGTACACACCGCCCGTCACTCTCCCCG-A-----A---------AAAACCATTA---AATACCT-----TAA----TACC---CCTTCAAC----C------AACAAGGGGAGGCAAGTCGTAACATGGTAAGTGTACCGGAAGGTGCACTTGGAAAAAC
Choerodon_cauteroma             ?????????????????????????????????????????????????????????????????????????????????????????????????????????????????????????????????????????????????????????????????????????????????????????????????????????????????????????????????????????????????????????????????????????????????????????????????????????????????????????????????????????????????????????????????????????????????????????????????????????????????????????????????????????????????????????????????????????????????????????????????????????????????????????????????????????????????????????????????????????????????????????????????????????????????????????????????????????????????????????????????????????????????????????????????????????????????????????????????????????????????????????????????????????????????????????????????????????????????????????????????????????????????????????????????????????????????????????????????????????????????????????????????????????????????????????????????????????????????????????????????????????????????????????????????????????????????????????????????????????????????????????????
Choerodon_cephalotes            ?????????????????????????????????????????????????????????????????????????????????????????????????????????????????????????????????????????????????????????????????????????????????????????????????????????????????????????????????????????????????????????????????????????????????????????????????????????????????????????????????????????????????????????????????????????????????????????????????????????????????????????????????????????????????????????????????????????????????????????????????????????????????????????????????????????????????????????????????????????????????????????????????????????????????????????????????????????????????????????????????????????????????????????????????????????????????????????????????????????????????????????????????????????????????????????????????????????????????????????????????????????????????????????????????????????????????????????????????????????????????????????????????????????????????????????????????????????????????????????????????????????????????????????????????????????????????????????????????????????????????????????????
Choerodon_fasciatus             -------------------------------------------------------------------------------------------------------------------------------------------------------------------------------------------------------------------------------------------------------------------------------------------------------------------------------------------------------------------------------------------------------------------------------------------------------------------------------------------------------ACATTGATAGCCTCT--CACACTAGC--TATCCGCCAGGGTACTACGAGCATTAGCTTAAAACCCAAAGGACTTGGCGGTGCTTCAGACCCCCCTAGAGGAGCCTGTTCTATAACCGATACTCCCCGTTCAACCTCACCTCTCCTTGT--CTAAACCGCCTATATACCGCCGTCATCAGCTTACC-CTGTGAAGGGTCCATAGTAAGCTTAATTGGC---AGAG--CCCAAAATGCCAGGTCGAGGTGTAGCGCATGAAGAGGGA-AGAAATGGGCTACATTTAGTGCACCCCTA-TACA-------CGAAAGATGAG-TTGAAAT------TACTCTACGGAAGGAGGATTTAGCAGTAAGT---GGGA----------------------------------------------------------------------------------------------------------------------------------------------------------------------------------------------------
Choerodon_monostigma            ?????????????????????????????????????????????????????????????????????????????????????????????????????????????????????????????????????????????????????????????????????????????????????????????????????????????????????????????????????????????????????????????????????????????????????????????????????????????????????????????????????????????????????????????????????????????????????????????????????????????????????????????????????????????????????????????????????????????????????????????????????????????????????????????????????????????????????????????????????????????????????????????????????????????????????????????????????????????????????????????????????????????????????????????????????????????????????????????????????????????????????????????????????????????????????????????????????????????????????????????????????????????????????????????????????????????????????????????????????????????????????????????????????????????????????????????????????????????????????????????????????????????????????????????????????????????????????????????????????????????????????????????
Choerodon_oligacanthus          --------------------------------------------------------------------------------------------------------------------------------------------------------------------------------------------------------------------------------------------------------------------------------------------------------------------TAAAGCGTGGTTATGGAAACTACC-----AAACTAGAGCCAAATGCCCACAAGGCTGTTATACGCACC-CGAGGGCCG-GAGATTCGCCAACGAAAGTGGCTTTACAAA---CCTGAACCCACGAAAGCTATGAAACA--AACTG-GGATTAGATACCCCACTATGCATAGTCAC--AAACATTGATACCTCGCAACACACCAGC--TATCCGCCCGGGTACTACGAGCATAAGCTTAAAACCCAAAGGACTTGGCGGTACTTCAGATCCACCTAGAGGAGCCTGTTCTATAACCGATAATCCCCGTTCAACCTCACCTCTCCTTGT--CTAAACCGCCTATATACCGCCGTCATCAGCTCACC-CTGTGAAGGACTAATAGTAAGCTTAAGTGTC---AAAA--TCCAAAATGCCAGGTCGAGGTGTAGCGTATGGAGAGGAA-AGAAATGGGCTACATTTAGTGCACACCCACTATA--TA---CGGACGACGAG-TTGAAAGACTCCACAA-------AAGGAGGATTTAGCAGTAAGAG--GAAAACAGAG----------------------------------------------------------------------------------------------------------------------------------------------------------------------------------------------
Choerodon_rubescens             ?????????????????????????????????????????????????????????????????????????????????????????????????????????????????????????????????????????????????????????????????????????????????????????????????????????????????????????????????????????????????????????????????????????????????????????????????????????????????????????????????????????????????????????????????????????????????????????????????????????????????????????????????????????????????????????????????????????????????????????????????????????????????????????????????????????????????????????????????????????????????????????????????????????????????????????????????????????????????????????????????????????????????????????????????????????????????????????????????????????????????????????????????????????????????????????????????????????????????????????????????????????????????????????????????????????????????????????????????????????????????????????????????????????????????????????????????????????????????????????????????????????????????????????????????????????????????????????????????????????????????????????????
Choerodon_schoenleinii          CACAAAGGCTTAGTCCTAACTTTATTGTCAG--CTTTA-GCCAAATTTACACATGCAAGTTTCCGCACTCCCGTGAAAATGCCCCA---GAGTCCCCTGAAT--GGGGACGAGGAGCTGGTATCAGGCTCAAAC--AACCAATTAGCCCACGACGCCTTGC-TAAGCCACACCCCCAAGGGAGTTCAGCAGTGATAGACATTAAGCCATAAGCGAAAGCTCGACTTAGTTAAA-GCTAA-GAGGACCGGTAAAACTCGTGCCAGCCACCGCGGTTATACGAGAGGTCCAAGTTGACAAAC-GCCGGCGTAAAGCGTGGTTATG------CTCCTACAAAACTAAAGCCAAATGCCCACAAAGCTGTTATACGCT-CTCGAGGGCCA-GAAACCCACCAACGAAAGTGGCTTTACACA---CCTGAACCCACGAAAGCTATGAAACA--AACTG-GGATTAGATACCCCACTATGCATAG--CCATAAACATTGATACCCCA--GCACATCGGT--TATCCGCCCGGGTACTACGAGCATAAGCTTAAAACCCAAAGGACTTGGCGGTGCTTCAGACCCACCTAGAGGAGCCTGTTCTATAACCGATAATCCCCGTTCAACCTCACCTCTCCTTGT--CTAAACCGCCTATATACCGCCGTCATCAGCTTACC-CTGTGAAGGTCTCATAGTAAGCTTAATTGCC---ATAA--TCCAAAATGCCAGGTCGAGGTGTAGCGTATGGAGAGGGA-AGAAATGGGCTACATTTAGTGCACCCACTATACA-------CGGACGATGAG-TTGAAAAAC------CCTG-CAGAAGGAGGATTTAGCAGTAAGCG--GAAAATAGAGCGTTCCCCTGAAAT-AGG-CTCTGA-AGCGCGTACACACCGCCCGTCACTCTCCCCA-A-----A-----------AATTGACA---CTAAC--------ACTCTATAATACCCTACTACCA---G------GAA--GGGGAGGCAAGTCGTAACATGGTAAGTGTACCGGAAGGTGCACTTG-------
Choerodon_venustus              ?????????????????????????????????????????????????????????????????????????????????????????????????????????????????????????????????????????????????????????????????????????????????????????????????????????????????????????????????????????????????????????????????????????????????????????????????????????????????????????????????????????????????????????????????????????????????????????????????????????????????????????????????????????????????????????????????????????????????????????????????????????????????????????????????????????????????????????????????????????????????????????????????????????????????????????????????????????????????????????????????????????????????????????????????????????????????????????????????????????????????????????????????????????????????????????????????????????????????????????????????????????????????????????????????????????????????????????????????????????????????????????????????????????????????????????????????????????????????????????????????????????????????????????????????????????????????????????????????????????????????????????????
Cirrhilabrus_exquisitus         ?????????????????????????????????????????????????????????????????????????????????????????????????????????????????????????????????????????????????????????????????????????????????????????????????????????????????????????????????????????????????????????????????????????????????????????????????????????????????????????????????????????????????????????????????????????????????????????????????????????????????????????????????????????????????????????????????????????????????????????????????????????????????????????????????????????????????????????????????????????????????????????????????????????????????????????????????????????????????????????????????????????????????????????????????????????????????????????????????????????????????????????????????????????????????????????????????????????????????????????????????????????????????????????????????????????????????????????????????????????????????????????????????????????????????????????????????????????????????????????????????????????????????????????????????????????????????????????????????????????????????????????????
Cirrhilabrus_lubbocki           CACAAAGATTTGGTCCTAGTCTTACTGTCAGCCCCA---GCCCAACTTACACATGCAAGCATCCGCGCCCCCGTGAGAATGCCCCC---CCGTTTTCCTCGC--GAGAATAAGGAGCTGGTATCAGGCACAGCCCA-TAATGCTAGCCCATGACACCTTGC-TCAGCCACACCCCCACGGGTCGTCAGCAGTGGTAAACATTAAGCCATAAGTGAAAACTTGACTTAGTTCGA-GCTAACT-GAGCCGGTTAATCTCGTGCCAGCCGCCGCGGTTACACGACTGGCTCTAGTTGACAGATA-ACGGCGTAAAGAGTGGTTAAGGAACATTAGC------ACTAAAGTCGAAAACTCTCACTCCTGTTATACGCT--AGCGAGAGCATGAAGCCCCACTACAAAAGTGACTTTAAAAAA--CCCGAACCCACGAAAGCTATGGCACA--AACTG-GGATTAGAGACCCCACTATGCTTAG--CCATCAACATTGATAGTTTCT--CACATACAC--TATCCGCCAGGGTACTACGAGCGCTAGCTTAAAACCCAAAGGACTTGACGGTGCTTTAGACCCCCCTAGAGGAGCCTGTTCTAGAACCGATAACCCACGTTTAACCTTACCTCTTCTTGT--TAATACCGCCTATATATTACCGTCGTCAGCTTACC-CTTTAAAGGCAAGACAGTAAGCAGAATTGGC---ATTGACCCCAAAACGCCAGGTCGAAATGTAGTGTATGAAGAGGGA-AGAAATGGGCTACATTCCATAAA---ACAGTGAA--TA---CGAATGGCA-AACTGAAATAC---CAGCCTG----AAGGAGGATTTAGCAGTAAGAA--GAGAATAGAATGCTCTTCTGAAAC-AGG-CCCTGA-AGCGCGTACACACCGCCCGTCACTCTCCCCG-TA----AAT---------CTTATAAC---TTTACT------TAAAT---------CCACTTACTC--G-----TTAA--GGGGAGGCAAGTC----------------------------------------
Cirrhilabrus_scottorum          ?????????????????????????????????????????????????????????????????????????????????????????????????????????????????????????????????????????????????????????????????????????????????????????????????????????????????????????????????????????????????????????????????????????????????????????????????????????????????????????????????????????????????????????????????????????????????????????????????????????????????????????????????????????????????????????????????????????????????????????????????????????????????????????????????????????????????????????????????????????????????????????????????????????????????????????????????????????????????????????????????????????????????????????????????????????????????????????????????????????????????????????????????????????????????????????????????????????????????????????????????????????????????????????????????????????????????????????????????????????????????????????????????????????????????????????????????????????????????????????????????????????????????????????????????????????????????????????????????????????????????????????????
Clepticus_parrae                ----------------------------CAG--CTCTA-GCTATACTTACACATGCAAGTATCCGCACCCCTGTGAAAATGCCCTA---CAGTCCCCTGCTT--GGGAACAAGGAGCCGGTATCAGGCACAGTTCT--AGAACAAGCCCATGACACCTTGC-TTAGCCACACCCCCAAGGGAATTCAGCAGTGATAAATATTAAGCCATAAGTGAAAACTTGACTTAGTTAAA-GCTAA-GAGGGCCGGTAAAACTCGTGCCAGCCACCGCGGTTATACGAGAGGCCCAAGTTGATAAGCAT-CGGCGTAAAGAGTGGTTATGAACAAACCTTAA---AACTAAAGCCAAATGCCCCCAAGGCTGTTATACGCACCCGGGGGACA--GAAGTGCAACCACGAAAGTGGCTTTATATTG--TCTGACCCCACGAAAGCTAGGACACA--AACTG-GGATTAGATACCCCACTATGCCTAGCCC--TAAACATTGATAATGTA--CTACAACCAT--TATCCGCCTGGGAACTACGAGCACCAGCTTAAAACCCAAAGGACTTGGCGGTGCTTTAGATCCACCTAGAGGAGCCTGTTCTAGAACCGATGATCCCCGTTAAACCTCACCTCTCCTTGTT-TAATTCCGCCTATATACCGCCGTCGTCAGCTTACCCCT-TGAGGGTCTAATAGTAAGCGCAATTGGC---ACAG--CCCAAAACGCCAGGTCGAGGTGTAGCGTATGGAGAGGGA-AGAAATGGGCTACATTCAGTGTC---TCACTGAA--TA---CGGAAGGTGGG-TTGAAA-------TACCCGCCCGAAGGAGGATTTAGCAGTAAGTG--GGAAATAGAGCGTCCCCCTGAAAC-CGG-CCCTGA-AGCGCGTACACACCGCCCGTCACTCTCCCCG-AAA---TC-------AGATTTCAACA---ATACC-------TAA-----AAA---CCTATTGGC---C-----CAAA---GGGAGGCAAG------------------------------------------
Coris_aurilineata               -----------------------------------------------------------------------------------------------------------------------------------------------------------------------------------------------------------------------------------------------------------------------------------------------------------------------------------------------------------------------------------------------------------------------------------------------------------------------------------------------------------------------------------TATCCGCCTGGGGACTACGAGCATCAGCTTAAAACCCAAAGGACTTGGCGGTGCTTTAGATCCACCTAGAGGAGCCTGTTCTAGAACCGATAATCCCCGTTAAACCTCACCTTTCCTTGT-CTTTTTCCGCCTATATACCGCCGTCGTCAGCTTACT-CTGTGAAGAACCTGCAGTAGGCACAATCGGT---ACAG--CCCAAAACGCCAGGTCGAGGTGTAGCGTATGGAAAGGGA-AGAAATGGGCTACATTCAATATT---CTATTGAA--TA---CGGATGACATC-CTGAAAAAA----TGTCTG----AAGGAGGATTTAGCAGTAAGCA--GAGAATAGAGAGCCCTGCTGAAAC-TGG-CCCTGA-AGCGCGCACACACCGCCCGTCACTCTCCCCG-AG-----CTA-----ATAAACTTTAA---TTAAC-------TAAA----AAA----CAAAACCT---G-----TAAA--GGGGAGGCAAGTCGTAACATGGTAAGTGTACCGGAAGGTGCACTTGGATAAAC
Coris_aygula                    CACAAAGGCTTGGTCCTGACTTTGCCATCAA--CTCTAA-CTAGACTTACACATGCAAGTATCCGCACCCCTGTGAGAATGCCCCA---CAGTCTCCTGAAT--GGAGACAAGGAGCTGGTATCAGGCACAA------TATTTTAGCCCACGACGCCTTGC-TAAGCCACACCCCCAAGGGAATTCAGCAGTGATAGATATTAAGCCATAAGTGAAAACTTGACTTAGTTAATGTTTA--CAGGGTCGGTAAATCTCGTGCCAGCCACCGCGGTTATACGAGAGACCCAAGTTGAC-GACCTCCGGCGTAAAGAGTGGTTAAGAGAGCCCT------ATACTAAAGCCAAATGACTTCAAAGCTGTCATACGCA-CACGAAAGT-ACGAAGCCCGATTACGAAAGTGGCTTTAAACC---CCTGACTCCACGAAAGCTATGATACA--AACTG-GGATTAGATACCCCACTATGCCTAG--CCTTAAACATTGATAATACT--CTACTCATTT--TATCCGCCCGGGTACTACGAGCATCAGCTTGAAACCCAAAGGACTTGGCGGTGCTTTAGATCCACCTAGAGGAGCCTGTTCTAGAACCGATAATCCCCGTTAAACCTCACCTTTCCTTG--CCTAATCCGCCTATATACCGCCGTCGTCAGCTTACT-CTGTGAAGAATAAATAGTAAGCACAACTGGT---AAAA--CCTAAAACGCCAGGTCGAGGTGTAGCGTATGGAAAGGGA-AGAAATGGGCTACATTCAGTAAT--TGTAATGAA--TA--ACGAATGACATC-CTGAAAAAA----TGTCTG----AAGGAGGATTTAGTAGTAAGCA--GAAAATAGAGTGCTCTGCTGAAAT-TGG-CCCTGA-AGCGCGTACACACCGCCCGTCACTCTCCCCG-AGC-----T------AAATTTCCTTC---ATTTC-------TAAT---TAG-----CCAAAACT---G-----TAAA--GGGGAGGCAAGTCGTAACATGGTAAGTGTACCGGAAGGTGCGC----------
Coris_batuensis                 CATAAAGGCTTGGTCCTGGCTTTGCCATCAA--CTACAA-CTAGATTTACACATGCAAGTATCCGCACCCCTGTGAGAATGCCCCAC--AATCTTCCTACTT--GGACACGAGGAGCTGGTATTAGGCACAA------CCTTTTAGCCCATGACGCCTTGC-TTAGCCACACCCCCAAGGGAATTCAGCAGTGATAAACATTAAGCCATAAGTGAAAACTTGACTTAGTTAGTGTTGA--CAGGGTCGGTAAATTTCGTGCCAGCCACCGCGGTTATACGAGAGACCCAGGTTGATGGCCCT-CGGCGTAAAGAGTGGTTAGGAGACATTTT-----AAACTAAAGACAAACGACCCCAAAGCAGTTATACGCA-CATGAAGGT-ACGAAGATCATCCACGAAAGTGACTTTAAACC---CCTGAACCCACGAAAGCTAAGGAACA--AACTG-GGATTAGATACCCCATTATGCTTAGCCC--TAAACATCGATATCAACC-ATACACCTATG-TATCCGCCTGGGAACTACGAGCATTAGCTTAAAACCCAAAGGACTTGACGGTGCTTTAGATCCATCTAGAGGAGCCTGTTCTAGAACCGATACTCCCCGTTTAACCTCACCTTTCCTTGT-CCAATTCCGTCTATATACCGCCGTCGTCAGCTTACC-CTTTGAAGAACCTGTAGTGAGCACAATCGGC---ACAG--CCCAAAACGCCAGGTCGAGGTGTAGCGTATGGAAAGGGATAGAAATGGGCTACATTCAATAAAT-TTTAATGAA--TA---CGGATGATGTC-CTGAAAATG---ACATCTG----AAGGAGGATTTAGCAGTAAGTA--GAGAATAGAGTGCTTTGCTGAAATTCGG-CTCTGA-AGCGCGTACACACCGCCCGTCACTCTCTCCA-AGC----TT------ACAAATA-ACC---ATCAC-------TAA----TACA----CAAAGCCC---G-----CAAA--GGAGAGGCAAGTCGTAACATGGTAAGTGTACCA--------------------
Coris_caudimacula               ?????????????????????????????????????????????????????????????????????????????????????????????????????????????????????????????????????????????????????????????????????????????????????????????????????????????????????????????????????????????????????????????????????????????????????????????????????????????????????????????????????????????????????????????????????????????????????????????????????????????????????????????????????????????????????????????????????????????????????????????????????????????????????????????????????????????????????????????????????????????????????????????????????????????????????????????????????????????????????????????????????????????????????????????????????????????????????????????????????????????????????????????????????????????????????????????????????????????????????????????????????????????????????????????????????????????????????????????????????????????????????????????????????????????????????????????????????????????????????????????????????????????????????????????????????????????????????????????????????????????????????????????
Coris_cuvieri                   ?????????????????????????????????????????????????????????????????????????????????????????????????????????????????????????????????????????????????????????????????????????????????????????????????????????????????????????????????????????????????????????????????????????????????????????????????????????????????????????????????????????????????????????????????????????????????????????????????????????????????????????????????????????????????????????????????????????????????????????????????????????????????????????????????????????????????????????????????????????????????????????????????????????????????????????????????????????????????????????????????????????????????????????????????????????????????????????????????????????????????????????????????????????????????????????????????????????????????????????????????????????????????????????????????????????????????????????????????????????????????????????????????????????????????????????????????????????????????????????????????????????????????????????????????????????????????????????????????????????????????????????????
Coris_dorsomacula               -----------------------------------------------------------------------------------------------------------------------------------------------------------------------------------------------------------------------------------------------------------------------------------------------------------------------------------------------------------------------------------------------------------------------------------------------------------------------------------------------------------------------------------TATCCGCCTGGGGACTACGAGCATCAGCTTAAAACCCAAAGGACTTGGCGGTGCTTTAGATCCACCTAGAGGAGCCTGTTCTAGAACCGATAATCCCCGTTAAACCTCACCTTTCCTTGT--CTTATCCGCCTATATACCGCCGTCGTCAGCTTACT-CTGTGAAGAACAAGCAGTAAGCACAATTGGT---ACAA--CCCAAAACGCCAGGTCGAGGTGTAGCGTATGGAAAGGGA-AGAAATGGGCTACATTCAATAAT--TATAATGAA--TA---CGAATGATA-CACTGAAAAAA----TATCTG----AAGGAGGATTTAGTAGTAAGCA--GAGAATAGAGTGCTCTCCTGAATT-TGG-CCCTGA-AGCGCGTACACACCGCCCGTCACTCTCCCCG-AGC-----T------AAAATTTATAT---ATTAC-------TAAT---CAA-----CCATAACT---G-----CAAA--GGGGAGGCAAGTCGTAACATGGTAAGCGTACCGGAAGGTGCGCTTGGAAAAAC
Coris_flavovittata              -----------------------------------------------------------------------------------------------------------------------------------------------------------------------------------------------------------------------------------------------------------------------------------------------------------------------------------------------------------------------------------------------------------------------------------------------------------------------------------------------------------------------------------TATCCGCCCGGGTACTACGAGCATCAGCTTGAAACCCAAAGGACTTGGCGGTGCTTTAGATCCACCTAGAGGAGCCTGTTCTAGAACCGATAATCCCCGTTAAACCTCACCTTTCCTTGT--CTTATCCGCCTATATACCGCCGTCGTCAGCTTACT-CTGTGAAGAATGAGTAGTAAGCATAACTGGT---ACAA--CCTAAAACGCCAGGTCGAGGTGTAGCGTATGGAGGGGGA-AGAAATGGGCTACATTCAATAGC--TATAATGAACAA----CGAATGACATC-CTGAAAAGG---GTGTCTG----AAGGAGGATTTAGTAGTAAGCA--GAGAATAGAGTGCCCTGCTGAAAT-TGG-CCCTGA-AGCGCGTACACACCGCCCGTCACTCTCCCCG-AGC-----T------AAGCTTCCTTT---ATTAC-------TAAT---TAG-----CCAAAACT---G-----CAAA--GGGGAGGCAAGTCGTAACATGGTAAGTGTACCGGAAGGTGCGCTTGGAAAAAC
Coris_gaimard                   ----------------------------CAA--CTCTA-GCCAAACTTACACATGCAAGTATCCGCACCCCCGTGAGAATGCCCCA---CAGCTTCCTGAAT--GGAAACGAGGAGCCGGTATCAGGCACAAA-------ATTTAGCCCACGACGCCTTGC-TAAGCCACACCCCCAAGGGAATTCAGCAGTGATAGATATTAAGCCATAAGTGAAAACTTGACTTAGTTAATGCTTA--TAGGGTCGGTAAATCTCGTGCCAGCCACCGCGGTTATACGAGAGACCCAAGTTGAT-GACTTTCGGCGTAAAGAGTGGTTAAGAGAGCCCC------ACACTAAAGCCGAACGACCTCATAGCTGTTATACGCG-CATGAAAGT-ACGAACCCCAACTACGAAAGTGGCTTTAAACT---CCTGACCCCACGAAAGCTAGGAAACA--AACTG-GGATTAGATACCCCACTATGCCTAGCCC--TAAACATCGATAAAAATT--TACCTTCTT--TATCCGCCCGGGTACTACGAGCGTTAGCTTAAAACCCAAAGGACTTGGCGGTGCTTCAGATCCACCTAGAGGAGCCTGTTCTAGAACCGATAATCCCCGTTAAACCTCACCTTTCCTTGT--ATTTTCCGCCTATATACCGCCGTCGTCAGCTTACT-CTGTGAGGAGCTCGTAGTATGCACAATTGGCT---TAG--CCCAAAACGCCAGGTCGAGGTGTAGCGTATGGAAAGGGA-AGAAATGGGCTACATTCAATAGC--TATAATGAA--TA---CGAATGATATCA-TGAAAAAA---ATATCTG----AAGGAGGATTTAGCAGTAAGCA--GAGAATAGAGTGCTCTGCTGAAGC-TGG-CCCTGA-AGCGCGTACACACCGCCCGTCACTCTCCCCG-AAA---AC---------AAATTAACAC--ATCAC-------TAAT---CAA-----CCAAAGC----C------ATAGAGGGGAGGCAAG------------------------------------------
Coris_julis                     --CAAAGGCTTGGTCCTGACTTTGCCATCAACTCT---AACCAAACTTACACATGCAAGTATCCGCACCCCCGTGAGAATGCCCTAC---AGCCTCCTGAAT--GGAGACAAGGAGCCGGTATCAGGCACAAA------CTTTTAGCCCACAACGCCTTGC-TAAGCCACACCCCCAAGGGAACTCAGCAGTGATAAATATTAAGCCATGAGTGAAAGCTTGACTTAGTTAATGTTTA--TAGGGCCGGTAAATCTCGTGCCAGCCACCGCGGTTATACGAGAGACCCAAGTTGAT-GACCCTCGGCGTAAAGAGTGGTTAAGGTGTCTTT------AAACTAAGGCCAAATGACTTCAAAGCCGTTATACGCA-CATGAAAGT-ACGAAGCCCAATTACGAAAGTGGCCTTAAACC---CCTGACTCCACGAAAGCTACGGCACA--AACTG-GGATTAGATACCCCACTATGCTTGG--CCATAAACATTGATGATTTT--ATACTATTTC---ATCCGCCCGGGTACTACGAGCATCAGCTTAAAACCCAAAGGACTTGGCGGTGCTTTAGATCCACCTAGAGGAGCCTGTTCTAGAACCGATAATCCCCGTTAAACCTCACCTTTCCTTGT--CTAATCCGCCTATATACCGCCGTCGTCAGCTTACC-CTATGAAGGGTATAAAGTAAGCACAACCGGT---TCAA--CCTAAAACGCCAGGTCGAGGTGTAGCGCATGGAAAGGGA-AGAAATGGGCTACATTCGATAGCC--ATATTGAA--TA---CGAATGACATC-CTGAAAAA----ATGTCT----GAAGGAGGATTTAGCAGTAAACA--GAGAACAGAGTGCTCTATTGAAAC-TGG-CCCTGA-AGCGCGTACACACCGCCCGTCACTCTCCCCG-AGC-----T------AAACTTTATTCT--ATTAC-------TAA----TAAA----CCAAAACT---G-----TAAA--GGGGAGGCAAGTCGTAACATGGTAAGTGTACCGGAAGGTGCACTTGGAAAAAC
Coris_picta                     -----------------------------------------------------------------------------------------------------------------------------------------------------------------------------------------------------------------------------------------------------------------------------------------------------------------------------------------------------------------------------------------------------------------------------------------------------------------------------------------------------------------------------------TATCCGCCCGGGTACTACGAGCATCAGCTTAAAACCCAAAGGACTTGGCGGTGCTTTAGATCCACCTAGAGGAGCCTGTTCTAGAACCGATAATCCCCGTTAAACCTCACCTTTCCTTGT--CTTATCCGCCTATATACCGCCGTCGTCAGTTTACT-CTGTGAAGAATAAGTAGTAAGCGCAACTGGC---ACAG--CCTAAAACGCCAGGTCGAGGTGTAGCGTATGGAAAGGGA-AGAAATGGGCTACATTCAATAGT--TATAATGAA--TA---CGAACGATACC-CTGAAAAAAG---TATCT----GAAGGAGGATTTAGTAGTAAGTA--GAGAATAGAGCGCCCTACTGAAAT-TGG-CCCTGA-AGCGCGTACACACCGCCCGTCACTCTCCCCG-AGC-----T------AATAACCCTCATTCATCAC-------TAAT---TAA-----CTATAACT---G-----CACA-AGGGGAGGCAAGTCGTAACATGGTAAGTGTACCGGAAGGTGCACTTGGAAAAAT
Coris_pictoides                 ----------------------------------------------------------------------------------------------------------------------------------------------------------------------------------------------------------------------------------------------------------------------------------------------------------------------------------------------------------------------------------------------------------------------------------------------------------------------------------------------------------------------------------------------------CGAGCATCAGCTTAAAACCCAAAGGACTTGGCGGTGCTTTAGATCCACCTAGAGGAGCCTGTTCTAGAACCGATAATCCCCGTTAAACCTCACCTTTCCTTGT-CTTTTTCCGCCTATATACCGCCGTCGTCAGTTTACT-CTGTGAAGAACCTGCAGTAGGCACAATCGGT---ACAG--CCCAAAACGCCAGGTCGAGGTGTAGCGTATGGAAAGGGA-AGAAATGGGCTACATTCAATATTT---TATTGAA--TA---CGGATGACCC--CTGAAAAA----ATGTCT----GAAGGAGGATTTAGCAGTAAGCA--GGGAATAGAGAGCCCTGCTGAAAC-TGG-CCCTGA-AGCGCGCACACACCGCCCGTCACTCTCCCCG-AG-----CTA-----ACGAATTTTCA---TTAAC-------TAAA----AAA----CAAAACCT--G------TAAA--GGGGAGGCAAGTCGTAACATGGTAAGTGTACCGGAAGGTGCACTTGGATAAAC
Cryptotomus_roseus              CACAAAGGTTTGGTCCCGGCCTTTTAATCAA--CTATA-GCTAAATTTACACATGCAAGTATCCGCATCCCCGTGAGAATGCCCC----CAGCCCCCTTCCC--GGGGGCAGGGAGCTGGTATCAGGCACAA------GTATTTAGCCCATGACACCTAGCCCATGCCACACCCTCAAGGGTATTCAGCAGTGATAAACATTAAGCCATAAGTGAAAACTTGACTTAATTAAA-GCTAA-GAGGGCTGGTTAATCTCGTGCCAGCCACCGCGGTTATACGATAAGCCCAAGTTGATAAATAA-CGGCGTAAAGGGTGGTTAAGGCATGTTAAATC--TAACTAGAGCTGAACTTTACCAGGGCTGTTATACGCTTACGGAAAGA---GAAGACCAACTACGAAAGTGGCTCTAACCAC-TCCTGACACCACGAAAGCTATGGTACA--AACTG-GGATTAGATACCCCACTATGCATAG--CCGTAAACC-CGACAGCCCAG--TACACCCGC--TGTCCGCCCGGGTACTACAAGCACGAGCTTCAAACCCAAAGGACTTGACGGTGCTTTACATCCGCCTAGAGGAGCCTGTCCTAGAACCGATAACCCCCGTTAAACCTCACCTTTTCTTG--CTTAAACCGCCTATATACCGCCGTCTCCAGCCTACC-CTGTGAGGGAATCATAGTGCGCACAATCGGC---ATAC--CCCAGTACGTCAGGTCGAGGTGTAGCGTATGGAAAGGGA-AGAGATGGGCTACATTCAATGAAA---CAATGAA--TA---CGGATGGT-TAATTGAAAAAT----TGACTT---GAAGGAGGATTTAGTAGTAAACG--GGGAATAGAGTGCCCCGCTGAA-CAAGG-CCCTGG-AGCGCGTACACACCGCCCGTCACTCTCCCCT-AGT----CTCAACCCATATAATCTTG----TTTC-------TAA----CAA----CTTAAAAAT--G------CAGA--GGGGAGGCA--------------------------------------------
Ctenolabrus_rupestris           --CAAAGGCTTGGTCCTGACTTTATTATCAAT--TTTA-GCTAGACTTACACATGCAAGCATCCGCATCCCCGTGAGAATGCCCTGT---AGTTCCCTGCTC--GGGAACAAGGAGCTGGTATCAGGCACAAA------ACACTAGCCCATGACACCTTGC-TTAGCCACGCCCTCAAGGGAATTCAGCAGTGATAGACATTAAGCCATGAGTGAAAACTTGACTTAGTTAAA-GCTAA-GAGGGCCGGTAAATCTCGTGCCAGCCACCGCGGTTATACGAGAGGCCCAAGTTGATAACCA-CCGGCGTAAAGAGTGGTTAGGGCAGACTATT----AAACTAAAGCCGAACATCTTCAAAGCTGTTATACGCAT-ACGAAGAACA-GAAACACAACCACGAAAGTGGCTTTACCTCA--CCTGACCCCACGAGAGCTATGACACA--AACTG-GGATTAGATACCCCACTATGCCTAG--CCGTAAACATCGATAACRCAT--TACATTTGT--TATCCGCCAGGGTACTACGAGCATAAGCTTAAAACCCAAAGGACTTGGCGGTGCTTTAGATCCACCTAGAGGAGCCTGTTCTAGAACCGATAATCCCCGTTAAACCTCACCCTTCCTTGT--TTTTCCCGCCTATATACCGCCGTCGTCAGCTTACC-CTGCGAAGGACCAACAGTAAGCAAAATTGGC---ACAG--CCCAAAACGCCAGGTCGAGGTGTAGCGTATGGAAGGGGA-AGAAATGGGCTACATTCAATATTA---CACTGAACA-----CGAATGGTGGC-CTGAAATAC---CCACCT----GAAGGAGGATTTAGCAGTAAGCA--GGAAATAGAGAGTCCCGCTGAAAT-TGG-CCCTGA-AGCGCGTACACACCGCCCGTCACTCTCCCCA-AGT----CTA-----CCGTATCTTCA-----TACT------TAA----TAC----CCTAAAACT--G------CAAA--GGGGAGGCAAGTCGTAACATGGTAAGTGTACCGGAAGGTGCACTTGGAAAAAT
Cymolutes_praetextatus          CACAAAGGTTTGGTCCTACCTTTGCTGTCGA--CTATA-GCTAAACTTACACATGCAAGTATCCGCAACCCTGTGAGGATGCCCT----TTGTTTCCTGAAT--GAAGACGAGGAGCCGGTATCAGGCACAAG----TCTCCTTAGCCCACAACACCTTGC-TCAGCCACACCCCCAAGGGACTTCAGCAGTGATAAATATTAAGCCATAAGTGAAAACTTGACCTAGTTAAT-GCTAA-CAGGGCCGGTAAATCTCGTGCCAGCCACCGCGGTTATACGAGGTGCTCAAGCTGACAGCC-GCCGGCGTAAAGAGTGGTTAAGTAAATCA-------AAACTAAAGTCGAACAACTTCATAGCTGTTATACGCTT-GTGAAAAT-ACGAAGCCCCATTACGAAAGTGACTTTAACCCCCCTCTGATTCCACGAAAGCTGGGACACA--AACTG-GGATTAGATACCCCACTATGCCTAGCCC--TAAACATAGATAATAAC----ACACTTATATTATCCGCCCGGGTACTACGAGCATTAGCTTAAAACCCAAAGGACTTGGCGGTGCTTTAGATCCACCTAGAGGAGCCTGTTCTAGAACCGATAATCCTCGTTTAACCTCACCCTCTCTCG--CCTTTCCCGTCTATATACCGCCGTCGTCAGCCCGCCTTTTTGAGGGACAAATAGCGAGCAAAAACGGT---ACTG--CCCAAAACGTCAGGTCGAGGTGTAGCGCATGAGGGGGGA-AGAAATGGGCTACATTCAATACCC-TACAATGAACA-----CGGATGGTGGA-TTGAAA------ACATCCGCCTAAAGGAGGATTTAGCAGTAAGCA--GGAATCAGAAAGTCCTGCTGAATC-TGG-CCCTGA-AGCGCGCACACACCGCCCGTCACTCTCTCCA-A--------A------TAAATCGAAACTCGATAAT------TAA----CAAT---ACAGAACCA--T------TAA---GGGGAGGCAAGTCGTAACATGGTAAGTGTACCA--------------------
Cymolutes_torquatus             CACAAAGGTTTGGTCCCAACTTTGCTGTCGA--CTATA-GCTAAACTTACACATGCGAGTATCCGCATTCCTGTGAGGATGCCCT----TTGTTTCCTGAAT--GAAGACGAGGAGCCGGTATCAGGCACAAG----TTCTCTTAGCCCACGACGTCTTGC-TCAGCCACACCCCCAAGGGAATTCAGCAGTGGTAAATATTAAGCCATAAGTGAAAACTTGACCTAGTTAATGCTTA--CAGGGCCGGTAAATCTCGTGCCAGCCACCGCGGTTATACGAGGTGCTCAAGCTGACAG-CTGACGGCGTAAAGAGTGGTTAAGT---AAACTC----AAACTAAAGTCGAACAACTTCATAGCTGTTATACGCTT-GTGAAAAC-ACGAAGCCCCATTACGAAAGTGACTTTAACCCT-TTCTGATTCCACGAAAGCCAGGACACA--AACTG-GGATTAGATACCCCACTATGCCTGGCCC--TAAACATAGATAATAGC----ACACTTTTATTATCCGCCTGGGTACTACGAGCAGCAGCTTAAAACCCAAAGGACTTGGCGGTGCTTTAGATCCACCTAGAGGAGCCTGTTCTAGAACCGATAATCCTCGTTTAACCTCACCCCCTCTCG--CCCTTTCCGTCTATATACCGCCGTCGTCAGCCCGCC-TTTTGAGGGATAAATAGCGAGCAAGAACGGT---ACTG--CCCAAAACGTCAGGTCGAGGTGTAGCGTATGAGGGGGGA-AGAAATGGGCTACATTCAATACCC-TACAATGAA--TA---CGGATGGTGGA-TTGAAA------ACATCTGCCTTAAGGAGGATTTAGCAGTAAGTA--GGAAGCAGAGAGTCCTACTGAATC-TGG-CCCTGA-AGCGCGCACACACCGCCCGTCACTCTCTCCG-A--------A------TAACTCGACACTCAATAAT------TAA----TAA----CACAGAACT--A------TTAA--GGGGAGGCAAGTCGTAACATGGTAAGTGTACCA--------------------
Dascyllus_trimaculatus          -----------------------------------CCTTGCTAAATTTACACATGCAAGTATCCGCACCCCCGTGAGAATGCCCTAC---AGTTTTCTGTTT--GAAGACAAGGAGCCGGTATCAGGCACAGTC----AACGCTAGCCCACGACACCTTGC-TTAGCCACACCCCCAAGGGATTTCAGCAGTGATAAACATTAAGCCATAAGTGCAAGCTTGACTTAATTAA--GGCAAAGAGAGCCGGTAAAACTCGTGCCAGCCACCGCGGTTATACGAGAGGCTCAAGTTGACAGACA-CCGGCGTAAAGAGTGGTTAAGG-----AAATTTTTAGATTAAAGCCGAACGCCTACAAGACTGTCATACGTTCTTCGAAGGT-ATGAAGCCCCACCACGAAAGTGGCTTTATCCCC--CCTGACCCCACGAAAGCTGAGAAACA--AACCG-GGATTAGATACCCCATTATGCTCAG--CCGTAAACTTTGATAGCCTAC--TACACCCGC--TATCCGCCCGGGTACTACGAGCACCAGCTTAAAACCCAAAGGACTTGGCGGTGCTTAACATCCATCTAGAGGAGCCTGTCCAATAACCGATAATCCCCGTTAAACCTCACCCTCCCTTGT--CTTTCCCGCCTATATACCGCCGTCGTCAGCTCACC-CTTTGAGGGAACCATAGTAAGCAAAATTGGC---ACAG--CCCAGTACGTCAGGTCGAGGTGTAGCTAATGAGAGGGGA-TGAGATGGGCTACATTTCCTAA----ACAAGGAA-ATA---CGAATAATGAT-CTGAAACGAGCATTAG-------AAGGAGGATTTAGTAGTAAGTA--GAAAACAGAGTGTTCTACTGAATC--GGCCACTTA-AGCGCGCACACACCGCCCGTCACTCTCCCCA-AG-----CTA----AACAAAAATTCA----TTCC-------TAA-----AA----CCCCCACCT--G-------CGATAGGGGAGGCAAGTCGTAACATGGTAAGTGTACCA--------------------
Decodon_melasma                 ?????????????????????????????????????????????????????????????????????????????????????????????????????????????????????????????????????????????????????????????????????????????????????????????????????????????????????????????????????????????????????????????????????????????????????????????????????????????????????????????????????????????????????????????????????????????????????????????????????????????????????????????????????????????????????????????????????????????????????????????????????????????????????????????????????????????????????????????????????????????????????????????????????????????????????????????????????????????????????????????????????????????????????????????????????????????????????????????????????????????????????????????????????????????????????????????????????????????????????????????????????????????????????????????????????????????????????????????????????????????????????????????????????????????????????????????????????????????????????????????????????????????????????????????????????????????????????????????????????????????????????????????
Diagramma_picta                 CACAAAGGCTTGGTCCTGACTTTATTATCAA--CTTTA-GCTAAACTTACACATGCAAGTATCCGCACTCCTGTGAGAATGCCCT-----AGTTTCCTGCTT--GGTAACAAGGAGCTGGTATCAGGCACAACCC--ACTCTCAAGCCCATGACACCTTGC-TTAGCCACACCCTCAAGGGAATTCAGCAGTGATAAACATTAAGCCATAAGTGAAAACTTGACTTAGTCAAA-GCTAA-GAGGGCCGGTAAAACTCGTGCCAGCCACCGCGGTTATACGAGAGGCCCAAGTTGATAAGCAT-CGGCGTAAGGAGTGGTTAAGACAAATCAA-----ATACTAAAGCCGAATACCTTCACAGCTGTCATACGCAACACGAAGGCTA-GAAGTTCAACTACGAAAGTGGCTTTATAATA--TCTGAACCCACGAAAGCTATGGTACA--AACTG-GGATTAGATACCCCATTATGCCTAGCCC--TAAATATTGATAGAGAAC--TACACCCAC--TATCCGCCCGGGTACTACGAGCATCAGCTTAAAACCCAAAGGACTTGGCGGTGCTTTAGATCCACCTAGAGGAGCCTGTTCTAGAACCGATAACCCCCGTTCAACCTCACCCTTCCTTGT--TTACCCCGCCTATATACCACCGTCGTCAGCTTACC-CTGTGAAGGCCCAACAGTAAGCAGAATTGGC---ACAC--CCCAAAACGTCAGGTCGAGGTGTAGCGCATGGAAGGGGA-AGAAATGGGCTACATTCACTGCAT---CAGTGAA--TA---CGGATAGTG-CATTGAAACAT---GCACTT----GAAGGAGGATTTAGCAGTAAGTA--GAAAGCAGAGTGTTCCACTGAAAA-TGG-CCCTGA-AGCGCGCACACACCGCCCGTCACTCTCCCCG-AGCT----C-----CCCAAAACCCAA---CTAAC-------TAA-----AA-----CCAGCACT--A-----GCAATTAGGGGAGGCAAGT-----------------------------------------
Diproctacanthus_xanthurus       CACAAAGGCTTGGTCCTGACTTTGCTATCAA--CTTTAA-CCAAACTTACACATGCAAGTATCCGCACCCCCGTGAGAATGCCCCAC---AGTTTCCTACTG---GAAACAAGGAGCCGGTATCAGGCACAA-------CATTTAGCCCACGACACCTTGC-TAAGCCACACCCCCAAGGGAATTCAGCAGTGATAAATATTAAGCCATGAGTGAAAACTTGACTTAGTTAATGTTAAA--AGGGTCGGTAAATCTCGTGCCAGCCACCGCGGTTATACGAGAGACCCAAGTTGACAGCCC-CCGGCGTAAAGAGTGGTTAAGAACCCCACA------AACTAAAGCCAAACGGCTTCATAGCTGTCATACGCG-CATGAAGAT-ACGAAACCCGATTACGAAAGTGGCTTTAATCCC--CCTGACTCCACGAAAGCTATGACACA--AACTG-GGATTAGATACCCCACTATGCCTAGCCC--TAAACATTGATAATATTC--TACTTACTT--TATCCGCCCGGGTACTACGAGCATCAGCTTGAAACCCAAAGGACTTGGCGGTGCTTTAGATCCACCTAGAGGAGCCTGTTCTAGAACCGATAATCCCCGTTAAACCTCACCTTTCCTTGT--CTAATCTGCCTATATACCGCCGTCGTCAGCTTACT-CTGTGAAGAGCTTGCAGTAAGCACAACTGGC---ACAG--CCTAAAACGCCAGGTCGAGGTGTAGCGAATGGAAAGGGA-AGAAATGGGCTACATTCAATACCA--ATAATGAA--TA---CGAATGACATC-CTGAAAATA--GATGCCT----GAAGGAGGATTTAGTAGTAAGCA--AAGATTAGAGTGCTCTGCTGAAAC-CGG-CCCTGA-AGCGCGTACACACCGCCCGTCACTCTCCCCA-AG-----CTA----TATTTAAAAACA----TCGC-------TAA----TAAA----CCAACACT--G------TAAA--GGGGAGGCAAGTCGTAACATGGTAAGTGTACCGGAAGGTGCGCTTG-------
Dischistodus_chrysopoecilus     CACAAAGGCTTGGTCCTGACTTTACTGTCGG--CTTTA-GCTGAACTTACACATGCAAGTATCCGCACCCCCGTGAGAATGCCCCAC---AGTTTCCTGCCC--GGAAACAAGGAGCCGGTATCAGGCACAATC---CAACCCCAGCCCACGACACCTTGC-TTAGCCACACCCTCAAGGGACTTCAGCAGTGATAAACATTAAGCCATGAGTGAAAACTCGACTTAGTTAAAGCTTA--GAGAGCCGGTAAAACTCGTGCCAGCCACCGCGGTTATACGAGAGGCTCAAGTTGACAGACAA-CGGCGTAAAGAGTGGTTAAGGAAAATTATT----AAACTAAAGCCGAACGTCCTCAGAGCTGTTCAACGCTTC-CGA--GTTAAGAAGCCCCACTACGAAAGTAGCTTTACTCCC--CCTGACCCCACGAAAGCTGTGAAACA--AACTG-GGATTAGATACCCCACTATGCTCAGCCC--TAAACTTTGATAGGCCAC--TACGCCCCC--TATCCGCCCGGGTACTACGAGCACCAGCTTAAAACCCAAAGGACTTGGCGGTGCTTCATATCCGTCTAGAGGAGCCTGTTCTAGAACCGATAACCCCCGTTAAACCTCACCCTCCCTTGT--CAACCCCGCCTATATACCGCCGTCGTCAGCCTACC-CTGTGAAGGACTAGAAGTGAGCAAGATTGGT---AAAA--CCCAAAACGTCAGGTCGAGGTGTAGTGAATGAGAGGGGA-AGAAATGGGCTACATTTCCTAA----GCCAGGAA-ATA---CGAATAATG-AACTGAAATAAGCATTAG-------AAGGTGGATTTAGCAGTAAGTAG-GAAAACAGAGTGTTCCACTGAAGAATGG-CCATAA-AGCACGCACACACCGCCCGTCACTCTCCCCA-AG-----CTATCCTAACCAACAC-------GTACC------TAA-----AAT---ATCATTCCT--G------CAAA--GGGGAGGCAAGTCGTAACATGGTAAGTGTACCA--------------------
Embiotoca_jacksoni              CACAAAGGTTTGGTCCTGACTTTACTGTCAA--CTTTA-GCTAGATTTACACATGCAAGTATCCGCACCCCCGTGAGAATGCCCTAA--CAGTCTCCTCCCC--GGAGACAAGGAGCTGGTATCAGGCACGGCC----ATGCCTAGCCCACGACACCTTGC-TAAGCCACACCCCCAAGGGAATTCAGCAGTGATATACATTAAGCCATAAGTGAAAACTTGACTTAGTTAAA-GCTAA-GAGGGCCGGTAAAACTCGTGCCAGCCACCGCGGTTATACGAGCGACCCAAGTTGAGAGACAA-CGGCGTAAAGAGTGGTTAAGATACTAACA------AACTAAAGCCGAACGCCCTCAAGACTGTTATACGTTT-TTGAAGGTAA-GAAGTTCTACCACGAAAGTGGCTTTAATTAA-CCCTGACCCCACGAAAGCTGTGAAACA--AACTG-GGATTAGATACCCCACTATGCCCAG--CCATAAACTTTGATGGCCCAT--TACATACCC---ATCCGCCCGGGGACTACGAGCACGAGCTTAAAACCCAAAGGACTTGGCGGTGCTTAAGATCCACCTAGAGGAGCCTGTTCTAGAACCGATAACCCCCGTTTAACCTCACCCTCCCTTGT--TTTTACCGCCTATATACCGCCGTCGTCAGCTTACC-CTGTGAAGGGCTAATAGTAAGCAGAATTAGT---ACAA--CCCAAAACGCCAGGTCGAGGTGTAGCATATGAGAGGGGA-AGAAATGGGCTACATTCCCTAACA---CAGGGAA--TA---CGAACAATG-CATTGAAATATGTATTAG-------AAGGAGGATTTAGCAGTAAGCA--GAAAATAGAGCGTTCCGCTGAAAC-TGG-CCCTGA-AGCGCGCACACACCGCCCGTCACTCTCCCCA-AGC-----C------ACCAGACTTAA---ATAAC-------TAA----TCA----CCTAAACAG--G------CGAA--GGGGAGGCAAGTCGTAACATGGTAAGTGTACCGGAAGGTGCACTTG-------
Epibulus_insidiator             CATAAAGGCTTGGTCCTGACTTTTCTATCAACTCT---AACCAAACTTACACATGCAAGTATCCGCGCCCCTGTGAGAATGCCCCCACCCCCGCTTCCTTTGAAGGATGCTAGGAGCTGGTATCAGGCACAGCC---CTCAGCTAGCCCATGACACCTTGC-TTGGCCACACCCCCAAGGGAACTCAGCAGTGATAAACATTAAGCCATAAGTGAAAACTTGACTTAGTTAA-GGTTAA-GAGGGCCGGTCAATTTCGTGCCAGCCACCGCGGTTATACGAGAGGCCCAAGTTGATAGAC-TCCGGCATAAAGTGTGGTTAAGGATTAAATTTT-----ACTAAAGCCGAAGACTTTCAAAGCTGTTATACGCGA-ATGAAAGAT-TGAAGCCCAACCACGAAAGTGGCTTTAATTAC--CCTGACGCCACGGAAGCTACGGGACA--AACTG-GGATTAGATACCCCACTATGCGTAG--CCGTAAACATTGATAACGCCC--TATATTTGT--TATCCGCCCGGGAACTACGAGCGAGAGCTTAAAACCCAAGGGACTTGGCGGTGCTTTAAACCCCCCTAGAGGAGCCTGTCCTATAACCGATAATCCCCGTTAAACCTCACCTCTCCTTGTTCCT-TCCAGCCTATATACCGCCGTCGTCAGCTTACC-CTGCAAAGGACCTAAAGTAAGCAAAATTGGC---TAACCCCCCAAAACGCCAGGTCGAGGTGTAGCGTATGGAGAGGGA-TGAGATGGGCTACATTCCATCCCA---GATGGCACA-----CGAACGGTTAGATTGAAACAT---CAACCT----GAAGGAGGATTTAGCAGTAAGTG--GGAAATAGAGCGTCCCACTGAATC-TGG-CCCTGA-AGCGCGCACACACCGCCCGTCACTCTCCCCG-A--------A------TAAAAACCTTTTTATCCC-------TAA----TAC----CATACAACAC-G------TAA---GGGGAGGCA--------------------------------------------
Epinephelus_polyphekadion       ----------------------------CAG--CTTTAA-CCAGATTTACACATGCAAGTATCCGCACCCCCGTGAGAATGCCCTAC---AGTTCCCCATTC--GGGAACAAGGAGCTGGTATCAGGCACAT-----TCCCCATAGCCCACGACACCTTGC-TTAGCCACACCCCCAAGGGAATCCAGCAGTGATAAACATTAAGCTATAAGTGTAAACTTGACTTAGTTA-TGGTTAA-AAGGGCCGGTAAAACTCGTGCCAGCTACCGCGGTTATACGAGAGACCCAAGTTGACAAGC-TCCGGCGTAAAGCGTGGTTAAGGGATGATAA-----ACACTAAAGCCGAAGGCTTACTAAGCTGTTATACGCA-CTCGAAAGTAA-GAAGCACACCTACGAAAGTGGCTTTATTCCG--CCTGAATCCACGAAAGCCAAGGCACA--AACTG-GGATTAGATACCCCACTATGCTTTGCCC--TAAACATTGATAGTCCTA--TACAACCAC--TATCCGCCCGGGAACTACGAGCAGCAGCTTAAAACCCAAAGGACTTGGCGGTGCTTTAGACCCACCTAGAGGAGCCTGTTCTAAAACCGATAACCCCCGTTCAACCTCACCTTTTCTTG--CTCTCCCCGCCTATATACCGCCGTCGTCAGCTTACC-CTATGAAGGCCCTTTAGTAAGCACAATTGGT---ACAA--CCCAAAACGTCAGGTCGAGGTGTAGCGTATGGAAAGGGA-AGAAATGGGCTACATTCCCTACAA---CAGGGAAT-TA---CGGATAATATCACTGAAACGT---GTATCTA---GAAGGAGGATTTAGCAGTAAGCA--GAAAATAGAGTGTTCTACTGAAGC-TGG-CTCTGA-AGCGCGCACACACCGCCCGTCACTCTCCCCA-AG------C--------GAATATTCACAACTTAACT-----TAA-----AA----CCCCTTACT--A-----GCAAA--GGGGAGGCAAGT-----------------------------------------
Etroplus_maculatus              --------------------------------------------------ACATGCAAGTCTCCCCGCCCCCGTGAGAATGCCCCC---CAGTTCCCCGCTC--GGGAACAAGGAGCTGGTATCAGGCTCAA------CCCCTCCGCCCATGACACCTTGC-TTAGCCACACCCTCAAGGGACTTCAGCAGTGATAAATATTAAGCTATAAGTGAAAACTTGACTTAGTTAAAGCCAA--GAGGGCCGGTAAAACTCGTGCCAGCCACCGCGGTTATACGAGCGGCCCAAGTTGATAGTCC-ACGGCGTAAAGAGTGGTTAGGACAAACCCTTAA---AACTAAAGCCGAACGCTCTCAGAGCTGTTATACGCTTC-CGAGAGTAA-GAAGCCCTACTACGAAAGTGGCTTTACCTTT---CCGACCCCACGAAAGCTGTGAAACA--AACTG-GGATTAGATACCCCACTATGCCCAGCCC--TAAACTCTGATAGCATCT--TACACCCGC--TATCCGCCCGGGAACTACGAGCACTAGCTTAAAACCCAAAGGACTTGGCGGTGCTTTAGACCCCCCTAGAGGAGCCTGTTCTAGAACCGATAACCCCCGTT-AACCTCACCCTCTCTTG--CTTTTTCCGCCTATATACCGCCGTCGTCAGCTTACC-CTGTGAAGGACAAATAGTAAGCATAACTAGT---AAAA--CCCAAAACGCCAGGTCGAGGTGTAGCACATGAGAGGGGA-AGAAATGGGCTACATTTCCTGCC----CCAGGAAATCA---CGAATAATGTGA-TGAAACACACATTAA-------AAGGAGGATTTAGCAGTAAGTG--GAGAATAGAGAGCCCCACTGAAAC-CGG-CCCTGA-AGCGCGCACACACCGCCCGTCACTCTCCCCA-A------A--------CCAAAACATAACAATAAA-------TAA----TAA----CCCACACTG--------------------------------------------------------------------
Eupetrichthys_angustipes        ---------------------------------------------------------------------------------------------------------------------------------------------------------------------------------------------------------------------------------------------------------------------------------------------------------------------------------------------------------------------------------------------------------------------------------------------------------------------------------------------------------------------------------------------------------------TTAAAACCCAAAGGACTTGGCGGTGCTTTAGATCCACCTAGAGGAGCCTGTTCTAGAACCGATAATCCCCGTTAAACCTCACCTTTCCTTGT--CTAAACCGCCTATATACCGCCGTCGTCAGCTTACC-CTGTGAAGACCCTAAAGTAAGCAAAACCGGT---ACAC--CCCAAAACGCCAGGTCGAGGTGTAGCGAATGGAAGGGGA-AGAGATGGGCTACATTCAATAACT-CATAGTGAA--TA---CGAACGGCACC-TTGAAAGAG---ATGCCCG----AAGGAGGATTTAGTAGTAAGCG--GAGAATAGAGTGCTCCACTGAAAT-TGG-CCCTGA-AGCGCGTACACACCGCCCGTCACTCTCCCCG-AGACT---T------ACAAAACGA-----ATCAC-------TAAT---GAAT----TTAAACCA---C-----TAA---GGGGAGGCAAGTCGTAACATGGTAAGTGTACCGGAAGGTGCGCTTGGGAAAAC
Geophagus_steindachneri         ?????????????????????????????????????????????????????????????????????????????????????????????????????????????????????????????????????????????????????????????????????????????????????????????????????????????????????????????????????????????????????????????????????????????????????????????????????????????????????????????????????????????????????????????????????????????????????????????????????????????????????????????????????????????????????????????????????????????????????????????????????????????????????????????????????????????????????????????????????????????????????????????????????????????????????????????????????????????????????????????????????????????????????????????????????????????????????????????????????????????????????????????????????????????????????????????????????????????????????????????????????????????????????????????????????????????????????????????????????????????????????????????????????????????????????????????????????????????????????????????????????????????????????????????????????????????????????????????????????????????????????????????
Gomphosus_caeruleus             ?????????????????????????????????????????????????????????????????????????????????????????????????????????????????????????????????????????????????????????????????????????????????????????????????????????????????????????????????????????????????????????????????????????????????????????????????????????????????????????????????????????????????????????????????????????????????????????????????????????????????????????????????????????????????????????????????????????????????????????????????????????????????????????????????????????????????????????????????????????????????????????????????????????????????????????????????????????????????????????????????????????????????????????????????????????????????????????????????????????????????????????????????????????????????????????????????????????????????????????????????????????????????????????????????????????????????????????????????????????????????????????????????????????????????????????????????????????????????????????????????????????????????????????????????????????????????????????????????????????????????????????????
Gomphosus_varius                CACAAAGGCTTGGTCCTGACTTTGCTATCAG--CTTTAA-CTAAACTTACACATGCGAGTATCCGCACCCCTGTGAGAATGCCCCG---CTACCTCCTGCTT--GGAGGCGAGGAGCCGGCATCAGGCACAATC----TTCTTTAGCCCACGACGCCTTGC-TAAGCCACACCCCCAAGGGAATTCAGCAGTGATAGATATTAAGCCATGAGTGAAAACTTGACTTAGTTAGTGTTTA--GAGGGCCGGTAAACCTCGTGCCAGCCACCGCGGTTAGACGAGAGACCCAAGTGGATAGCCCT-CGGCGTAAAGAGTGGTTAAGATAATTTT------AAACTAAGGCCAAACGACTTTTTAGCTGTTATACGCGCGA-GAAGAC-ATGAAGCCCAACTACGAAAGTGGCCTTAAACC---CCTGACCCCACGAAAGCTAGGACACA--AACTG-GGATTAGATACCCCACTATGCCTAG--CCTTAAACATTGATAACACC--CTACTCAGTT--TATCCGCCCGGGGACTACGAGCGTCAGCTTGAAACCCAAAGGACTTGGCGGTGCTTTAGATCCACCTANAGGAGCCTGTTCTAGAACCGATAATCCCCGTTCAACCTCACCTTTCCTTG--CTCATTCCGCCTATATACCACCGTCGTCAGCTTACT-CTTTGAGGAACCAGCCGTAGGCGCAACTGGT---ACTA--CCTAAAACGCCAGGTCGAGGTGTAGCGAATGGAAAGGGA-AGAAATGGGCTACATTCAATAAC--AATAGTGCA--TA---CGAACGATGTT-CTGAAATAA---ACATCTG----AAGGAGGATTTAGTAGTAAGTA--GAGAGCAGAGTGCTCTACTGAAGC-CGG-CCCTGA-AGCGCGTACACACCGCCCGTCACTCTCCCCG-AGC-----T------AATTTAATACA----TTAC-------TAA----TAAA----CAAAACTT---G-----CAAA--GGGGAGGCAAGTCGTAACATGGTAAGTGTACCA--------------------
Haletta_semifasciata            CACAAAGGCTTGGTCCTGACTTTAATATCAG--CTTTA-GCTAGATTTATACATGCAAGTATCCGCCCTCCTGTGAAAATGCCCAA---CTGACCCCTGTTT--GGGGGCAAGGAGCCGGTATCAGGCTCAACCACAACACCTACGCCCATGACGCCTTGC-TTAGCCACACCCCCAAGG-ACCTCAGCAGTAATAGACATTAAGCCATGAGCGCCAGCTCGACTTAGTTAAAGCTAAACTAGGGCCGGTAAAACTCGTGCCAGCCACCGCGGTTATACGAGAGACCCAAGTTGATAAA-AGACGGCGTAAAGAGTGGTTAGGGCCCAAAACC-----AACTAAAGCCAAATGCCCACAAAGCTGTTATACGCAT-TCGAGGGCCA-GAGGCTCCTCCACGAAAGTGGCTTTATTTAA---CTGACCCCACGAAAGCTAGGAAACA--AACTG-GGATTAGAAACCCCACTATGCCCAGCCC--TAAACCTTAATGACTACT--TACAGTTGT--TGTACGCCCGGGRATTACGAGCATAAGCTTAAAACCCAAAAGACTTGGCGGTGCTTTAGACCCACCTAGAGGAGCCTGTTCTAGAACCGATAACCCCCGTTCAACCTCACCTTTTCTTGT--TTATACCGCCTATATACCGCCGTCATCAGCTTACC-CTGTGAAGGATCAATAGTAAGCATAATTGGC---ACAG--CCCAAAATGTCAGGTCGAGGTGTAGCGTATGGGAAGTGGAAGAAATGGGCTACATTTGGTGAA---ACACCACAC-TA---CGGAAAGTGGG-CTGAAACGC----CCGCTG---GAAGGGGGATTTAGTAGTAAGAA--GAAAGCAGAGCGTTCTCCTGAAGC-CGG-CCCTGA-AGCGCGTACATACCGCCCGTCACTCTCCCCG-ATG----G------GAACAAAACACA-----TACC------TAA-----AA----CATGCAAAT---C------TGAGAGGGGAGGCAAGTCGTAACATGGTAAGTGTACCA--------------------
Halichoeres_argus               CACAAAGGCTTGGTCCTGACTTTGCCATCAA--CTTTAA-CTAGATTTACACATGCGAGTATCCGCACCCCCGTGAGAATGCCCCA---TTACCTCCTGGATT-GGAGATGAGGAGCTGGTATCAGGCACAA-----TACATTTAGCCCACGACGCCTTGC-TTAGCCACACCCCCAAGGGAATTCAGCAGTGACAAATATTAAGCCATGAGTGAAAACTTGACTTAGTTAGT-GTTAAC-AGGGCCGGTAAATCTCGTGCCAGCCACCGCGGTTATACGAGAGACCCAAGTCGATGGCC-TTCGGCGTAAAGCGTGGTTAGGAGACAACTA-----AAACTAAAGATGAACGGTTTCATAGCTGTTATACGCT-CATGAAAATC-TGAAAATCAACTACGAAAGTGACTTTAAAAA---CCTGATCCCACGAAAGCTATGGCACA--AACTG-GGATTAGATACCCCACTATGCTTAGCCC--TAAACATAGATACTAAA--CTACTCATTT--TATCCGCCCGGGAACTACGAGCGTCAGCTTAAAACCCAAAGGACTTGGCGGTGCTTTAGATCCACCTAGAGGAGCCTGTTCTAGAACCGATAATCCCCGTTAAACCTCACCTTTCCTTGT--CTTATCCGCCTATATACCGCCGTCGTCAGCTTACT-CTGTGAAGACCCCATAGTAGGCACAATCGGT---ACAG--CCCAAAACGCCAGGTCGAGGTGTAGCGTATGGAAAGGGA-AGAAATGGGCTACATTCAATAAA---TTAATGCA--TA---CGGATGACATC-CTGAAAGAA---ATGTCTG----AAGGAGGATTTAGCAGTAAGTA--GAGAATAGAGTGCTCTACTGAATC-TGG-CCCTGA-AGCGCGCACACACCGCCCGTCACTCTCCCCG-AG-----CTA-----ACAATAGCACA----TAAC-------TAA----TAAA----TTAAACCT---G-----CAAA--GGGGAGGCAAGTCGTAACATGGTAAGTGTACCGGAAGGTGCACTTG-------
Halichoeres_binotopsis          ------------------------------------------------------------------------------------------------------------------------------------------------------------------------------------------------------------------------------------------------------------------------------------------------------------------------------------------------------------------------------------------------------------------------------------------------------------------------------------------------------------------------------------ATCCGCCTGGGAACTACGAGCATCAGCTTAAAACCCAAAGGACTTGGCGGTGCTTTAGACCCACCTAGAGGAGCCTGTTCTAGAACCGATAATCCCCGTTAAACCTCACCTTTCCTTGT--CTTATCAGCCTATATACCGCCGTCGTCAGCTTACT-CTGTGAAGACCCTATAGTAGGCACAATCGGC---ACAG--CCCAAAACGCCAGGTCGAGGTGTAGCGTATGGAAAGGGA-AGAAATGGGCTACATTCAATAAA---TTAATGCA--TA---CGGATGATATC-CTGAAATAG---ATATCTG----AAGGAGGATTTAGCAGTAAGTA--GAGAGCAGAGTGCTCTACTGAACC-CGG-CCCTGA-AGCGCGCACACACCGCCCGTCACTCTCCCCG-AG-----CTA-----ATAAAAGCACA-TAATTAA-------TAAA--CTA---------GACCT---G-----CAAA--GGGGAGGCAAGTCGTAACATGGTAAGTGTACCGGAAGGTGCACTTGGGAAAAC
Halichoeres_biocellatus         -----------------------------------------------------------------------------------------------------------------------------------------------------------------------------------------------------------------------------------------------------------------------------------------------------------------------------------------------------------------------------------------------------------------------------------------------------------------------------------------------------------------------------------TATCCGCCTGGGTACTACGAGCATCAGCTTGAAACCCAAAGGACTTGACGGTGCTTTAGATCCACCTAGAGGAGCCTGTTCTGGAACCGATAATCCCCGTTAAACCTCACCTTTCCTTG--CCCTGTCAGCCTATATACCGCCGTCGTCAGTTTACT-CTGTGAAGAACTTGAAGTAAGCACAATCGGT---ACAG--CCCAAAACGCCAGGTCGAGGTGTAGCCAATGGAAAGGGA-AGAAATGGGCTACATTCAATAGACAAGTAATGAACAC-----GGATGATATT-TTGAAAAAG---ATATCTG----AAGGAGGATTTAGTAGTAAGTA--GAGAATAGAGCGCTCTACTGAAAT-TGG-CCCTGA-AGCGCGTACACACCGCCCGTCACTCTCCCCG-AGC-----T------AAAAAAATATA---TTTA--------TAA----TAAA----CAAAATCT---G-----CAAA--GGGGAGGCAAGTCGTAACATGGTAAGTGTACCGGAAGGTGTACTTGGGTAAAC
Halichoeres_bivittatus          CACAAAGGCTTGGTCCTGACTTTGCCATCAA--CTGTAA-CTGAACTTACACATGCAAGTATCCGCACCCCCGTGAGAATGCCCTA---CAGTTTCCTGGAT--GGAAACAAGGAGCTGGTATCAGGCACAA------TACTTTAGCCCACGACGCCTTGC-TAAGCCACACCCCCAAGGGAATTCAGCAGTGATAGATATTAAGCTATGAGTGAAAACTTGACTTAGTTAAC-GTTAAC-AGGGTCGGTAAATCTCGTGCCAGCCACCGCGGTTATACGAGAGACCCAAGTAGATGGTC-TTCGGCGTAAAGAGTGGTTAAGATAAAATCCG----AAACTAAAGCCAAATAACTTCAAAGCTGTCATACGCGA-ATGAAGAAAA-GAGACTCAACCACGAAAGTGGCTTTAAACC---CCTGATTCCACGAAAGCTATGGTACA--AACTG-GGATTAGATACCCCACTATGCTTAG--CCTTAAACATAGATAATAAC--CTACTTATTT--TATCCGCCTGGGAACTACGAGCGTTAGCTTAAAACCCAAAGGACTTGGCGGTGCTTTAGATCCACCTAGAGGAGCCTGTTCTAGAACCGATAATCCCCGTTAAACCTCACCTTTCCTTGT--CTTTTCCGCCTATATACCGCCGTCGTCAGCTTGCT-CTGTGAGGAACTCGTAGCGTGCATAACTGGT---ATAA--CCCAAAACGCCAGGTCGAGGTGTAGCGAATGGAAGGGGA-AGAAATGGGCTACACTCAGTAAT--TATACTAAA--TA---CGGATGACATT-CTGAAAAAA----TATCTG----AAGGAGGATTTAGCAGTAAGTA--GAGAATAGAGTGCTCTGCTGAAAT-AGG-CCCTGA-AGCGCGTACACACCGCCCGTCACTCTCTCCG-AG-----CTA----GTCGAAATTACT---ATTACT------TAA----TAAG----CTAGAGCT---G-----CTAA--GGGGAGGCAAGTCGTAACATGGTAAGTGTACCGGAAGGTGCGCTTG-------
Halichoeres_brownfieldi         -----------------------------------------------------------------------------------------------------------------------------------------------------------------------------------------------------------------------------------------------------------------------------------------------------------------------------------------------------------------------------------------------------------------------------------------------------------------------------------------------------------------------------------TATCCGCCTGGGAACTACGAGCGTCAGCTTAAAACCCAAAGGACTTGGCGGTGCTTTAGATCCACCTAGAGGAGCCTGTTCTAGAACCGATAATCCCCGTTAAACCTCACCTTTCCTTGT--CTTATCCGCCTATATACCGCCGTCGTCAGCTTACT-CTGTGAAGAACCCGTAGTAGGCACAATCGGC---ACAG--CCCAAAACGCCAGGTCGAGGTGTAGCGAATGGAAAGGGA-AGAAATGGGCTACATTCAATA------TAATGAA--TA---CGGATGACATC-CTGAAACGG---ATGTCTG----AAGGAGGATTTAGCAGTAAGCA--GGGAATAGAGTGCCCTGCTGAAAT-TGG-CCCTGA-AGCGCGCACACACCGCCCGTCACTCTCCCCG-AG-----CTA-----ACGAAAGCACA-TAATTAA-------TAAA--C---------CAGACCT---G-----CAAA--GGGGAGGCAAGTCGTAACATGGTAAGTGTACCGGAAGGTGCACTTGAGAAAAT
Halichoeres_chloropterus        --------------------------------------------------------------------------------------------------------------------------------------------------------------------------------------------------------------------------------------------------------------------------------------------------------------------------------------------------------------------------------------------------------------------------------------------------------------------------------------------------------------------------------------CCGCCCGGGAACTACGAGCATTAGCTTAAAACCCAAAGGACTTGACGGTGCTTTAGATCCATCTAGAGGAGCCTGTTCTGGAACCGATACTCCCCGTTCAACCTCACCTTTCCTTGC-CCTATTCCGTCTATATACCGCCGTCGTCAGCTTACC-CTTTGAAGATCTTGTAGTGAGCACAATCGGC---ACAG--CCCAAAACGCCAGGTCGAGGTGTAGCGAATGGAAAGGGATAGAAATGGGCTACATTCAATAAAA-CATAATGAA--TA---CGGATGATGTC-CTGAAAACG---ATATCTG----AAGGAGGATTTAGCAGTAAGTA--GAGAATAGAGAGCTTTACTGAAACTCGG-CTCTGA-AGCGCGTACACACCGCCCGTCACTCTCTCCA-AGC----TT------ACAAAGA-ACA----TTAC-------TAA----TAAA-----TAAGACTC--G-----CAAA--GGGGAGGCAAGTCGTAACATGGTAAGCGTACCGGAAGGTGCGCTTGGCCTAAC
Halichoeres_chrysus             CACAAAGGCTTGGTCCTGGCTTTGCCATCAA--CTTTAACC-AAATTTACACATGCGAGTATCCGCACCCCCGTGAGAATGCCCCA---CAGCCTCCTGGACT-GGAGACGAGGAGCCGGTATCAGGCACAG-----TATTACTAGCCCACAACACCTTGC-TTAGCCACACCCCCAAGGGAATTCAGCAGTGATAAATATTAAGCCATAAGTGAAAACTTGACTTAGTTAGT-GTTAA-TAGGGTCGGTAAATTTCGTGCCAGCCACCGCGGTTATACGAGAGACCCAAGTTGATTGCCCT-CGGCGTAAAGAGTGGTTAAGAAAAACCCTT----AAACTAAAGATGAACGACTTCAAAGCTGTTATACGCA-CACGAAT-CCATGAAAATCAACTACGAAAGTGACTTTAAACC---CCTGACCCCACGAAAGCTATGACACA--AACTG-GGATTAGATACCCCACTATGCCTAG--CCGTAAACATTGATATTAATC--TACCTGTTT--TATCCGCCCGGGTACTACGAGCATCAGCTTAAAACCCAAAGGACTTGACGGTGCTTTAGATCCACCTAGAGGAGCCTGTTCTAGAACCGATAATCCCCGTTAAACCTCACCTTTCCTCGT--TTCATCAGCCTATATACCGCCGTCGTCAGTTTACT-CTGTGAAGAACTTGAAGTAAGCACAATTGGT---ACAA--CCCAAAACGCCAGGTCGAGGTGTAGCCAATGGAGAGGGA-AGAAATGGGCTACATTCAATAAA--AATAATGAACA-----CGAATGATGTT-TTGAAATAA---ATATCTA----AAGGAGGATTTAGTAGTAAGTG--GAGAATAGAGTGCT-TACTGAAAT-TG--CCCTGATAGCTCGG-------------------------------------------------------------------------------------------------------------------------------------------------------------
Halichoeres_cosmetus            ?????????????????????????????????????????????????????????????????????????????????????????????????????????????????????????????????????????????????????????????????????????????????????????????????????????????????????????????????????????????????????????????????????????????????????????????????????????????????????????????????????????????????????????????????????????????????????????????????????????????????????????????????????????????????????????????????????????????????????????????????????????????????????????????????????????????????????????????????????????????????????????????????????????????????????????????????????????????????????????????????????????????????????????????????????????????????????????????????????????????????????????????????????????????????????????????????????????????????????????????????????????????????????????????????????????????????????????????????????????????????????????????????????????????????????????????????????????????????????????????????????????????????????????????????????????????????????????????????????????????????????????????
Halichoeres_dispilus            ------------------------------------------------------------------------------------------------------------------------------------------------------------------------------------------------------------------------------------------------------------------------------------------------------------------------------------------------------------------------------------------------------------------------------------------------------------------------------------------------------------------------------------------------ACTACGAGCGTTAGCTTAAAACCCAAAGGACTTGGCGGTGCTTTAGATCCACCTAGAGGAGCCTGTTCTAGAACCGATAATCCCCGTTAAACCTCACCTCTCCTTGT-CTTATTCCGCCTATATACCGCCGTCGTCAGCCTGCT-CTGTGAGGAACTTGTAGCGCGCATAATTGGC---ATAG--CCCAAAACGCCAGGTCGAGGTGTAGCGTATGGAGAGGGA-AGAAATGGGCTACATTCAGTAAT--TGTACTTAA--TA---CGGATGACATT-CTGAAAATA---ATATCTG----AAGGAGGATTTAGCAGTAAGCA--GAGAATAGAGTGCCCTGCTGAAAT-AGG-CCCTGA-AGCGCGTACACACCGCCCGTCACTCTCTCCG-AG-CTA-------ATCGAAATTTATA----TTAC-------TAA----TAAGC----CAGAACT--------GCTAA--GGGGAGGCAAGTCGTAACATGGTAAGCGTACCGGAAGGTGCGCTTGGAGGAAC
Halichoeres_garnoti             ------------------------------------------------------------------------------------------------------------------------------------------------------------------------------------------------------------------------------------------------------------------------------------------------------------------------------------------------------------------------------------------------------------------------------------------------------------------------------------------------------------------------------------------------ACTACGAGCGTTAGCTTAAAACCCAAAGGACTTGGCGGTGCTTTAGATCCACCTAGAGGAGCCTGTTCTAGAACCGATAATCCCCGTTAAACCTCACCTTTCCTTGT-CTTTTTCCGCCTATATACCGCCGTCGTCAGCTTGCT-CTGTGAGGAACTCGTAGCGTGCATAACTGGC---ATAG--CCCAAAACGCCAGGTCGAGGTGTAGCGAATGGAAAGGGA-AGAAATGGGCTACACTCAGTAAC---ATACTAAA--TA---CGGATGACATT-CTGAAAAAA----TATCTG----AAGGAGGATTTAGCAGTAAGCA--GAGAATAGAGTGCTCTGCTGAAAT-AGG-CCCTGA-AGCGCGTACACACCGCCCGTCACTCTCTCCG-AG-CTA--------GTCGAAATTACC---ATTAC-------TAA----TAAGC----TAGAGCT--------GCTAA--GGGGAGGCAAGTCGTAACATGGTAAGTGTACCGGAAGGTGCGCTTGGAAAAAC
Halichoeres_hartzfeldii         -CCAAAGGCTTGGTCCTGACTTTGCCATCAA--CTATA-GCTAAACTTACACATGCAAGTATCCGCACCCCGGTGAGAATGCCCTA---CAGTCTTCTGGAT--GGAGACAAGGAGCTGGTATCAGGCACAA-----TTCCTTTAGCCCACGACGCCTTGC-TAAGCCACACCCCCAAGGGAATTCAGCAGTGATAAATATTAAGCCATGAGTGAAAACTCGACTTAGTTAGTGTTGA--CAGGGCCGGTAAATCTCGTGCCAGCCACCGCGGTTATACGAGAGACCCAGGTTGATGGTC-TTCGGCGTAAAGAGTGGTTAAGAAACACCCAA----AAACTAAAGCCAAACGACTTCAAAGCTGTTATACGCG-CATGAAGACACTGAGGCCCATCTACGAAAGTGGCTTTAATTTT---CTGAACCCACGAAAGCTATGATACA--AACTG-GGATTAGATACCCCACTATGCCTAGCCC--TAAACATTGATAAGCCCC--CACTTAACT--TATCCGCCCGGGTACTACGAGCAATAGCTTAAAACCCAAAGGACTTGGCGGTGCTTTAGACCCAACTAGAGGAGCCTGTCCTAGAACCGATAACCCCCGTTCAACCTCACCTTTCCTTGT--CATATCCGCCTATATACCGCCGTCGTCAGATTACT-CTGTGAGGAACTCGTAGTATACAGAATCGGTC--ACAG--CCAAAAACGCCAGGTCGAGGTGTAGCGTATGGAAAGGGCTAGAGATGGGCTACATTCAATATCC-TATAATGAA--TA---CGAATGGTACAA-TGAAAAAA---GTACTTG----AAGGAGGATTTAGTAGTAAGCA--GTGAATAGAGTGCTCTGCTGAAAC-TGG-CACTAAG-GCGCGCACACACCGCCCGTCACTCTCCCCG-AG-CTA---------ACAGAAATGCA----TTCC-------TAA----TAAGC---GAACGCC---------GCTAA--GGGGAGGCAAGTCGTAACATGGTAAGCGTACCGGAAGGTGCGCTTG-------
Halichoeres_hortulanus          --CAAAGGCTTGGTCCTGACTTTGCCATCGG--CTTCAGACTAGATTTACACATGCAAGTATCAGCGCCCCTGTGAGAATGCCCCA---CACCCTCCTGGAT--GGAGGCAAGGAGCAGGTATCAGGCACAA-----TATCTTTAGCCCACGACGCCTTGT-TTAGCCACACCCTCAAGGGAACTCAGCAGTGGTCAATATTAAGCTATGAGTGAAAACTTGACTTAGTTAATAGTTAG-CAGGGCCGGTAAATCTCGTGCCAGCCACCGCGGTTATACGAGAGACCCAGGTCGATGGTCCG-CGGCGTAAAGAGTGGTTAAGACCCATCCAAT----AACTAAAGATGAACGACTTCAAAGCTGTTGTACGCA-CACGATAGT-ACGAAACTCACCTACGAAAGTGACTTTAAACTT---CTGACTCCACGAAAGCTAGGAAACA--AACTG-GGATTAGATACCCCACTATGCCTAGCCC--TAAACATAGATATCAATT--CACTTATTT--TATCCGCCCGGGAACTACGAGCAATAGCTTAAAACCCAAAGGACTTGGCGGTGCTTTAGAACCACCTAGAGGAGCCTGTTCTAGAACCGATACTCCCCGTTTAACCTTACCTTTCCTTG--CCTTATCCGCCTATATACCACCGTCGTCAGCCTACT-CTTTGAGGACCTCACAGTATGCAAAATTGGTTGTAC----CCCAAAACGCCAGGTCGAGGTGTAGCGAATGGAAAGGGATAGCAATGGGCTACATTCAATAACC-TATAATGAAAA-----CGAACGCCATT-CTGAAAAAG---ATGGCCG----AAGGAGGATTTAGCAGTAAGCA--GAGAACAGAGCGCTCTCCTGAAGC-TGG-CACTGA-AGCGCGTACACACCGCCCGTCACTCTCCCCA-AG--------------CTAGGCTACATATATCAC-------TAA----TAAAT---GAACAATC--------GCGGA--GGGGAGGCAAGTCGTAACATGGTAAGTGTACCGGAAGGTGCGCTTGGCAATAT
Halichoeres_lapillus            ----------------------------------------------------------------------------------------------------------------------------------------------------------------------------------------------------------------------------------------------------------------------------------------------------------------------------------------------------------------------------------------------------------------------------------------------------------------------------------------TGC-TAGCCC--TAAACATCGATACTAATC--TACTTATTT--TATCCGCCAGGNTACTACGAGCATCAGCTTAAAACCCAAAGGACTTGGCGGTGCTTTAGACCCACCTAGAGGAGCCTGTTCTAGAACCGATAATCCCCGTTAAACCTCACCTTTTCTTGTCCC--ATCCGCCTATATACCGCCGTCGTCAGCTTACT-CTGTGAGGAACTTGTAGTAAGCACAACCGGC---ACAG--CCCAAAACGTCAGGTCGAGGTGTAGCGAATGGNAAGGGA-AGAAATGGGCTACATTCAGTACT---GTAATGCA--TA---CGAATGGTGTT-TTGAAAGAA---CCACCTG----AAGGAGGATTTAGCAGTAAGCA--GAGAATAGAGTGCCCTGCTGAAAT-TGG-CCCTGA-AGCGCGTACACACCGCCCGTCACTCTCCCCG-AG-CTA---------ATAAAAATATA---TTTT--------TAA----TAAAC----AAAACCT--------GCAAA--GGGGAGGCAAGTCGTAACATGGTAAGTGTACCGGAAGGTGCGCTTGG------
Halichoeres_leucoxanthus        --------------------------------------------------------------------------------------------------------------------------------------------------------------------------------------------------------------------------------------------------------------------------------------------------------------------------------------------------------------------------------------------------------------------------------------------------------------TTAACTG-GGATTAGATACCCCAYTATGCTTAG--CCATAAACATTGATATTAATC--TACCTGTTT--TATCCGCCCGGGTACTACGAGCACCAGCTTAAAACCCAAAGGACTTGACGGTGCTTTAGATCCACCTAGAGGAGCCTGTTCTAGAACCGATAATCCCCGTTAAACCTCACCTCTCCTTGT--TTCATCAGCCTATATACCGCCGTCGTCAGTTTACT-CTGTGAAGAATTTGAAGTAAGCACAATTGGC---ACAG--CCCAAAACGCCAGGTCGAGGTGTAGCCAATGGAGAGGAA-AGAAATGGGCTACATTCAATAAA--AATAATGAACA-----CGAATGATGTT-TTGAAATAA---ATATCTA----AAGGAGGATTTAGCAGTAAGTA--GAGAATAGAGTGCTCTACTGAAAT-TGG-CCCTGA-AGCGCGTACACACCGCCCGTCACTCTCCCCA-AGC-----------TAAAAAAGCACA----TTTC-------TAAA----AAAC----AAAACCT--------GCAAA--GGGGAGGCAAGTCGTAACATGGTAAGTGTACCGGAAGGTGCGCTTGG------
Halichoeres_leucurus            -----------------------------------------------------------------------------------------------------------------------------------------------------------------------------------------------------------------------------------------------------------------------------------------------------------------------------------------------------------------------------------------------------------------------------------------------------------------------------------------------------------------------------------TATCCGCCTGGGAACTACGAGCGTCAGCTTAAAACCCAAAGGACTTGGCGGTGCTTTAGATCCACCTAGAGGAGCCTGTTCTAGAACCGATAATCCCCGTTAAACCTCACCTTTCCTTGT--CTTATCCGCCTATATACCGCCGTCGTCAGCTTACC-CTGTGAAGAACCAATAGTAGGCACAATCGGC---ACAG--CCCAAAACGCCAGGTCGAGGTGTAGCGTATGGAAAGGGA-AGAAATGGGCTACATTCAATAAA---TTAATGCA--TA---CGGACGATATC-CTGAAAATG---ATATCTG----AAGGAGGATTTAGCAGTAAGTA--GAGAATAGAGTGCTCTACTGAATT-TGG-CCCTGA-AGCGCGCACACACCGCCCGTCACTCTCCCCG-AGCT----------AATAAAAGCACA------T---------AATTAATACAC----GAGACCT--------GCAAA--GGGGAGGCAAGTCGTAACATGGTAAGTGTACCGGAAGGTGCACTTGGAAGAAC
Halichoeres_maculipinna         -----------------------------------------------------------------------------------------------------------------------------------------------------------------------------------------------------------------------------------------------------------------------------------------------------------------------------------------------------------------------------------------------------------------------------------------------------------------------------------------------------------------------------------TATCCGCCCGGGAACTACGAGCATTAGCTTGAAACCCAAAGGACTTGGCGGTGCTTTAGATCCACCTAGAGGAGCCTGTTCTAGAACCGATAATCCCCGTTAAACCTCACCTTTCCTTGT-CTTATTCCGCCTATATACCGCCGTCGTCAGCTTACT-CTGTGAAGACAATACAGTGAGCTCAACCGGTA--CCA---CCCCAAACGCCAGGTCGAGGTGTAGCGAATGGAAAGGGA-AGAAATGGGCTACATTCAGTAACT-AATACTGAAT-TA---CGAATGATATT-TTGAAACAA---ATATCTG----AAGGAGGATTTAGTAGTAAGCA--GGGAATAGAGAGCCCTGCTGAAGC-TGG-CCCTGA-AGCGCGTACACACCGCCCGTCACTCTCCCCG-AGC---------TAAGTATCAACCCA----TATC-------TAA----TAAGT----TAAATCT--------GTAAA--GGGGAGGCAAGTCGTAACATGGTAAGTGTACCGGAAGGTGCGCTTGGAAAAAC
Halichoeres_margaritaceus       --CAAAGGCTTGGTCCTGGCTTTGCCATCAA--CTACAA-CTAAATTTACACATGCAAGTATCCGCACCCCCGTGAGGATGCCCCA---TAACCTCCTGATT--GGAGACGAGGAGCTGGTATCAGGCACAA-----TCTATTTAGCCCACGACGCCTTGC-TTGGCCACACCCCCAAGGGAAATCAGCAGTGATAAACATTAAGCCATGAGTGAAAACTTGACTTAGTTAGT-GTTAA-TAGGGTCGGTAAATTTCGTGCCAGCCACCGCGGTTATACGAGAGACCCAAGTAGATGG-CTTTCGGCGTAAAGAGCGGTTAAGAAAAGCCCAC-----AACTAAAGAAGAACGACCTCCGAGCTGTTATACGCAT-ATGAAAGT-ACGAAAATCATCCACGAAAGTGACTTTAAGAC---CCTGAACCCACGAAAGCTATGCCACA--AACTG-GGATTAGATACCCCACTATGCTTAGCCC--TAAACATCGATATTAATG--TACCTATTT--TATCCGCCCGGGAACTACGAGCATTAGCTTAAAACCCAAAGGACTTGACGGTGCTTTAGATCCACCTAGAGGAGCCTGTTCTAGAACCGATAATCCCCGTTAAACCTCACCTTTCCTTGT--TAATACCGTCTATATACCGCCGTCGTCAGCTTACC-CTTTGAAGAACCCGTAGTATGCACAATCGGC---ACAG--CCCCAAACGCCAGGTCGAGGTGTAGCGTATGGAAAGGGATAGAAATGGGCTACATTCAATAGAT-CATAATGAA--TA---CGGATGATGTC-TTGAAAATA--GATATCTG----AAGGGGGATTTAGCAGTAAGTA--AAGAATAGAGTGCTTTACTGAAATTAGG-CCCTGA-AGCGCGTACACACCGCCCGTCACTCTCCCCA-AGCT----------TATGAAAACACA----TTAA-------TAAT---TCA-----CAAAACCC--------GCAAA--GGGGAGGCAAGTCGTAACATGGTAAGCGTACCGGAAGGTGCGCTTGGCAAACT
Halichoeres_marginatus          --CAAAGGCTTGGTCCTGACTTTGCCATCAA--CTTTAA-CTAGATTTACACATGCAAGTATCCGCACCCCCGTGAGAATGCCCCA---CAACCTCCTGAATT-GGAGATGAGGAGCTGGTATCAGGCACAA-----TATTTTTAGCCCACGACGCCTTGC-TTAGCCACACCCCCAAGGGATTTCAGCAGTGACAAACATTAAGCCATGAGTGAAAACTTGACTTAGTTAGTG--TTAGCAGGGCCGGTAAATCTCGTGCCAGCCACCGCGGTTATACGAGAGACCCAAGTCGATGGCC-TTCGGCGTAAAGCGTGGTTAGGAGAAACCCA-----AAACTAAAGGTAAACGGTCCCAAAGCTGTTATACGCT-CATGA-GACTCTGAAACTCAACTACGAAAGTGACTTTAAACC---CCTGACCCCACGAAAGCTATGGTACA--AACTG-GGATTAGATACCCCACTATGCTTAGCCC--TAAACATAGATACTAACC--TACTTATTT--TATCCGCCCGGGAACTACGAGCGTCAGCTTAAAACCCAAAGGACTTGGCGGTGCTTTAGATCCACCTAGAGGAGCCTGTTCTAGAACCGATAATCCCCGTTAAACCTCACCTTTCCTTGTTCTTATTCCGCCTATATACCGCCGTCGTCAGCTTACT-CTGTGAAGATCCTATAGTAGGCACAATCGGT---ACAG--CCCAAAACGCCAGGTCGAGGTGTAGCGTATGGAAAGGGA-AGAAATGGGCTACATTCAGTAAT---TTAATGAA--TA---CGGATGACATC-CTGAAAAAA---ATGTCTG----AAGGAGGATTTAGCAGTAAGTA--GAGAATAGAGTGCTCTACTGAATC-TGG-CCCTGA-AGCGCGCACACACCGCCCGTCACTCTCCCCG-AGCT----------AATAAAAGCACA------T---------AATTAATAAAC----TAGACCT--------GCAAA--GGGGAGGCAAGTCGTAACATGGTAAGTGTACCGGAAGGTGCACTTGGGAGAAC
Halichoeres_melanurus           -------------------------------------------------------------------------------------------------------------------------------------------------------------------------------------------------------------------------------------------------------------------------------------------------------------------------------------------------------------------------------------------------------------------------------------------------------------------------------------------------------------------------------------------------------------------------------------------------------------------CTAGAACCGATAATCCCCGTTAAACCTCACCTTTCCTTG--CTTTATCCGCCTATATACCGCCGTCGTCAGCTTACT-CTGTGAAGACCCCATAGTATGCACAATCGGC---ACAG--CCCAAAACGCCAGGTCGAGGTGTAGCGTATGGAAAGGGA-AGAAATGGGCTACATTCAGTAAA---TTAATGCA--TA---CGGATGATATC-CTGAAAAAG---ATGTCTG----AAGGAGGATTTAGCAGTAAGTA--GAGAATAGAGTGCTCTACTGAATC-TGG-CCCTGA-AGCGCGCACACACCGCCCGTCACTCTCCCCG-AGCT----------AATAAAAGCACA------T---------AATTAATAAAC----CAGACCT--------GCAAA--GGGGAGGCAAGTCGTAACATGGTAAGTGTACCGGAAGGTGCACTTGGGAAAAC
Halichoeres_melasmapomus        -------------------------------------------------------------------------------------------------------------------------------------------------------------------------------------------------------------------------------------------------------------------------------------------------------------------------------------------------------------------------------------------------------------------------------------------------------------------------------------------------------------------------------------TCCGCCTGGGTACTACGAGCACCAGCTTAAAACCCAAAGGACTTGACGGTGCTTTAGATCCACCTAGAGGAGCCTGTTCTAGAACCGATAATCCCCGTTAAACCTCACCTTTCCTTG--CCCTGTCAGCCTATATACCGCCGTCGTCAGTTTACT-CTGTGAAGAATTTGAAGTAAGCAAAATCGGT---ACAG--CCCAAAACGCCAGGTCGAGGTGTAGCCAATGGAAAGGGA-AGAAATGGGCTACATTCAATAGAA-AATAATGAA--TA---CGGATGATATT-TTGAAAAAG---ATATCTG----AAGGAGGATTTAGCAGTAAGTA--GAGAATAGAGTGCTCTACTGAAAT-TGG-CCCTGA-AGCGCGTACACACCGCCCGTCACTCTCCCCG-AGC-----------TAAAAGATCATA----TCTC-------TAA----TAAAC----AAAATCT--------GCAAA--GGGGAGGCAAGTCGTAACATGGTAAGTGTACCGGAAGGTGCACTTGGAAAAAC
Halichoeres_miniatus            CACAAAGGCTTGGTCCTGGCTTTGCCATCAA--CTACAA-CTAAATTTACACATGCAAGTATCCGCGCCCCTGTGAGGATGCCCCA----TATCTCCTGGTT--GGAGACGAGGAGCTGGTATCAGGCACAA------TCTCTTAGCCCACGACGCCTTGC-TTGGCCACACCCCCAAGGGAAATCAGCAGTGATAAACATTAAGCCATAAGTGAAAACTTGACTTAGTTAGT-GTTAA-CAGGGTCGGTAAATTTCGTGCCAGCCACCGCGGTTATACGAGAGACCCAAGTAGATGG-CTTTCGGCGTAAAGAGTGGTTAAGAAAAAACCA-----AAACTAAAGAAGAACGACCTCAAAGCTGTTATACGCGT-ATGAAAGT-ACGAAAATCAACCACGAAAGTGACTTTAAAAC---CCTGAACCCACGAAAGCTATGCCACA--AACTG-GGATTAGATACCCCACTATGCTTAGCCC--TAAACATCGATATTAACA--TACCCATTT--TATCCGCCCGGGAACTACGAGCATTAGCTTAAAACCCAAAGGACTTGACGGTGCTTTAGATCCACCTAGAGGAGCCTGTTCTAGAACCGATAATCCCCGTTAAACCTCACCTTTCCTTGTTATTA--CCGCTTATATACCGCCGTCGTCAGCTTACC-CTTTGAAGAACCTGTAGTATGCACAATCGGC---ACAG--CCCCAAACGCCAGGTCGAGGTGTAGCGTATGGAAAGGGATAGAAATGGGCTACATTCAATAAAT-CATAATGAA--TA---CGGATGATGTC-TTGAAAATA--GACACCTG----AAGGGGGATTTAGCAGTAAGCA--AGGAATAGAGTGCTTTGCTGAAACTAGG-CCCTGA-AGCGCGTACACACCGCCCGTCACTCTCCCCA-AGCT----------TATGAAAATACA---TTTA--------TAAT---TCA-----CTAAACCC--------GCAAA--GGGGAGGCAAGTCGTAACATGGTAAGCGTACCGGAAGGTGCGCTTG-------
Halichoeres_nebulosus           -----------------------------------------------------------------------------------------------------------------------------------------------------------------------------------------------------------------------------------------------------------------------------------------------------------------------------------------------------------------------------------------------------------------------------------------------------------------------------------------------------------------------------------TATCCGCCCGGGAACTACGAGCATTAGCTTAAAACCCAAAGGACTTGACGGTGCTTTAGATCCACCTAGAGGAGCCTGTTCTAGAACCGATAATCCCCGTTAAACCTCACCTTTCCTTGT--CAATACCGCTTATATACCGCCGTCGTCAGCTTACC-CTTTGAAGAACCCGTAGTATGCACAATCGGC---ACAG--CCCCAAACGCCAGGTCGAGGTGTAGCGTATGGAAAGGGATAGAAATGGGCTACATTCAATAAAT-CATAATGAA--TA---CGGATGATATC-TTGAAAATA--GATATCTG----AAGGGGGATTTAGCAGTAAGTA--AAGAATAGAGTGCTTTACTGAAATTAGG-CCCTGA-AGCGCGTACACACCGCCCGTCACTCTCCCCG-AGCT----------CATGAAAGCACA----TTAA-------TAAT---TCA-----CGAAACCC--------GCAAA--GGGGAGGCAAGTCGTAACATGGTAAGCGTACCGGAAGGTGCGCTTGGAAAACC
Halichoeres_nicholsi            CACAAAGGCTTGGTCCTGACTTTGCCATCAA--CTGTAA-CTGAACTTACACATGCAAGTATCCGCACCCCCGTGAGAATGCCCTA---CAGTTTCCTGGAT--GGAAACAAGGAGCTGGTATCAGGCACAA------TACTTTAGCCCACGACGCCTTGC-TAAGCCACACCCCCAAGGGAATTCAGCAGTGATAGATATTAAGCTATGAGTGAAAACTTGACTTAGTTAAT-GTTAA-CAGGGTCGGTAAATCTCGTGCCAGCCACCGCGGTTATACGAGAGACCCAAGTGGATGGTC-TTCGGCGTAAAGAGTGGTTAAGATAAAACCCA----AAACTAAAGCCAAATAACTTCAAAGCTGTTATACGCG-CATGAAGAAAA-GAAACTCAACCACGAAAGTGGCTTTAAACC---CCTGATTCCACGAAAGCTATGGTACA--AACTG-GGATTAGATACCCCACTATGCTTAG--CCTTAAACATAGATAATAACC--TACTTATTT--TATCCGCCCGGGAACTACGAGCGTTAGCTTAAAACCCAAAGGACTTGGCGGTGCTTTAGATCCACCTAGAGGAGCCTGTTCTAGAACCGATAATCCCCGTTAAACCTCACCTTTCCTTGT-CTTTTTCCGCCTATATACCGCCGTCGTCAGCTTGCT-CTGTGAGGAACTCGTAGCGTGCATAACTGGC---ATAG--CCCAAAACGTCAGGTCGAGGTGTAGCGAATGGAAAGGGA-AGAAATGGGCTACACTCAGTAAC---ATACTAAA--TA---CGGATGACATT-CTGAAAAAA----TATCTG----AAGGAGGATTTAGCAGTAAGCA--GAGAATAGAGTGCTCTGCTGAAAT-AGG-CCCTGA-AGCGCGTACACACCGCCCGTCACTCTCTCCG-AGCT---------AGTCGAAACTACC---ATTAC-------TAA----TAAGC----CAGAGCT--------GCTAA--GGGGAGGCAAGTCGTAACATGGTAAGTGTACCGGAAGGTGCGCTGG-------
Halichoeres_nigrescens          -----------------------------------------------------------------------------------------------------------------------------------------------------------------------------------------------------------------------------------------------------------------------------------------------------------------------------------------------------------------------------------------------------------------------------------------------------------------------------------------------------------------------------------CATCCGCCCGGGAACTACGAGCGCTAGCTTAAAACCCAAAGGACTTGGCGGTGCTTTAGATCCACCTAGAGGAGCCTGTTCTAGAACCGATAATCCCCGTTAAACCTCACCTTTCCTTGT--CTTATCCGCCTATATACCGCCGTCGTCAGCTTACT-CTGTGAAGACCCCATAGTAGGCACAATCGGC---ACAG--CCCAAAACGCCAGGTCGAGGTGTAGCGTATGGAGAGGGA-AGAAATGGGCTACATTCAATAAA---CTAATGCA--TA---CGGATGATACC-CTGAAAAAG---ATATCTG----AAGGAGGATTTAGCAGTAAGTA--GAGAATAGAGTGCTCTACTGAATC-CGG-CCCTGA-AGCGCGCACACACCGCCCGTCACTCTCCCCG-AGCT----------GACGAAATTACA----TAAC-------TAA----TAAAA----TAGACAT--------GCAAA--GGGGAGGCAAGTCGTAACATGGTAAGTGTACCGGAAGGTGCACTTGGAATAAC
Halichoeres_notospilus          CACAAAGGCTTGGTCCTGACTTTGCCATCAA--CTGTAA-CTGAACTTACACATGCAAGTATCCGCACCCCCGTGAGAATGCCCTA---CAGTTTCCTGGAT--GGAAACAAGGAGCTGGTATCAGGCACAAC-----AGTTTTAGCCCACGACGCCTTGC-TAAGCCACACCCCCAAGGGAATTCAGCAGTGATAGATATTAAGCTATAAGTGAAAACTTGACTTAGTTAAT-GTTAA-CAGGGTCGGTAAATCTCGTGCCAGCCACCGCGGTTATACGAGAGACCCAAGTGGATGGTC-TTCGGCGTAAAGAGTGGTTAAGATAAAACCCA----AAAATAAAGCCAAATAACTTCAAAGCTGTCATACGCG-CATGAAGAAAA-GAAACCCAACCACGAAAGTGGCTTTAAACC---CCTGACTCCACGAAAGCTATGGTACA--AACTG-GGATTAGATACCCCACTATGCTTAG--CCTTAAACATAGATAACAATC--TACTTATTT--TATCCGCCCGGGAACTACGAGCGTTAGCTTAAAACCCAAAGGACTTGGCGGTGCTTTAGATCCACCTAGAGGAGCCTGTTCTAGAACCGATAATCCCCGTTAAACCTCACCTTTCCTTGC-CTTTTTCCGCCTATATACCGCCGTCGTCAGCTTACT-CTGTGAGGAACTCGTAGCGTGCATAACTGGC---ATAG--CCCAAAACGTCAGGTCGAGGTGTAGCGAATGGAAAGGGA-AGAAATGGGCTACACTCAGTAAC---GTACTAAA--TA---CGGATGAAATT-CTGAAAAAA----TATCTG----AAGGAGGATTTAGCAGTAAGCA--GAGAATAGAGTGCTCTGCTGAAAT-AGG-CCCTGA-AGCGCGTACACACCGCCCGTCACTCTCTCCG-AGCT---------AGTCGAAATTACC---ATTAC-------TAA----TAAGC----CAGAACT--------GCTAA--GGGGAGGCAAGTCGTAACATGGTAAGTGTACCGGAAGGTGCGC----------
Halichoeres_ornatissimus        ---------------------------------------------------------------------------------------------------------------------------------------------------------------------------------------------------------------------------------------------------------------------------------------------------------------------------------------------------------------------------------------------------------------------------------------------------------------------------------------------------------------------------------------------------------------TTGAAACCCAAAGGACTTGACGGTGCTTTAGATCCACCTAGAGGAGCCTGTTCTAGAACCGATAATCCCCGTTAAACCTCACCTTTCCTTG--CCCTGTCAGCCTATATACCGCCGTCGTCAGTTTACT-CTGTGAAGATTCTGAAGTAAGCACAATCGGT---ACAA--CCCAAAACGCCAGGTCGAGGTGTAGCCAATGGAAAGGGA-AGAAATGGGCTACATTCAATAGAA-AATAATGAA--TA---CGGATGATATT-TTGAAAATA--GATATCTG----AAGGAGGATTTAGCAGTAAGTA--GAGAATAGAGCGCTCTACTGAAAT-TGG-CCCTGA-AGCGCGTACACACCGCCCGTCACTCTCCCCG-AGC-----------TAAAAAAACACA----TTTC-------TAA----TAAGC----AAAACCT--------GCAAA--GGGGAGGCAAGTCGTAACATGGTAAGTGTACCGGAAGGTGCACTTGGAAAAAC
Halichoeres_papilionaceus       CATAAAGGCTTGGTCCTGACTTTGCCATCAA--CTATAA-CTAAACTTACACATGCAAGTATCCGCGCCCCCGTGAGAATGCCCCA---TAACCTCCTACACT-GGAGATGAGGAGCTGGTATCAGGCACAA-----TATTTTTAGCCCATGACGCCTTGC-TTAGCCACACCCCCAAGGGAATTCAGCAGTGATAAACATTAAGCCATAAGTGAAAACTTGACTTAGTTAGT-GTTAA-TAGGGCCGGTAAATTTCGTGCCAGCCACCGCGGTTATACGAGAGACCCAAGTCGATGGCC-TTCGGCGTAAAGTGTGGTTAGGACGAACTA------AAACTAAAGGTGAACGGTTTCAAAGCTGTTATACGCT-CATGAAAATC-TGAAAATCAACTACGAAAGTGACTTTAAGTA---CCTGAACCCACGAAAGCTATGACACA--AACTG-GGATTAGATACCCCACTATGCTTAGCCC--TAAACATAGATAATGACC--TACTTATTT--TATCCGCCTGGGGACTACGAGCGTCAGCTTAAAACCCAAAGGACTTGGCGGTGCTTTAGACCCACCTAGAGGAGCCTGTTCTAGAACCGATAATCCCCGTTAAACCTCACCTTTCCTTGCT-TTATTCCGCCTATATACCGCCGTCGTCAGCTTACT-CTGTGAAGACCCCATAGTAGGCACAATCGGT---ACAA--CCCAAAACGCCAGGTCGAGGTGTAGCGTATGGAAAGGGA-AGAAATGGGCTACATTCAATAAA---TTAGTGAA--TA---CGGATAATATT-TTGAAACAG---ATATTTG----AAGGAGGATTTAGCAGTAAGTA--GAGAATAGAGTGCTCTACTGAACC-CGG-CCCTGA-AGCGCGCACACACCGCCCGTCACTCTCCCCG-AGCT----------AACAAAAGCACA------T---------AATTAATAAAC----TAGACCT--------GCAAA--GGGGAGGCAAGTCGTAACATGGTAAGTGTACCA--------------------
Halichoeres_pictus              -----------------------------------------------------------------------------------------------------------------------------------------------------------------------------------------------------------------------------------------------------------------------------------------------------------------------------------------------------------------------------------------------------------------------------------------------------------------------------------------------------------------------------------TATCCGCCCGGGTACTACGAGCAATAGCTTAAAACCCAAAGGACTTGGCGGTGCTTTAGATCCACCTAGAGGAGCCTGTTCTAGAACCGATAGTCCCCGTTAAACCTCACCTCTCCTTGT-CTTATTCCGCCTATATACCGCCGTCGTCAGCTTGCT-CTGTGAGGAACTTGTAGCGTGCATAATTGGC---ACAG--CCCAAAACGTCAGGTCGAGGTGTAGCGTATGGAGAGGGA-AGAAATGGGCTACATTCAGTAAT--TGTACTTAA--TA---CGGATGATATT-CTGAAAATA---ATACCTG----AAGGAGGATTTAGCAGTAAGTA--GAGAATAGAGTGCCCTACTGAAAC-AGG-CCCTGA-AGCGCGTACACACCGCCCGTCACTCTCCCCG-AGCTA--------GTCGAAATTTATA----TTAC-------TAA----TAAGC----CAGAGCT--------GCTAA--GGGGAGGCAAGTCGTAACATGGTAAGCGTACCGGAAGGTGCGCTTGGAGGAAC
Halichoeres_podostigma          -----------------------------------------------------------------------------------------------------------------------------------------------------------------------------------------------------------------------------------------------------------------------------------------------------------------------------------------------------------------------------------------------------------------------------------------------------------------------------------------------------------------------------------------------------GAGCATCAGCTTAAAACCCAAAGGACTTGACGGTGCTTTAGATCCATCTAGAGGAGCCTGTTCTGGAACCGATACTCCCCGTTCAACCTCACCTTTCCTTGT-CCTATTCCGTCTATATACCGCCGTCGTCAGCTTACC-CTTTGAAGATCCTGTAGTGAGCACAATCGGC---ACAG--CCCAAAACGCCAGGTCGAGGTGTAGCGAATGGAAAGGGATAGAAATGGGCTACATTCAATAAAA-CATAATGAACA-----CGGATGATGTC-CTGAAAATG---ACATCTG----AAGGAGGATTTAGCAGTAAGTA--AAGAGTAGAGTGCTTTACTGAAACTCGG-CTCTGA-AGCGCGTACACACCGCCCGTCACTCTCTCCA-AGCT----------TATAAGAAAACA----TTAC-------TAA----TAAAT----AAGACCC--------GCAAA--GGGGAGGCAAGTCGTAACATGGTAAGCGTACCGGAAGGTGCGCTTGGCATAAC
Halichoeres_poeyi               ------------------------------------------------------------------------------------------------------------------------------------------------------------------------------------------------------------------------------------------------------------------------------------------------------------------------------------------------------------------------------------------------------------------------------------------------------------------------------------------------------------------------------------------------------AGCGTTAGCTTAAAACCCAAAGGACTTGGCGGTGCTTTAGATCCACCTAGAGGAGCCTGTTCTAGAACCGATAATCCCCGTTAAACCTCACCTTTCCTTGT-CTTTTTCCGCCTATATACCGCCGTCGTCAGCTTGCT-CTGTGAGGAACTCGTAGCGCGCATAACTGGC---ATAG--CCCAAAACGCCAGGTCGAGGTGTAGCGTATGGAAAGGGA-AGAAATGGGCTACACTCAGTAAC---ATACTAAA--TA---CGGATGACATT-CTGAAAAAA----TATCTG----AAGGAGGATTTAGCAGTAAGCA--GAGAATAGAGTGCTCTGCTGAAAT-AGG-CCCTGA-AGCGCGTACACACCGCCCGTCACTCTCTCCG-AGCT---------AGTCGAAACTACC---ATCAC-------TAA----TAAGC----CAGAGCT--------GCTAA--GGGGAGGCAAGTCGTAACATGGTAAGTGTACCGGAAGGTGCGCTTGGAAAAAC
Halichoeres_prosopeion          -----------------------------------------------------------------------------------------------------------------------------------------------------------------------------------------------------------------------------------------------------------------------------------------------------------------------------------------------------------------------------------------------------------------------------------------------------------------------------------------------------------------------------------TATTCGCCTGGGGACTACGAGCACCAGCTTAAAACCCAAAGGACTTGGCGGTGCTTTAGATCCACCTAGAGGAGCCTGTTCTAGAACCGATAATCCCCGTTAAACCTCACCTTTCCTTGT-CTTTTTCCGCCTATATACCGCCGTCGTCAGCTTACT-CTATGAAGAACCTGCAGTAGGCACAATCGGT---ACAG--CCCAAAACGCCAGGTCGAGGTGTAGCGTATGGAAAGGGA-AGAAATGGGCTACATTCAATGTT---TTATTGAA--TA---CGGATGACACC-CTGAAAAAA----TGTCTG----AAGGAGGATTTAGCAGTAAGCA--GGGAATAGAGAGCCCTGCTGAAAC-TGG-CCCTGA-AGCGCGCACACACCGCCCGTCACTCTCCCCG-AG----------CTAATAAACTTTTA----TTAAC------TAAA----AAAC----AAAACCT--------GTAAA--GGGGAGGCAAGTCGTAACATGGTAAGTGTACCGGAAGGTGCACTTGGATAAAC
Halichoeres_radiatus            CACAAAGGCTTGGTCCTGACTTTGCCATCAA--CTGTAA-CTGGACTTACACATGCAAGTATCCGCACCCCCGTGAGAATGCCCTA---CAGTTTCCTGGAT--GGAAACAAGGAGCTGGTATCAGGCACAA------TACTTTAGCCCACGACGCCTTGC-TAAGCCACACCCCCAAGGGAATTCAGCAGTGATAAATATTAAGCTATGAGTGAAAACTTGACTTAGTTAAC-GTTAA-CAGGGTCGGTAAATCTCGTGCCAGCCACCGCGGTTATACGAGAGACCCAAGTGGATGGTC-TTCGGCGTAAAGAGTGGTTAAGAAACCCCCAA----AAACTAAAGCCAAATAACTTCAAAGCTGTCATACGCG-CATGAAGAAAA-GAAACTCAACCACGAAAGTGGCTTTAAACC---CCTGATTCCACGAAAGCTATGGCACA--AACTG-GGATTAGATACCCCACTATGCTTAG--CCTTAAACATAGATAATAACC--TACTTATTT--TATCCGCCTGGGAACTACGAGCGTTAGCTTAAAACCCAAAGGACTTGGCGGTGCTTTAGATCCACCTAGAGGAGCCTGTTCTAGAACCGATAATCCCCGTTAAACCTCACCTTTCCTTGT-CTTTTTCCGCCTATATACCGCCGTCGTCAGCTTGCT-CTGTGAGGAACTCGTAGCGTGCATAACTGGC---ATAG--CCCAAAACGCCAGGTCGAGGTGTAGCGTATGGAAAGGGA-AGAAATGGGCTACACTCAGTAAC---ATACTAAA--TA---CGGATGACATT-CTGAAAAAA----TATCTG----AAGGAGGATTTAGCAGTAAGCA--GAGAATAGAGTGCTCTGCTGAAAT-AGG-CCCTGA-AGCGCGTACACACCGCCCGTCACTCTCTCCG-AGCT---------AGTCGAAATTACT---ATTAC-------TAA----TAAGC----TAGAGCT--------GCTAA--GGGGAGGCAAGTCGTAACAAGGTAAGTGTACCGGAAGGTGCGCTTG-------
Halichoeres_richmondi           ------------------------------------------------------------------------------------------------------------------------------------------------------------------------------------------------------------------------------------------------------------------------------------------------------------------------------------------------------------------------------------------------------------------------------------------------------------------------------------------------------------------------------------ATCCGCCCGGGAACTACGAGCATCAGCTTAAAACCCAAAGGACTTGGCGGTGCTTTAGATCCACCTAGAGGAGCCTGTTCTAGAACCGATAATCCCCGTTAAACCTCACCTTTCCTTGT--CTTATCCGCCTATATACCGCCGTCGTCAGCTTACT-CTCTGAAGACCCCAAAGTAAGCACAATTGGC---ACAG--CCCAAAACGCCAGGTCGAGGTGTAGCGTATGGAAAGGGA-AGAAATGGGCTACATTCAATAAA---TTAATGAA--TA---CGGATGATATC-CTGAAAAAG---ATGTCTG----AAGGAGGATTTAGCAGTAAGTA--GAGAATAGAGAGCTCTACTGAATC-TGG-CCCTGA-AGCGCGCACACACCGCCCGTCACTCTCCCCG-AACT----------AACAAAATCACA------T---------AATTAATAAAC----TAGACCT--------GCAAA--GGGGAGGCAAGTCGTAACATGGTAAGTGTACCGGAAGGTGCACTTGGGAGAAC
Halichoeres_scapularis          CACAAAGGCTTGGTCCTGACTTTGCCATCAG--CTATAA-CTAAATTTACACATGCAAGTATCCGCACCCCTGTGAGAATGCCCTA---CAGCCTCCTGAAT--GGAGACAAGGAGCTGGTATCAGGCACAA------TACTTTAGCCCACGACGCCTTGC-TAAGCCACACCCTCAAGGGAATTCAGCAGTGACAAATATTAAGCCATGAGTGAAAACTTGACTTAGTTAAT-GTTAA-CAGGGCCGGTAAATCTCGTGCCAGCCACCGCGGTTATACGAGGGACCCAAGTTGATAGTC-TTCGGCGTAAAGAGTGGTTAAGGTTTATTACG----AAACTAAAGCTAAACGACTTCAAAGCTGTTATACGCG-CATGAAGAT-ACGAAACCCAACCACGAAAGTGACTTTAAACCC--CCTGACTCCACGAAAGCTATGAAACA--AACTG-GGATTAGATACCCCACTATGCTTAGCCC--TAAACACAGATATTAACC--CACTTTTT---TATCCGCCCGGGTACTACGAGCATCAGCTTAAAACCCAAAGGACTTGGCGGTGCTTTAGATCCACCTAGAGGAGCCTGTTCTAGAACCGATAATCCCCGTTCAACCTCACCTTTCCTTG--CCTAATCCGCCTATATACCGCCGTCGTCAGCTTACT-CTGTGAAGATCCCGTAGTAAGCATAATCGGC---ACAG--CCTAAAACGTCAGGTCGAGGTGTAGCGAATGGAAAGGGA-AGAAATGGGCTACATTCAATAACT-TATAATGAA--TA---CGAATGGCACC-CTGAAAAAA---GTGCCTG----AAGGAGGATTTAGTAGTAAGCA--GAGAGTAGAGTGCTCTGCTGAAAT-TGG-CCCTGA-AGCGCGTACACACCGCCCGTCACTCTCCCCG-AG----------CTAACACAGACA------TTTCT------TAAA----AAGT----AAAAACT--------GCAAA--GGGGAGGCAAGTCGTAACATGGTAAGTGTACCGGAAGGTGCGCTTG-------
Halichoeres_semicinctus         -----------------------------------------------------------------------------------------------------------------------------------------------------------------------------------------------------------------------------------------------------------------------------------------------------------------------------------------------------------------------------------------------------------------------------------------------------------------------------------------------------------------------------------TATCCGCCCGGGTACTACGAGCGTTAGCTTAAAACCCAAAGGACTTGGCGGTGCTTTAGATCCACCTAGAGGAGCCTGTTCTAGAACCGATAATCCCCGTTAAACCTCACCTTTCCTTGT-CTTTTCCCGCCTATATACCGCCGTCGTCAGCTTACT-CTGTGAAGAGTTAGTAGTAAGCACAATTGGC---ACAG--CCTAAAACGCCAGGTCGAGGTGTAGCGAATGGAGAGGGA-AGAAATGGGCTACATTCAGTACT--AATACTGAA--TA---CGAATGACGTT-CTGAAATTG--GACGTCTG----AAGGAGGATTTAGTAGTAAGTA--GGGAATAGAGTGCCCTGCTGAAAT-TGG-CCCTGA-AGCGCGTACACACCGCCCGTCACTCTCCCCG-AGC----------TAATTGACCCTAC---ATTTC-------TAA----TAAGC----TAGAACT--------GCTAA--GGGGAGGCAAGTCGTAACATGGTAAGCGTACCGGAAGGTGCGCTTGGAAAAAC
Halichoeres_socialis            -----------------------------------------------------------------------------------------------------------------------------------------------------------------------------------------------------------------------------------------------------------------------------------------------------------------------------------------------------------------------------------------------------------------------------------------------------------------------------------------------------------------------------------TATCCGCCTGGGTACTACGAGCGTTAGCTTAAAACCCAAAGGACTTGGCGGTGCTTTAGATCCACCTAGAGGAGCCTGTTCTAGAACCGATAATCCCCGTTAAACCTCACCTTTCCTTGTT-TTATTCCGCCTATATACCGCCGTCGTCAGCTTGCT-CTGTGAGGAACCTGTAGCGTGCATAATTGGC---ATAG--CCCAAAACGCCAGGTCGAGGTGTAGCGTATGGGAAGGGA-AGAAATGGGCTACATTCAGTAAT--TATACTTAA--TA---CGGATGACATT-CTGAAAATA---ATATCTG----AAGGAGGATTTAGTAGTAAGCA--GAGAATAGAGTGCCCTGCTGAAAT-AGG-CCCTGA-AGCGCGTACACACCGCCCGTCACTCTCTCCG-AGCT---------AGTCAAAATTTAT---ATTAC-------TAA----TAAGC----TAGAACT--------GCTAA--GGGGAGGCAAGTCGTAACATGGTAAGCGTACCGGAAGGTGCGCTTGGAGGAAC
Halichoeres_solorensis          CACAAAGGCTTGGTCCTGACTTTGCTATCAA--CTATAA-CTAAACTTACACATGCAAGTATCCGCACCCCTGTGAGAATGCCCCA---CAACCTCCTGAATT-GGAGGCGAGGAGCTGGTATCAGGCACAA-----TACCTTTAGCCCATGACGCCTTGC-TTAGCCACACCCCCAAGGGAACTCAGCAGTGATAAACATTAAGCCATAAGTGAAAACTTGACTTAGTTAGTGTTAAA--AGGGCCGGTAAATCTCGTGCCAGCCACCGCGGTTATACGAGAGACCCAAGTCGATAGCC-TTCGGCGTAAAGAGTGGTTAAGAGACATCCTA----AAACTAAAGGTGAATAACTTCAAAGCTGTTATACGCT-CATGAAG-TCAAGAAAATCAACTACGAAAGTGACTTTATACCC--CCTGAACCCACGAAAGCTATGGCACA--AACTG-GGATTAGATACCCCACTATGCTTAGCCC--TAAACATAGATAAAAATC--TACTTATTT--TATCCGCCTGGGAACTACGAGCGTTAGCTTAAAACCCAAAGGACTTGGCGGTGCTTTAGATCCACCTAGAGGAGCCTGTTCTAGAACCGATAATCCCCGTTAAACCTCACCTTTCCTTGT-CTTTTTCCGCCTATATACCGCCGTCGTCAGCTTACT-CTGTGAAGAACCTGCAGTAGGCGCAATCGGT---ACAG--CCCAAAACGCCAGGTCGAGGTGTAGCGTATGGAAAGGGA-AGAAATGGGCTACATTCGATATT---TTATTGAA--TA---CGGACGACATC-CTGAAAAAA----TGTCTG----AAGGAGGATTTAGCAGTAAGCA--GAGAATAGAGAGCCCTGCTGAAAC-TGG-CCCTGA-AGCGCGCACACACCGCCCGTCACTCTCCCCG-AG----------CTAATAAACTTTTA----TTAAC------TAAA----AAAC----GAAACCT--------GTAAA--GGGGAGGCAAGTCGTAACATGGTAAGTGTACCGGAAGGTGCACTTG-------
Halichoeres_tenuispinis         ---------------------------------------------------------------------------------------------------------------------------------------------------------------------------------------------------------------------------------------------------------------------------------------------------------------------------------------------------------------------------------------------------------------------------------------------------------------------------------------------------------------------------------------------------------------TTAAAACCCAAAGGACTTGGCGGTGCTTTAGATCCACCTAGAGGAGCCTGTTCTAGAACCGATAATCCCCGTTAAACCTCACCTTTCCTTGT-CTTTTTCCGCCTATATACCGCCGTCGTCAGCTTACT-CTGTGAAGAACCTGCAGTAGGCGCAATCGGT---ACAG--CCCAAAACGCCAGGTCGAGGTGTAGCGAATGGAAAGGGA-AGAAATGGGCTACATTCAATATT---TTATTGAACA-----CGGACGACACC-CTGAAAAAA---GTGTCTG----AAGGAGGATTTAGCAGTAAGCA--GAGAATAGAGAGCCCTGCTGAAAC-TGG-CCCTGA-AGCGCGCACACACCGCCCGTCACTCTCCCCG-AGCT----------AATAAACTCTTT----TTAAC------TAAA----AAAT----AAAACCT--------GTAAA--GGGGAGGCAAGTCGTAACATGGTAAGTGTACCGGAAGTTGCACTTGGATAAAC
Halichoeres_trimaculatus        -----------------------------------------------------------------------------------------------------------------------------------------------------------------------------------------------------------------------------------------------------------------------------------------------------------------------------------------------------------------------------------------------------------------------------------------------------------------------------------------------------------------------------------TATCCGCCCGGGTACTACGAGCATCAGCTTAAAACCCAAAGGACTTGGCGGTGCTTTAGATCCACCTAGAGGAGCCTGTTCTAGAACCGATAATCCCCGTTCAACCTCACCTTTCCTTG--CCTTATCCGCCTATATACCGCCGTCGTCAGCTTACT-CTGTGAAGATCCCGTAGTAAGCATAATCGGC---ACAG--CCTAAAACGTCAGGTCGAGGTGTAGCGAATGGAAAGGGA-AGAAATGGGCTACATTCAATAGTT-TATAATGAA--TA---CGGATGGCACC-CTGAAAAAA---GTGCCTG----AAGGAGGATTTAGTAGTAAGCA--GAGAGTAGAGTGCTCTACTGAAAT-TGG-CCCTGA-AGCGCGTACACACCGCCCGTCACTCTCCCCG-AGCT----------AACACAAACA------TTACT------TAAA----AAAT----AAAAACT--------GCAAA--GGGGAGGCAAGTCGTAACATGGTAAGTGTACCGGAAGGTGCGCTTGGAAAAAT
Hemigymnus_fasciatus            --CAAAGGCTTGGTCCTGACTTTGCCATCAA--CTTCAA-CTAAACTTACACATGCAAGTATCCGCACCCCCGTGAGAATGCCCCA---CAGTTTCCTGAAGGAGGAAACAAGGAGCTGGTATCAGGCACAATA----TCCTTTAGCCCACGACACCTTGC-TAAGCCACACCCCCAAGGGAATTCAGCAGTGATAAATATTAAGCCATGAGTGAAAACTTGACTTAGTTAAT-GTTAA-CAGGGCCGGTAAATCTCGTGCCAGCCACCGCGGGTATACGAGAGACCCAAGTCGATGGCCCT-CGGCGTAAAGAGTGGTTAAGATATATCCA-----AAACTAAAGCCAAATGACTTCAAAGCTGTTATACGCG-CATGAAAGT-ACGAAGCCCAATCACGAAAGTGGCTTTAAACC---CCTGATTCCACGAAAGCTATGACACA--AACTG-GGATTAGATACCCCACTATGCCTAGCCC--TAAACATTGATAATAACC--TACTTATTT--TATCCGCCCGGGTACTACGAGCGTCAGCTTGAAACCCAAAGGACTTGGCGGTGCTTTAGATCCACCTAGAGGAGCCTGTTCTAGAACCGATAATCCCCGTTAAACCTCACCTTTCCTTGT--CATTTCCGCCTATATACCGCCGTCGTCAGCTTACT-CTGTGAAGAACCCGTAGTAAGCATAACCGGT---ACAG--CCTAAAACGCCAGGTCGAGGTGTAGCGAATGGAAAGGGA-AGAAATGGGCTACATTCAATATTT-AATAATGAACA-----CGAATGATATTA-TGAAAAAA---ATATCTG----AAGGAGGATTTAGCAGTAAGTA--GAGAATAGAGCGCTCTACTGAAAC-TGG-CCCTGA-AGCGCGTACACACCGCCCGTCACTCTCCCCG-AGCT----------AACCAAAACC-----ATTAC-------TAA----TACAC----AAAAACT--------GCAAA--GGGGAGGCAAGTCGTAACATGGTAAGTGTACCGGAAGGTGCGCTTGGAAAAAC
Hemigymnus_melapterus           CACAAAGGCTTGGTCCTGACTTTGCCATCAA--CTCCAA-CTAAACTTACACATGCAAGTATCCGCATCCCCGTGAGAATGCCCCA---CAGTTTCCTGAAGGAGGAAACAAGGAGCTGGTATCAGGCACAATA----TCCTTTAGCCCACGACACCTTGC-TAAGCCACACCCCCAAGGGAATTCAGCAGTGATAAATATTAAGCCATGAGTGAAAACTTGACTTAGTTAAT-GTTAA-CAGGGTCGGTAAATCTCGTGCCAGCCACCGCGGTTATACGAGAGACCCAAGTCGATGGCCCT-CGGCGTAAAGAGTGGTTAAGATATACCCA-----AAACTAAAGCCAAATGACTTCAAAGCTGTTATACGCG-CATGAAAGT-ACGAAGCCCAATCACGAAAGTGGCTTTAAGCC---CCTGACTCCACGAAAGCTATGACACA--AACTG-GGATTAGATACCCCACTATGCCTAGCCC--TAAACATTGATAATAACC--TACTTATTT--TATCCGCCCGGGTACTACGAGCGTCAGCTTGAAACCCAAAGGACTTGGCGGTGCTTTAGATCCACCTAGAGGAGCCTGTTCTAGAACCGATAATCCCCGTTAAACCTCACCTTTCCTTGT--CATTTCCGCCTATATACCGCCGTCGTCAGCTTACT-CTGTGAAGAGCCTGTAGTAAGCACAACTGGT---AAAG--CCTAAAACGCCAGGTCGAGGTGTAGCGAATGGAAAGGGA-AGAAATGGGCTACATTCAATATTT-AATAATGAACA-----CGAATGATATCA-TGAAAGAG---ATATCTG----AAGGAGGATTTAGCAGTAAGTA--GAGAATAGAGCGCTCTACTGAAAC-CGG-CCCTGA-AGCGCGTACACACCGCCCGTCACTCTCCCCG-AGCT----------AACCAAAACC-----ATTAC-------TAA----TACAC----AAAAACT--------GCAAA--GGGGAGGCAAGTCGTAACATGGTAAGTGTACCGGAAGGTGCGCTTG-------
Hipposcarus_longiceps           CACAAAGGTTTGGTCCCGGCCTTATTCTCAA--CTGTA-GCTGAACTTACACATGCGAGTATCCGCACCCCCGTGAAAATGCCCC----CAGCCCCCCACCC--GGGGGTAAGGAGCTGGTATCAGGCACAAGT----TTAATTAGCCCACGACACCTAGCCT-AGCCACACCCCCAAGGGACTACAGCAGTGATAAACATTAAGCCATGAGTGAAAACTTGACTTAGTTAAA-GCTAA-GAGGGCTGGTAAATCTCGTGCCAGCCACCGCGGTTATACGAAAAGCCCAAGTTGAGAGACATTCGGCGTAAAGGGTGACTAGGGGCCTATACC----AAACTAGAGCTGAATTTCTTCAAAGCTGTTATACGCA-CATGAAAAATA-GAAAATCAACTACGAAAGTGGCTCTAA-CTTTCCCCGACATCACGAAAGCTATGGCACA--AACTG-GGATTAGATACCCCACTATGCATAG--TCGTAAACCT-GACAGCCCTG--TACATTCGC--TGTTCGCCTGGGAACTACGAGCGTAAGCTTAAAACCCAAAGGACTTGACGGTGCTTTACATCCCCCTAGAGGAGCCTGTCCTAGAACCGATAATCCCCGTTCAACCTCACCTTTTCTTG--CTTATCCCGCCTATATACCGCCGTCTTCAGCTTACC-CTGTAAAGGACCCACAGTAAGCGAAATTGGT---ACAG--CCCCAAACGACAGGTCGAGGTGTAGCGTATGAAAAGGGA-AGAGATGGGCTACATTCAGTGAA---ACACTGAA--TA---CGGACAAT-TAATTGAAACAT----TAACTT---GAAGGAGGATTTAGTAGTAAGCA--GGGAGTAGAGAGCCCCGCTGAAAC-CGG-CCCTGA-AGCGCGTACACACCGCCCGTCACTCTCCCCG-AGC------------AGTAAATCCCT---GTTCC-------TAA-----AAAACCAAAGAAAAT--------GTAAA--GGGGAGGCA--------------------------------------------
Hologymnosus_annulatus          -----------------------------------------------------------------------------------------------------------------------------------------------------------------------------------------------------------------------------------------------------------------------------------------------------------------------------------------------------------------------------------------------------------------------------------------------------------------------------------------------------------------------------------TATCCGCCCGGGAACTACGAGCAACAGCTTAAAACCCAAAGGACTTGGCGGTGCTTTAGACCCACCTAGAGGAGCCTGTTCTAGAACCGATAATCCCCGTTGAACCTCACCTTTCCTTG--CCTAATCCGCCTATATACCGCCGTCGTCAGCTTACT-CTGTGAGGAGTACGAAGTAAGCATAATCGGT---ACAA--CCAAAAACGCCAGGTCGAGGTGTAGCGTATGGAAAGGGA-AGAAATGGGCTACATTCATTAGT--TATAGTGAACA-----CGGATGATATC-CTGAAACAA---ATATCTG----AAGGAGGATTTAGCAGTAAGAA--GGGAGCAGAGTGCTCTTCTGAAGC-CGG-CTCTGA-AGCGCGTACACACCGCCCGTCACTCTCCCCG-AGC-----------TAAAAACTCTTT---ATTAC-------TAA----TAAAC----CAGAACT--------GTAAA--GGGGAGGCAAGTCGTAACATGGTAAGCGTACCGGAAGGTGCGCTTGGAAAAAC
Hologymnosus_doliatus           CACAAAGGCTTGGTCCTGACTTTGCTATCAG--CTCTAACC-AAACTTACACATGCAAGTATCCGCACCCCTGTGAGAATGCCCTG---CAGCCTTCTGGAT--GAAGACAAGGAGCCGGCATCAGGCACAA-----TACTTTTAGCCCACGACGCCTTGC-TAAGCCACACCCCCAAGGGAACTCAGCAGTGATAAATATTAAGCCATGAGTGAAAACTTGACTTAGTTAATGTTTA--CAGGGTCGGTAAATCTCGTGCCAGCCACCGCGGTTATACGAGAGACCCAAGTTGATCGCCAG-CGGCGTAAAGCGTGGTTAAGGTGTCTCG------AAACTAAAGCCAAACAACCTCAAAGCTGTTATACGCGA-ATGAGAAA-ATGAAGCCCAACTACGAAAGTGGCTTTAAACC---CCTGACCCCACGAAAGCTACGACACA--AACTG-GGATTAGATACCCCACTATGCCTAGCCC--TAAACAACGATGACACAA--CACCTAGT---TATCCGCCCGGGAACTACGAGCAACAGCTTAAAACCCAAAGGACTTGGCGGTGCTTTAGACCCACCTAGAGGAGCCTGTTCTAGAACCGATAATCCCCGTTGAACCTCACCTTTCCTTG--CCTAATCCGCCTATATACCGCCGTCGTCAGCTTACT-CTGTGAGGAGTGCGAAGTAAGCATAATCGGT---ACAA--CCAAAAACGCCAGGTCGAGGTGTAGCGTATGGAAAGGGA-AGAAATGGGCTACATTCATTAGT--TATAATGAACA-----CGGATGATATC-CTGAAACAA---ATATCTG----AAGGAGGATTTAGCAGTAAGAA--GGGAGCAGAGTGCTCTTCTGAAGC-CGG-CTCTGA-AGCGCGTACACACCGCCCGTCACTCTCCCCG-AGC-----------TAAAAACTCTTT---ATTAC-------TAA----TAAAC----CAGAACT--------GTAAA--GGGGAGGCAAGTCGTAACATGGNAAGNGTACCNGAAGGTGCGCTTG-------
Iniistius_aneitensis            ------------------------CTGTCAN--CTTTA-GCTAAACTTACACATGCAAGTATCCGCAGACCCGTGAGGATGCCCT----TTGTCCCCTGAAT--GAGGACGAGGAGCTGGTATCAGGCACGAGA----CCCCTTAGCCCACGACACCTTGT-TTAGCCACGCCCCCAAGGGACTTCAGCAGTGACAGATATTAAGCTATGAGTGAAAACTCGACCTAGTTAGT-GCTAA-CAGGGCTGGTAAATCTCGTGCCAGCCACCGCGGTTATACGAGGGGCCCAAGTTGACAG-CTGCCGGCGTAAAGAGTGGTTAAGACAAACCCCCC------CTAAAGTCGAACAATTTAAAAGCTGTCATACGCC-CATGAAAGC-ATGAAGCCCAACTACGAAAGTGACTTTAACAAC-TTCTGATCCCACGAAAGCTAGGGTACA--AACTG-GGATTAGATACCCCACTATGCCTAGCCC--TAAACATTGATAGTAATCCACCCAAC-----TATCCGCCTGGGTACTACGAGCAGCAGCTTAAAACCCAAAGGACTTGGCGGTGCTTCAGACCCACCTAGAGGAGCCTGTTCTAGAACCGATAACCCCCGTTAAACCTCACCCTTCCTTGT-CTTTTTCCGCCTATATACCGCCGTCGTCAGCCCACCTCCTTGAGAGCCTAGTCGTGAGCGAAACTGGTACTA-----CCCTAAACGCCAGGTCGAGGTGTAGCGTATGGAAGGGGA-AGAAATGGGCTACATTCAATATCC-TACAATGAA--TA---CGGATGGTG-AATTGAAAAAT---TTACCTG----AAGGAGGATTTAGCAGTAAGCA--GGAAGCAGAGTGTCTTGCTGAAGC-TGG-CCCTGA-AGCGCGCACACACCGCCCGTCACTCTCCCCA-AG----------AACATCAAACCC-----ATAAC-------TAA----TAAGC---CAAAAACA--------GTAAAG-GGGCAGGTA--------------------------------------------
Kyphosus_vaigiensis             CACAAAGGCTTGGTCCTGACTTTACTATCAA--CTTTA-GCCAAACTTACACATGCAAGTATCCGCACCCCCGTGAGAATGCCCCA---CAGTTCCCTGCCC--GGGAACAAGGAGCTGGTATCAGGCACATTT---AATTATAAGCCCACGACACCTTGC-TTAGCCACACCCTCAAGGGAACTCAGCAGTGATAAACATTAAGCTATAAGTGAAAACTTGACTTAGTCAA-GGTTAA-GAGGGCCGGTAAAACTCGTGCCAGCCACCGCGGTTATACGAGAGGCCCAAGTTGATAGAC-TCCGGCGTAAAGAGTGGTTAAGACACATCTACA---AAACTAAAGCCGAACGCCCTCAGGGCTGTTATACGCT-CCCGAAGGTAA-GAAGTTCAATCACGAAAGTGGCTTTATACCA--ACTGAACCCACGAAAGCTATGACACA--AACTG-GGATTAGATACCCCACTATGCCTAG--CCATAAACATTGATAGTACAA--TACACCTAC--TATCCGCCAGGGTACTACGAGCATCAGCTTAAAACCCAAAGGACTTGGCGGTGCTTTAGATCCACCTAGAGGAGCCTGTTCTAGAACCGATAACCCCCGTTCAACCTCACCCTTCCTTGT--TTTTCCCGCCTATATACCGCCGTCGTCAGCTTACC-CTGTGAAGGCCTCATAGTAAGCAGAATTGGC---ACAA--CCCAAAACGTCAGGTCGAGGTGTAGCGTATGGAAGGGGA-AGAAATGGGCTACATTCACTAAC---ACAGTGAATCA----CGGACGATA-AACTGAAATGT---CTATCTA----AAGGAGGATTTAGCAGTAAGCA--GGAAATAGAGTGTTCTGCTGAAAT-TGG-CCCTGA-AGCGCGCACACACCGCCCGTCACTCTCCCCA-AGCC----------TAACAACCTACA----TAAC-------TAA-----AACC---CTACAATC--------GCAAA--GGGGAGGCAAGT-----------------------------------------
Labrichthys_unilineatus         CACAAAGGCTTGGTCCTGACTTTGCTATCAG--CTCTAACC-AAACTTACACATGCAAGTATCCGCACTCCCGTGAGAATGCCCTA---CAGTCTCCTGACT--GGAGACAAGGAGCCGGTATCAGGCACAAA------TCTTTAGCCCACGACACCTTGC-TAAGCCACACCCCCAAGGGAATTCAGCAGTGATAAATATTAAGCCATGAGTGAAAACTTGACTTAGTTAAT-GTTAA-GAGGGCCGGTAAATCTCGTGCCAGCCACCGCGGTTATACGAGAGACCCAAGTTGATAGTC-TCCGGCGTAAAGAGTGGTTAAGATTCCCCG------AAACTAAAGCCAAATGACTCCAAAGCTGTTATACGCG-CATGGAAGT-ACGAGAACCAATCACGAAAGTAGCTTTAAGCCT---CTGACCCCACGAAAGCTATGATACA--AACTG-GGATTAGATACCCCACTATGCCTAG--CCATAAACATCGATAATAAAC--TACCTTTT---TATCCGCCCGGGTACTACGAGCATCAGCTTAAAACCCAAAGGACTTGGCGGTGCTTTAGATCCCCCTAGAGGAGCCTGTTCTAGAACCGATAATCCCCGTTAAACCTCACCTTTCCTTGT--CTTTTCTGCCTATATACCGCCGTCGTCAGCTTACT-CTCTGAAGAACTTGTAGTAAGCACAAGTGGC---ACAG--CCTAAAACGCCAGGTCGAGGTGTAGCGAATGGAAAGGGA-AGAAATGGGCTACATTCAATAAG--AATAATGAA--TA---CGAATGATGCT-CTGAAAAGA---GCTTCTG----AAGGAGGATTTAGTAGTAAGTA--GAGAATAGAGAGCTTTACTGAAAC-CGG-CCCTGA-AGCGCGTACACACCGCCCGTCACTCTCCCCG-AGCT----------AATTTAAACCA------TACT------TAA----TAAGT----AAACTCT--------GTAAA--GGGGAGGCAAGTCGTAACATGGTAAGCGTACCGGAAGGTGCGCTTG-------
Labroides_bicolor               CATAAAGGCTTGGTCCTGACTTTGCTGTCGA--CTCTAACC-AAACTTACACATGCAAGTATCCGCGCCCCCGTGAGAATGCCCTA---CAGTCTCCTGGCT--GGAGACAAGGAGCTGGTATCAGGCACAA-----TCTCTTTTGCCCACGACACCTTGC-TAAGCCACGCCCCCAAGGGAATTCAGCAGTGATAGACATTAAGTTATAAGTGAAAGCTTGACTTAGTTAAT-GTTAA-GAAGGTCGGTAAATCTCGTGCCAGCCACCGCGGTTATACGAGAGACCTAAGTTGATAGCC-TTCGGCGTAAAGAGTGGTTAAGACAAGTTTA-----AAACTAAAGCCAAATGACTTCAAAGCTGTTATACGCA-CATGAAAGT-ACGAAGCCCAATCACGAAAGTGGCTTTAATATT---CTGACTCCACGAAAGCTATGACACA--AACTG-GGATTAGATACCCCACTATGCCTAGCCC--TAAACATAGATAATAATT--TACCTACTT--TATCCGCCTGGGTACTACGAGCATTAGCTTGAAACCCAAAGGACTTGGCGGTGCTTTAGATCCACCTAGAGGAGCCTGTTCTAGAACCGATAATCCCCGTTAAACCTCACCTTTTCTTGT--CTTATCTGCCTATATACCGCCGTCGTCAGCTTACT-CTGTGAGGAGCTTGTAGTAAGCATAATTGGC---ACAG--CCTAAAACGCCAGGTCGAGGTGTAGCGAATGAGAAGGGA-AGAAATGGGCTACATTCAATAAT--AATAATGAA--TA---CGAATGATACC-TTGAAAGAG---GTATCTG----AAGGAGGATTTAGTAGTAAGTA--AAGAATAGAGTGCTATACTGAAAC-TGG-CCCTGA-AGCGCGTACACACCGCCCGTCACTCTCCCCG-AACT----------GGCTAAGATACA----TCAC-------TAA----TAAGT----AAAAACT--------GTGAA--GGGGAGGCAAGTCGTAACATGG-------------------------------
Labroides_dimidiatus            --TAAAGGCTTGGTCCTGACTTTGCTGTCGA--CTTTAACC-AAACTTACACATGCAAGTATCCGCGCCCCCGTGAGAATGCCCCA---CAGTCTCCTGACT--GGAGACAAGGAGCTGGTATCAGGCACAA-----TATCTTTTGCCCACGACACCTTGC-TAAGCCACGCCCCCAAGGGAATTCAGCAGTGATAAATATTAAGCTATAAGTGAAAACTTGACTTAGTTAAT-GTTAA-GAAGGTCGGTAAATCTCGTGCCAGCCACCGCGGTTATACGAGAGACCTAGGTTGACGGCC-TTCGGCGTAAAGAGTGGTTAAGACAAGTTTA-----AAACTAAAGCCAAATGACTTCAAAGCTGTTATACGCA-CATGAAAGT-ACGAAGCCCGATCACGAAAGTGGCTTTAATACT---CTGACCCCACGAAAGCTATGATACA--AACTG-GGATTAGATACCCCACTATGCCTAGCCC--TAAACATCGATAATAATT--TACCTACTT--TATCCGCCCGGGTACTACGAGCATCAGCTTGAAACCCAAAGGACTTGGCGGTGCTTTAGATCCACCTAGAGGAGCCTGTTCTAGAACCGATAATCCCCGTTAAACCTCACCTTTTCTTGT--CTTATCTGCCTATATACCGCCGTCGTCAGCTTACT-CTGTGAAGACCTTGTAGTAAGCATAATTGGC---ACAG--CCCAAAACGCCAGGTCGAGGTGTAGCGAATGGAAAGGGA-AGAAATGGGCTACATTCAATAAT--AATAATGAA--TA---CGGATGGCACC-TTGAAAGAG---ATGTCTG----AAGGAGGATTTAGTAGTAAGCA--AAGAATAGAGTGCTATGCTGAAAC-TGG-CCCTGA-AGCGCGTACACACCGCCCGTCACTCTCCCCG-AGCT----------AAGTTAAACCCA----TCAC-------TAA----TAAGC----AAAAAAT--------GTAAA--GGGGAGGCAAGTCGTAACATGGTAAGTGTACCGGAAGGTGCGCTTGGAAAAA-
Labroides_rubrolabiatus         CATAAAGGCTTGGTCCTGGCTTTGCCGTCGA--CTTTAACC-AAACTTACACATGCAAGTATCCGCATCCCCGTGAGAATGCCCTA---CAGTTTCCTGGCT--GGAAACAAGGAGCGGGTATCAGGCACAA------TTTTTTAGCCCACGACACCTTGC-TAAGCCACACCCCTAAGGGAGTTCAGCAGTGATAAATATTAAGCTATAAGTGAAAACTTGACTTAGTTAATG--TTAGGAGGGTCGGTAAATCTCGTGCCAGCCACCGCGGTTATACGAGAGACCCAAGTTGACAGCC-TTCGGCGTAAAGAGTGGTTAAGATAACCTTA-----AAACTAAAGCCAAATGACTTCAAAGCCGTTATACGCA-CATGAAAGT-ACGAAGCCCAATAACGAAGGTGGCTTTAATCTT---CTGACCCCACGAAAGCTATGATACA--AACTG-GGATTAGATACCCCACTATGCCTAGCCC--TAAACATCGATAGTGATT--TACCTACTT--TATCCGCCCGGGTACTACGAGCATCAGCTTAAAACCCAAAGGACTTGGCGGTGCTTTAGATCCACCTAGAGGAGCCTGTTCTAGAACCGATAATCCCCGTTAAACCTCACCTTTCCTTGT--CTTATCTGCCTATATACCGCCGTCGTCAGCTTACT-CTGTGAAGAACTTGTAGTAAGCATAATTGGC---ATAG--CCTAAAACGCCAGGTCGAGGTGTAGCGAATGGAAAGGGA-AGAAATGGGCTACATTCAATAAT--AATAGTGAA--TA---CGAATGACGTC-CTGAAAAAG--GGTGTCTG----AAGGAGGATTTAGTAGTAAGCA--GAGAATAGAGCGCTATGCTGAAAC-TGG-CTCTGA-AGCGCGTACACACCGCCCGTCACTCTCCCCG-AG----------CTAATTCAAATATA----TTAC-------TAA----TAAGC----AAAAACT--------GTAGA--GGGGAGGCAAGTCGTAACATGGTAAGTGTACCGGAAGGTGCGGGTG-------
Labropsis_australis             CACAAAGGCTTGGTCCTGACTTTGCTATCAA--CTCTAACC-AAACTTACACATGCAAGTATCCGCACCCCCGTGAGAATGCCCTA---CAGTTTCCTGCT---GGAAACAAGGAGCCGGTATCAGGCACAA-------CATTTAGCCCACGACGCCTTGA-TAAGCCACACCCCCAAGGGAATTCAGCAGTGATAGATATTAAGCCATGAGTGAAAACTTGACTTAGTTAAT-GTTAA-GAGGGTCGGTAAATCTCGTGCCAGCCACCGCGGTTATACGAGAGACCCAAGCTGATAGCCC-CCGGCGTAAAGCGTGGTTAAGAAACTTG-------AAACTAGAGCCAAACGACTTCAAAGCTGTTATACGCG-CATGAAGAT-ACGAAACCCAATTACGAAAGTGGCTTTAACAC---CCTGACCCCACGAAAGCTATGACACA--AACTG-GGATTAGATACCCCACTATGCCTAGCCC--TAAACATTGATAATACTG--TACTTACTT--TATCCGCCCGGGTACTACGAGCATCAGCTTAAAACCCAAAGGACTTGGCGGTGCTTTAGATCCACCTAGAGGAGCCTGTTCTAGAACCGATACTCCCCGTTAAACCTCACCTTTCCTTGT--TTAATCTGCCTATATACCGCCGCCGTCAGCTTACT-CTGTGAAGAACCTACAGTAAGCATAACTGGC---ACAG--CCTAAAACGCCAGGTCGAGGTGTAGCGAATGGAAAGGGA-AGAAATGGGCTACATTCAGTAACC-AATAATGAA--TA---CGGATGGCATT-TTGAAAATA--AATACCTG----AAGGAGGATTTAGTAGTAAGCA--GAGAATAGAGTGCTCTGCTGAAAC-CGG-CCCTGA-AGCGCGTACACACCGCCCGTCACTCTCCCCG-AGCT---------ATATTTCAACACA----TTCC-------TAA----TAAAC----TAACACT--------GTAAA--GGGGAGGCAAGTCGTAACATGGTAAGTGTACCGGAAGGTGCGCTTG-------
Labropsis_polynesica            ?????????????????????????????????????????????????????????????????????????????????????????????????????????????????????????????????????????????????????????????????????????????????????????????????????????????????????????????????????????????????????????????????????????????????????????????????????????????????????????????????????????????????????????????????????????????????????????????????????????????????????????????????????????????????????????????????????????????????????????????????????????????????????????????????????????????????????????????????????????????????????????????????????????????????????????????????????????????????????????????????????????????????????????????????????????????????????????????????????????????????????????????????????????????????????????????????????????????????????????????????????????????????????????????????????????????????????????????????????????????????????????????????????????????????????????????????????????????????????????????????????????????????????????????????????????????????????????????????????????????????????????????
Labrus_bergylta                 ----------------------------------------------------------------------------------------------------------------------------------------------------------------------------------------------------------------------------------------------------------------------------------------------------------------------------------------------------------------------------------------------------------------------------------------------------------------AACTG-GGATTAGATACCCCACTATGCTTAG--CCGTAAACATTGATAGTACAG--TACATCTAC--TATCCGCCCGGGTACTACGAGCACCAGCTTAAAACCCAAAGGACTTGGCGGTGCTTTAGATCCACCTAGAGGAGCCTGTTCTAGAACCGATAATCCCCGTTAAACCTCACCTTTTCTTGT--TTTCCCCGCCTATATACCGCCGTCGTCAGCTTACC-CTGTGAAGGACCAATAGTAAGCAAAATTGGC---ACAG--CCCAAAACGCCAGGTCGAGGTGTAGCGTATGGAAAGGGA-AGAAATGGGCTACATTCAATATA---ACAATGCA--TA---CGGATGGTGGC-CTGAAATAA---CCACCTG----AAGGAGGATTTAGCAGTAAGCA--GGAAATAGAGAGTCCCGCTGAAAT-TGG-CCCTGA-AGCGCGTACACACCGCCCGTCACTCTCCC---------------------------------------------------------------------------------------------------------------------------------------
Cichlasoma_bimaculatum          ?????????????????????????????????????????????????????????????????????????????????????????????????????????????????????????????????????????????????????????????????????????????????????????????????????????????????????????????????????????????????????????????????????????????????????????????????????????????????????????????????????????????????????????????????????????????????????????????????????????????????????????????????????????????????????????????????????????????????????????????????????????????????????????????????????????????????????????????????????????????????????????????????????????????????????????????????????????????????????????????????????????????????????????????????????????????????????????????????????????????????????????????????????????????????????????????????????????????????????????????????????????????????????????????????????????????????????????????????????????????????????????????????????????????????????????????????????????????????????????????????????????????????????????????????????????????????????????????????????????????????????????????
Labrus_merula                   --CAAAGGCTTGGTCCTGACTTTGTTATCAA--CTTTA-GCTATACTTACACATGCAAGCATCCGCGACCCAGTGAGAATGCCCTA---TAGTCCTCTGTTT--GAGGGCTGGGAGCTGGTATCAGGCACAA------GAACTTAGCCCATGACGCCTTGT-TTAGCCACACCCTCAAGGGAATTCAGCAGTGATAAACATTAAGCCATAAGTGAAAACTTGACTTAGTTAAA-GCTAA-GAGGGCCGGTAAATCTCGTGCCAGCCACCGCGGTTATACGAAAGACCCAAGTTGATAATCA-CCGGCGTAAAGAGTGGTTAAGATAAACCCCC----AAACTAAAGCCGAACATCTTCAAAGCTGTTATACGCA-CACGAAGAAAA-GAAACCCAACCACGAAAGTGGCTTTATAATA--TCTGACCCCACGAAAGCTATGTCACA--AACTG-GGATTAGATACCCCACTATGCTTAG--CCGTAAACATTGATAGTACAG--TACATCTAC--TATCCGCCCGGGTACTACGAGCACCAGCTTAAAACCCAAAGGACTTGGCGGTGCTTTAGATCCACCTAGAGGAGCCTGTTCTAGAACCGATAATCCCCGTTAAACCTCACCTTTTCTTGT--TTTCCCCGCCTATATACCGCCGTCGTCAGCTTACC-CTGTGAAGGACCAATAGTAAGCAAAATTGGC---ACAG--CCCAAAACGCCAGGTCGAGGTGTAGCGTATGGAAAGGGA-AGAAATGGGCTACATTCAATATA---ACAATGCA--TA---CGGATGGTGGC-CTGAAATAA---CCACCTG----AAGGAGGATTTAGCAGTAAGCA--GGAAATAGAGAGTCCCGCTGAAAT-TGG-CCCTGA-AGCGCGTACACACCGCCCGTCACTCTCCCCG-AGCT----------TACGTATCTTAA-----TACT------TAATG--------CCTTATAATT--------GCAAA--GGGGAGGCAAGTCGTAACATGGTAAGTGTACCGGAAGGTGCACTTGGAAAAAT
Labrus_mixtus                   ?????????????????????????????????????????????????????????????????????????????????????????????????????????????????????????????????????????????????????????????????????????????????????????????????????????????????????????????????????????????????????????????????????????????????????????????????????????????????????????????????????????????????????????????????????????????????????????????????????????????????????????????????????????????????????????????????????????????????????????????????????????????????????????????????????????????????????????????????????????????????????????????????????????????????????????????????????????????????????????????????????????????????????????????????????????????????????????????????????????????????????????????????????????????????????????????????????????????????????????????????????????????????????????????????????????????????????????????????????????????????????????????????????????????????????????????????????????????????????????????????????????????????????????????????????????????????????????????????????????????????????????????
Labrus_viridis                  --CAAAGGCTTGGTCCTGACTTTGTTATCAA--CTTTA-GCTATACTTACACATGCAAGCATCCGCGACCCAGTGAGAATGCCCTA---TAGTCCTCTGTTT--GAGGGCTGGGAGCTGGTATCAGGCACAA------GAACTTAGCCCATGACGCCTTGT-TTAGCCACACCCTCAAGGGAATTCAGCAGTGATAAACATTAAGCCATAAGTGAAAACTTGACTTAGTTAAA-GCTAA-GAGGGCCGGTAAATCTCGTGCCAGCCACCGCGGTTATACGAAAGACCCAAGTTGATAATCA-CCGGCGTAAAGAGTGGTTAAGATAAACCCCC----AAACTAAAGCCGAACATCTTCAAAGCTGTTATACGCA-CACGAAGAAAA-GAAACCCAACCACGAAAGTGGCTTTATAATA--TCTGACCCCACGAAAGCTATGTCACA--AACTG-GGATTAGATACCCCACTATGCTTAG--CCGTAAACATTGATAGTACAG--TACATCTAC--TATCCGCCCGGGTACTACGAGCACCAGCTTAAAACCCAAAGGACTTGGCGGTGCTTTAGATCCACCTAGAGGAGCCTGTTCTAGAACCGATAATCCCCGTTAAACCTCACCTTTTCTTGT--TTTCCCCGCCTATATACCGCCGTCGTCAGCTTACC-CTGTGAAGGACCAATAGTAAGCAAAATTGGC---ACAG--CCCAAAACGCCAGGTCGAGGTGTAGCGTATGGAAAGGGA-AGAAATGGGCTACATTCAATATA---ACAATGCA--TA---CGGATGGTGGC-CTGAAATAA---CCACCTG----AAGGAGGATTTAGCAGTAAGCA--GGAAATAGAGAGTCCCGCTGAAAT-TGG-CCCTGA-AGCGCGTACACACCGCCCGTCACTCTCCCCG-AGCT----------TACGTATCTTAA-----TACT------TAATG--------CCTTATAATT--------GCAAA--GGGGAGGCAAGTCGTAACATGGTAAGTGTACCGGAAGGTGCACTTGGAAAAAT
Lachnolaimus_maximus            CACAAAGGCTTAGTCCTGACTTTACTATCAG--CTCTA-GCTAGATTTACACATGCAAGTATCCGCACCCCCGTGAAAATGCCCTG---CAGTTCCCTGATT--GGGAACAAGGAGCCGGTATCAGGCACAAAA---CACTTTTAGCCCACGACGCCTTGC-TTAGCCACACCCCCAAGGGAATTCAGCAGTGATAAACATTAAGCCATAAGTGAAAACTTGACTTAGTTAAAGCTATTAGAGGGCCGGTAAAACTCGTGCCAGCCACCGCGGTTATACGAGAGGCCCAAGTTGATAAGCAT-CGGCGTAAAGAGTGGTTAAGGGACCAACT-----AAACTAAAGCCAAATGCCCTCCAAACTGTTATACGCA-CCCGAGCGCCA-GAAACTCAACCACGAAAGTGGCTTTACAACC--CCTGACCCCACGAAAGCTATGGAACA--AACTG-GGATTAGATACCCCACTATGCCTAG--CCGTAAACATTGATAGTGTGT--TACAATCAT--TATCCGCCTGGGAATTACGAGCATCAGCTTAAAACCCAAAGGACTTGGCGGTGCTTCACATCCACCTAGAGGAGCCTGTTCTAGAACCGATAACCCCCGTTAAACCTCACCTCTCCTTGTTCCC--CCCGCCTATATACCGCCGTCGTCAGCTTACC-CCGTGAGGGGCTTATAGTAAGCAAAATTGGC---ACTG--CCCAAAACGTCAGGTCGAGGTGTAGCGTATGGAGAGGGA-AGAAATGGGCTACATTCAATACC---ACATTGAA--TA---CGAATAGTAGAA-TGAAACAT---CTACTTG----AAGGAGGATTTAGCAGTAAGCA--GGAAATAGAGCGTCCTGCTGAAAC-CGG-CCCTGA-AGCGCGTACACACCGCCCGTCACTCTCCCCG-A----------------AAACACTTA----TTACACATACCTAA----TAC-CCTACAAAA------------CAAA-AGGGGAGGCA--------------------------------------------
Lappanella_fasciata             ?????????????????????????????????????????????????????????????????????????????????????????????????????????????????????????????????????????????????????????????????????????????????????????????????????????????????????????????????????????????????????????????????????????????????????????????????????????????????????????????????????????????????????????????????????????????????????????????????????????????????????????????????????????????????????????????????????????????????????????????????????????????????????????????????????????????????????????????????????????????????????????????????????????????????????????????????????????????????????????????????????????????????????????????????????????????????????????????????????????????????????????????????????????????????????????????????????????????????????????????????????????????????????????????????????????????????????????????????????????????????????????????????????????????????????????????????????????????????????????????????????????????????????????????????????????????????????????????????????????????????????????????
Larabicus_quadrilineatus        ---------------------------------------------------CATGCAAGTATCCGCACCCCCGTGAGAATGCCCTA---CAGTTTCCTGACT--GGAAACAAGGAGCTGGTATCAGGCACAAC-----ACCTTTGGCCCACGACACCTTGC-TAAGCCACACCCCCAAGGGAATTCAGCAGTGATAAATATTAAGCTATAAGTGAAAACTTGACTTAGTTAATGTTAAA--AGGGTCGGTAAATCTCGTGCCAGCCACCGCGGTTATACGAGAGACCCGAGTTGATAGCC-TCCGGCGTAAAGAGTGGTTAAGACAGACCTA-----ATACTAAAGCCAAATGACTTCAAAGCTGTTATACGCG-CATGGAAGT-ACGAAGCCCGACCACGAAAGTGGCTTTAAATAT--TCTGACTCCACGAAAGCTATGATACA--AACTG-GGATTAGATACCCCACTATGCCTAGCCC--TAAACATCGATAATAATT--TACCTACTT--TATCCGCCCGGGTACTACGAGCGTTAGCTTAAAACCCAAAGGACTTGGCGGTGCTTTAGATCCACCTAGAGGAGCCTGTTCTAGAACCGATAATCCCCGTTAAACCTCACCTTTCCTTGT--CTCATCTGCCTATATACCGCCGTCGTCAGCTTACT-CTGTGAAGAACTTGTAGTAAGCATAATTGGC---ATAG--CCCAAAACGCCAGGTCGAGGTGTAGCGAATGGAAAGGGA-AGAAATGGGCTACATTCAATAGT--AATAATGAA--TA---CGAATGATGCC-TTGAAAAAG---GCATCTG----AAGGAGGATTTAGTAGTAAGCA--AAGAATAGAGCGCTATGCTGAAAC-TGG-CCCTGA-AGCGCGTACACACCGCCCGTCACTCTCCCCG-AGCT----------AACTTAGACACA----TTAC-------TAA----TAAAC----AATAACT--------GTAAA--GGGGAGGCAAGT-----------------------------------------
Lepomis_macrochirus             ----------------------------------------------------------------------------------------------------------------------------------------------------------------------------------------------------------------------------------------------------------------------------------------------------------------GGCGTAAAGAGTGGTTAAGGGAGATCA------AAACTAAAGCCGAATGCTTTCAAAGCTGTTATACGCTTC-CGAAAGTAA-GAAGATCAATCACGAAAGTGGCTTTACTTCC--CCTGACCCCACGAAAGCTATGACACA--AACTG-GGATTAGATACCCCACTATGCCTAG--CCTTAAACATCGGCAACACTT--TACACCCGC--TGCCCGCCAGGAAACTACGAGCGTTAGCTTAAAACCCAAAGGACTTGGCGGTGCTTTAGACCCACCTAGAGGAGCCTGTTCTAGAACCGATAACCCCCGTTCAACCTCACCCTTCCTTGTT-TTTTCCCGCCTATATACCACCGTCGTCAGCTTACC-CTGTGAAGGCCTTATAGTAAGCAAAATTGGC---ACAG--CCCAGAACGTCAGGTCGAGGTGTAGCAAATGGAGGGGGA-AGAAATGGGCTACATTCTTTAAT---AGAAAGAA--TA---CGAATGAT-TGACTGAAAC-------GTCTTTCCGAAGGAGGATTTAGCAGTAAGCA--GGAAATAGAGTGTTCTGCTGAAA---------------------------------------------------------------------------------------------------------------------------------------------------------------------------------
Leptojulis_cyanopleura          CACAAAGGCTTGGTCCTGACTTTGCCATCAA--CTTTAA-CTAAACTTACACATGCAAGTATCCGCGCCCCAGTGAGGATGCCCCG----ACCCTCCTGAAT--GGAGACATGGAGCTGGTATCAGGCACAA------CCCTTTAGCCCACGACGCCTTGC-TATGCCACGCCCTCAAGGGAATTCAGCAGTGATAAATATTAAGCCATAAGTGAAAACTTGACTTAGTTAATGTTTA--CAGGGCCGGTAAATCTCGTGCCAGCCACCGCGGTTATACGAGAGACCCAAGTCGATGGTCAT-CGGCGTAAAGAGTGGTTAAGGGAAATTTTC-----AACTAAAGCCAAACGACTTCAAAGCTGTTATACGCTT-ACGAAAGCACTGAGGCCCCACCACGAAAGTGGCTTTAATCT---CCTGACTCCACGAAAGCTATGGCACA--AACTG-GGATTAGATACCCCACTATGCTTAGCCC--TAAACATCGATAAAACCG--TACTTAATT--TATCCGCCCGGGAACTACGAGCATAAGCTTAAAACCCAAAGGACTTGGCGGTGCTTTAGACCCCCCTAGAGGAGCCTGTCCTATAACCGATACTCCCCGTTAAACCTCACCTTTTCTTGT--TAAATCCGCCTATATACCGCCGTCGTCAGTTTACT-CTGTGAGGAGCCCGTAGTATGCACAATTGGC---ACAG--CCTAAAACGCCAGGTCGAGGTGTAGCGTATGAAAAGGGA-AGAGATGGGCTACATTCAATAACC-GATAATGAA--TA---CGGATGATACC-CTGAAACAA--AATATCTG----AAGGAGGATTTAGTAGTAAGTA--GAGAACAGAGTGCTCTACTGAAAC-CGG-CCCTAA-AGCGCGCACACACCGCCCGTCACTCTCTCCA-AGCT----------AACAAAAACACA----TTTC-------TAA----TAAGC-----AAAATTC-------GCTAA--GGGGAGGCAAGTCGTAACATGGTAAGCGTACCGGAAGGTGCGCTTG-------
Leptoscarus_vaigiensis          CACAAAGGTTTGGTCCTGGCCTTAATGTCAA--CTGTA-GCTAAACTTACACATGCAAGTATCCGCACCCCCGTGAGAATGCCCCA----AGCCCCCTGCCC--GGGGGCAGGGAGCTGGTATCAGGCACACAT----CCATGTAGCCCACGACACCTAGCCT-AGCCACGCCCTCAAGGGTATTCAGCAGTGATAAACATTAAGCCATAAGTGAAAACTTGACTTAGTTAAA-GCTAA-CAGGGCTGGTAAATCTCGTGCCAGCCACCGCGGTTATACGAAAGGCCCAAGTTGACAAGTA-ACGGCGTAAAGGGTGGTTAAGGTTTTTCATTT---AAACTAGAGCTGAATTTCTTCAAAACCGTTATACGTTT-ACGAAAAGCA-GAAGACCAACTACGAAAGTGGCTCTAACCCCTCCCTGACACCACGAAAGCTATGGAACA--AACTG-GGATTAGATACCCCACTATGCATAG--CCGTAAACC-CGACAGCTCAG--TACATTCGC--TGTCCGCCCGGGCACTACAAGCATTAGCTTCAAACCCAAAGGACTTGACGGTGCTTTATATCCACCTAGAGGAGCCTGTCCTAGAACCGATACCCCTCGTTAAACCTCACCTTTTCTTG--CTCTTGCCGCCTATATACCGCCGTCTTCAGCCTACC-CTGTAAAGGTCTCACAGTGGGCACAATTGGC---ACAG--CCCAAAACGTCAGGTCGAGGTGTAGCGAATGAAAAGGGA-AGAGATGGGCTACATTCAATGAA---TCAATGAA-ATA---CGAATAGT-TAAATGAAACAT----TAACTT---AAAGGAGGATTTAGTAGTAAGCA--AGGAAAAGAGAGCCCTGCTGAAAC-TGG-CCCTGA-AGCGCGTACACACCGCCCGTCACTCTCCCCA-AGCA----------ATCAATAACTGA-----TCCC------TAA-----AAAC---CAAGAAAT--------GCAAA--GGGGAGGCA--------------------------------------------
Macropharyngodon_bipartitus     ---------------------------------------------------------------------------------------------------------------------------------------------------------------------------------------------------------------------------------------------------------------------------------------------------------------------------------------------------------------------------------------------------------------------------------------------------------------TTACTTGGGATTAGATACCCCACTATGCCTAGCCC--TAAACATCGATACTAACA--TACCTATTT--TATCCGCCAGGGTACTACGAGCATCAGCTTAAAACCCAAAGGACTTGGCGGTGCTTTAGATCCACCTAGAGGAGCCTGTTCTAGAACCGATAATCCCCGTTAAACCTCACCTTTTCTTG--CCATATCCGCCTATATACCGCCGTCGTCAGCTTACT-CTGTGAGGAGCTTGTAGTAAGCACAACCGGC---ACAG--CCCAAAACGTCAGGTCGAGGTGTAGCGAATGGAAAGGGA-AGAAATGGGCTACATTCAATATT--TTTAATGAA--TA---CGGATGATGCC-TTGAAAAAG---GCATCTG----AAGGAGGATTTAGCAGTAAGCA--GGGAATAGAGTGCCCTGCTGAAAT-TGG-CCCTGA-AGCGCGTACACACCGCCCGTCACTCTCCCCG-AGCT----------AATAAACACTAA----TTAC-------TAA----TAAGC----GAAACCT--------GCAAA--GGGGAGGCAAGTCGTAACATGGTAAGTGTACCGGAAGGTGCGCTTGG------
Macropharyngodon_choati         -----------------------------------------------------------------------------------------------------------------------------------------------------------------------------------------------------------------------------------------------------------------------------------------------------------------------------------------------------------------------------------------------------------------------------------------------------------------------------------------------------------------------------------TATCCGCCAGGGTACTACGAGCATTAGCTTAAAACCCAAAGGACTTGGCGGTGCTTTAGATCCACCTAGAGGAGCCTGTTCTAGAACCGATAATCCCCGTTAAACCTCACCTTTTCTTG--CCATATCCGCCTATATACCGCCGTCGTCAGCTTACT-CTGTGAGGAGCTTGAAGTAAGCACAACCGGC---ACAG--CCCAAAACGTCAGGTCGAGGTGTAGCGAATGAAAAGGGA-AGAAATGGGCTACATTCAATATT--TATAATGAA--TA---CGAATGATGCC-TTGAAAGAG---ACATCTG----AAGGAGGATTTAGCAGTAAGCA--GGGAATAGAGAGCCCTGCTGAAAT-TGG-CCCTGA-AGCGCGTACACACCGCCCGTCACTCTCCCCG-AGCT----------AATATGAATTAA----TTTC-------TAA----TAAGC----AAAACCT--------GCAAA--GGGGAGGCAAGTCGTAACATGGTAAGCGTACCGGAAGGTGCGCTTGGAAAAAC
Macropharyngodon_cyanoguttatus  -------------------------------------------------------------------------------------------------------------------------------------------------------------------------------------------------------------------------------------------------------------------------------------------------------------------------------------------------------------------------------------------------------------------------------------------------------------------------------ACCCCACTATGCCTAGCCC--TAAACATTGATACTAACC--TACTTATTT-TTATCCGCCAGGGTACTACGAGCATCAGCTTAAAACCCAAAGGACTTGGCGGTGCTTTAGATCCACCTAGAGGAGCCTGTTCTAGAACCGATAATCCCCGTTAAACCTCACCTTTTCTTG--CCATGTCCGCCTATATACCGCCGTCGTCAGCTTACT-CTGTGAGGAACTTGTCGTAAGCACAACCGGC---AAAG--CCCAAAACGTCAGGTCGAGGTGTAGCGAATGGAAAGGGA-AGAAATGGGCTACATTCAATAGT--TATAATGAA--TA---CGAATGATGTC-TTGAAACAG---ACATCTG----AAGGAGGATTTAGCAGTAAGCA--GAGAATAGAGCGCCCTGCTGAAAT-TGG-CCCTGA-AGCGCGTACACACCGGCCGTCACTCTTCCCG-AGCT----------AATAAAGACAAA----TTAC-------TAA----TAAAC----AAAACCT--------GCAAA--GGGGAGGCAAGTCGTAACATGGTAAGCGTACCGGAAGGTGCGCTTGG------
Macropharyngodon_geoffroy       CACAAAGGCTTGGTCCTGACTTTGCCATCAA--CTTTAA-CTAAACTTACACATGCAAGTATCCGCACCCCTGTGAGAATGCCCCA---CAAGCTCCTGGAT--GGAGACGAGGAGCCGGTATCAGGCACAATA----ATTTTTAGCCCACGACGCCTTGC-TAAGCCACACCCTCAAGGGAATTCAGCAGTGACAAATATTAAGCTATGAGTGAAAACTTGACTTAGTTAATGTTTA--CAGGGTCGGTAAATCTCGTGCCAGCCACCGCGGTTATACGAGAGACTCAAGTTGATTG-CTACCGGCGTAAAGAGTGGTTAAGGGAATAATA-----AAACTAAAGCTAAACGACCTCAAAGCTGTTATACGCA-CATGAACGT-ATGAAGCCCAACTACGAAAGTGACTTTAAAATT---CTGACTCCACGAAAGCTACGACACA--AACTG-GGATTAGATACCCCACTATGCCTAGCCC--TAAACATCGATACTAACC--TACTTATTT--TATCCGCCAGGGTACTACGAGCATCAGCTTAAAACCCAAAGGACTTGGCGGTGCTTTAGATCCACCTAGAGGAGCCTGTTCTAGAACCGATAATCCCCGTTAAACCTCACCTTTTCTTG--CCATATCCGCCTATATACCGCCGTCGTCAGCTTACT-CTGTGAGGAACTTGTAGTAAGCACAACCGGC---ACAG--CCCAAAACGTCAGGTCGAGGTGTAGCGAATGGAAAGGGA-AGAAATGGGCTACATTCAATAAT--TATAATGAA--TA---CGAATGGTGTC-TTGAAAAAG---ACATCTG----AAGGAGGATTTAGCAGTAAGCA--GGGAATAGAGTGCCCTGCTGAAAT-TGG-CCCTGA-AGCGCGTACACACCGCCCGTCACTCTCCCCG-AGCT----------AATAAAGACAAA----TTAC-------TAA----TAAGC----AAAATCT--------GCAAA--GGGGAGGCAAGTCGTA-CA----------------------------------
Macropharyngodon_kuiteri        ---------------------------------------------------------------------------------------------------------------------------------------------------------------------------------------------------------------------------------------------------------------------------------------------------------------------------------------------------------------------------------------------------------------------------------------------------------------------GGGATTAGATACCCCACTATGCCTAGCCC--TAAACATCGATACTAACC--TACTTATTT--TATCCGCCAGGGTACTACGAGCACCAGCTTAAAACCCAAAGGACTTGGCGGTGCTTTAGATCCACCTAGAGGAGCCTGTTCTAGAACCGATAATCCCCGTTAAACCTCACCTTTCCTTG--CCCTATCCGCCTATATACCGCCGTCGTCAGCTTACT-CTGTGAGGAGCTTGTAGTAAGCACAATCGGC---ACAG--CCCAAAACGTCAGGTCGAGGTGTAGCGAATGGAAAGGGA-AGAAATGGGYTACATTCAATATA--AATAATGAA--TA---CGGATGATGTT-TTGAAAAAG---ACATCTG----AAGGAGGATTTAGCAGTAAGCA--GGGAATAGAGTGCCCTGCTGAAAT-TGG-CCCTGA-AGCGCGTACACACCGCCCGTCACTCTCCCCG-AGCT----------AATAAAAGCACA----TTAC-------TAA----TAAAC----AAAACCT--------GCAAA--GGGGAGGCAAGTCGTAACATGGTAAGCGTACCGGAAGGTGCGCTTGG------
Macropharyngodon_meleagris      CACAAAGGCTTGGTCCTGACTTTGCCATCAA--CTTTAA-CTAAACTTACACATGCAAGTATCCGCACCCCTGTGAGAATGCCCCA---CAAGCTCCTGGAT--GGAGACGAGGAGCCGGTATCAGGCACAATA----ATTTTTAGCCCACGACGCCTTGC-TAAGCCACACCCTCAAGGGAATTCAGCAGTGACAAATATTAAGCTATGAGTGAAAACTTGACTTAGTTAATGTTTA--CAGGGTCGGTAAATCTCGTGCCAGCCACCGCGGTTATACGAGAGACTCAAGTTGATTG-CTTCCGGCGTAAAGAGTGGTTAAGGGAATAATA-----AAACTAAAGCTAAACGACCTCAAAGCTGTTATACGCA-CATGAACGT-ATGAAGCCCAACTACGAAAGTGACTTTAAAATT---CTGACTCCACGAAAGCTACGACACA--AACTG-GGATTAGATACCCCACTATGCCTAGCCC--TAAACATCGATACTAACC--TACTTATTT--TATCCGCCAGGGTACTACGAGCATCAGCTTAAAACCCAAAGGACTTGGCGGTGCTTTAGATCCACCTAGAGGAGCCTGTTCTAGAACCGATAATCCCCGTTAAACCTCACCTTTTCTTG--CCATATCCGCCTATATACCGCCGTCGTCAGCTTACT-CTGTGAGGAACTTGTAGTAAGCACAACCGGC---ACAG--CCCAAAACGTCAGGTCGAGGTGTAGCGAATGGAAAGGGA-AGAAATGGGCTACATTCAATAAC--TATAATGAA--TA---CGAATGATGCC-TTGAAAAAG---GCATCTG----AAGGAGGATTTAGCAGTAAGCA--GGGAATAGAGTGCCCTGCTGAAAT-TGG-CCCTGA-AGCGCGTACACACCGCCCGTCACTCTCCCCG-AGCT----------AATAAAGACAAA----TTAC-------TAA----TAAGC----AAAACCT--------GCAAA--GGGGAGGCAAGTCGTAACATGGTAAGTGTACCA--------------------
Macropharyngodon_negrosensis    -----------------------------------------------------------------------------------------------------------------------------------------------------------------------------------------------------------------------------------------------------------------------------------------------------------------------------------------------------------------------------------------------------------------------------------------------------------------------------------------------------------------------------------TATCCGCCAGGGTACTACGAGCATCAGCTTAAAACCCAAAGGACTTGGCGGTGCTTTAGATCCACCTAGAGGAGCCTGTTCTAGAACCGATAATCCCCGTTAAACCTCACCTTTTCTTG--CCATATCCGCCTATATACCGCCGTCGTCAGCTTACT-CTGTGAAGAACTTGTAGTAAGCACAACCGGC---ACAG--CCCAAAACGTCAGGTCGAGGTGTAGCGAATGGAAAGGGA-AGAAATGGGCTACATTCAATAGT--TATAATGAA--TA---CGAATGATGTT-TTGAAAAAG---ACATCTG----AAGGAGGATTTAGCAGTAAGCA--GGGAATAGAGTGCCCTGCTGAAAT-TGG-CCCTGA-AGCGCGTACACACCGCCCGTCACTCTCCCCG-AGCT--------AATAGAAAAAAA------TTAC-------TAA----TAAGC----AAGACCT--------GCAAA--GGGGAGGCAAGTCGTAACATGGTAAGCGTACCGGAAGGTGCGCTTGGAAAAAC
Macropharyngodon_ornatus        -------------------------------------------------------------------------------------------------------------------------------------------------------------------------------------------------------------------------------------------------------------------------------------------------------------------------------------------------------------------------------------------------------------------------------------------------------------TTTAAG---GGATTAGATACCCCACTATGCCTAGCCC--TAAACATTGATACTAACC--TACTTATTT-TTATCCGCCAGGGTACTACGAGCATCAGCTTAAAACCCAAAGGACTTGGCGGTGCTTTAGATCCACCTAGAGGAGCCTGTTCTAGAACCGATAATCCCCGTTAAACCTCACCTTTTCTTG--CCATATCCGCCTATATACCGCCGTCGTCAGCTTACT-CTGTGAGGAACTTGTCGTAAGCACAACCGGC---AAAG--CCCAAAACGTCAGGTCGAGGTGTAGCGAATGGAAAGGGA-AGAAATGGGCTACATTCAATAGT--TATAATGAA--TA---CGAATGATGTC-TTGAAACAG---ACATCTG----AAGGAGGATTTAGTAGTAAGCA--GAGAATAGAGTGCCCTGCTGAAAT-TGG-CCCTGA-AGCGCGTACACACCGCCCGTCACTCTCCCCG-AGCT----------AATAAAAACAAA----TTAC-------TAA----TAAAC----AAAACCT--------GCAAA--GGGGAGGCAAGTCGTAACATGGTAAGCGTACCGGAAGGTGCGCTTGG------
Malapterus_reticulatus          CACACAAGCTTGGTCCTGACTTTATTATCAA--CTTTA-GCTAGACTTACACATGCAAGTATCCGCATTCCGGTGAAGATGCCCCCC-CCCGTTCCCCGCCC--GGGAATAAGGAGCTGGTATCAGGCACAAA------CCTTTAGCCCATGACGCCTTGC-TTGGCCACACCCCCAAGGGAATTCAGCAGTGATAAATATTAAGCAATAAGTGAAAACTTGACTTAGTTAAA-GCTAA-GAGGGCCGGTAAATCTCGTGCCAGCCACCGCGGTTATACGAGAGGCCCAAGTTGATAA-CATACGGCGTAAAGGGTGGTTAAGGAAATATTTT----AAATTAAAGCCAAATGACTTCATAGCTGTTATACGCAT-ATGAAAGT-ACGAAGCTCACCAACGAAGGTGGCTTTATGTCT-GCCTGAACCCACGAAAGCTATGGTACA--AACTG-GGATTAGATACCCCATTATGCTTAG--CCGTAAACATAGATAGAAAAT--TACATATAC--TATCCGCCCGGGGACTACGAGCATCAGCTTAAAACCCAAAGGACTTGGCGGTGCTTTAGATCCACCTAGAGGAGCCTGTTCTAGAACCGATAATCCCCGTTAAACCTCACCTTTTCTTGTTCTC--CCCGCCTATATACCGCCGTCGTCAGCTTACC-CTGTGAAGGGTCTAAAGTAAGCAAAATTGGT---ACAA--CCCAAAACGCCAGGTCGAGGTGTAGCGAATGAAAAGGGA-AGAAATGGGCTACATTCAATATCC-TATAATGAA--TA---CGGAAGGTGGG-CTGAAAC-G------CCCGCCCGAAGGAGGATTTAGTAGTAAGCA--GAAAATAGAGTGTTCTGCTGAAAT-TGG-CCCTGA-AGCGCGCACACACCGCCCGTCACTCTCCCCA-AACT--------CTCATAAACACACCTA--TAAT-------TAA-----AACA---TTATAACT--------GTAAA--GGGGAGGCAAGTCGTAACATGGTAAGTGTACCGGAAGGTGTACTTG-------
Micropterus_salmoides           ------------------------------------------------------------------------------------------------------------------------------------------------------------------------------------------------------------------------------------------------------------------------------------------------------------------------------------------------------------------------------------------------------------------------------------------------------------------------------------------CCTAG--CCTTAAACATCGATGGCAACT--TACACCTGC--CATCCGCCTGGGAACTACGAGCATTAGCTTAAAACCCAAAGGACTTGGCGGTGCTTTAGATCCACCTAGAGGAGCCTGTTCTAGAACCGATAACCCCCGTTCAACCTCACCTTTCCTTGT--TTTTCCCGCCTATATACCACCGTCGTCAGCTTACC-CTGTGAAGGTCTAATAGTAAGCAAAATTGGC---ACAA--CCCAAAACGTCAGGTCGAGGTGTAGCGTATGGAAAGGGA-AGAAATGGGCTACATTCCCTTAT---ACAGGGAA--TA---CGGACGATA-AACTGAAA-------TGTTTTTCCAAAGGAGGATTTAGCAGTAAGCA--GAAAATAGAGTGTTCTGCTGAAAA-TGG-CCCTGA-AGCGCGCAC-----------------------------------------------------------------------------------------------------------------------------------------------------------
Neoodax_balteatus               CACAAAGGCTTGGTCCTGACTTTAATATCAG--CTTTA-GCTAGATTTATACATGCAAGTATCCGCCCTCCTGTGAAAATGCCCGA---CTGACCCCTGCTT--GGGGGCAAGGAGCTGGTATCAGGCTCAGCCTCAACACTCACGCCCACGACGCCTTGC-TTAGCCACACCCCTAAGG-ACCTCAGCAGTAATAGACATTAAGCCATGAGCGCCAGCTCGACTTAGTTAAAGCTAAACTAGGGCCGGTAAAACTCGTGCCAGCCACCGCGGTTATACGAGAGACCCAAGTTGATAAAAA-ACGGCGTAAAGAGTGGTTAGGRCCCAAGACC-----AACTAAAGCCAAATGCCCACAAAGCTGTTATACGCA-CTCGAGGGCCA-GAGGCTCCTCCACGAAAGTGGCTTTATTTAA---CTGACCCCACGAAAGCTAGGAAACA--AACTG-GGATTAGAAACCCCACTATGCCCAGCCC--TAAACCTTAATGACTACT--TACAGTTGT--TGTACGCCCGGGAATTACGAGCATAAGCTTAAAACCCAAAAGACTTGGCGGTGCTTTAGACCCACCTAGAGGAGCCTGTTCTAGAACCGATAACCCCCGTTCAACCTCACCTTTTCTTGT--TTATACCGCCTATATACCGCCGTCATCAGCTTACC-CTGTGAAGGACCAATAGTAAGCATAATTGGC---ACAG--CCCAAAATGTCAGGTCGAGGTGTAGCGTATGGGAAGTGGAAGAAATGGGCTACATTTGGTGAA---ACACCACAC-TA---CGGAAAGTGGG-CTGAAACGC----CCACTG---GAAGGGGGATTTAGTAGTAAGAA--GAAAGCAGAGCGTTCTCCTGAAGC-CGG-CCCTGA-AGCGCGTACATACCGCCCGTCACTCTCCCCG-ATGG----------AAACCAAACACA-----TACC------TAA-----AA-CATGCAAAT------------CTGAGAGGGGAGGCAAGTCGTA-------------------------------------
Nicholsina_denticulata          ----------------------------------------------------------------------------------------------------------------------------------------------------------------------------------------------------------------------------------------------------------------------------------------------------------------------------------------------------------------------------------------------------------------------------------------------------------------------------------------TGCATAG--CCGTAAACC-AGACAGCCCAA--TACATTCGC--TGTCCGCCCGGGTATTACAAGCACGAGCTTTAAACCCAAAGGACTTGACGGTGCTTTACATCCACCTAGAGGAGCCTGTCCTAGAACCGATAACCCCCGTTAAACCTCACCTTTCTTTG--CTTAAACCGCCTATATACCGCCGTCTCCAGCCTACC-CTGTGAAGGAATAATAGTGAGCGCAATCGGCA-TAC----CCCAGAACGTCAGGTCGAGGTGTAGCGTATAGAAAGGGA-AGAGATGGGCTACATTCAATGGA---TCAATGAA--TA---CGAATGGT-TAATTGAAAGAT----TAACTT---GAAGGAGGATTTAGTAGTAAGGA--AGGAATAGAGTGCCTCCCTGAAAT-AGG-CCCTGAAAGCG----------------------------------------------------------------------------------------------------------------------------------------------------------------
Nicholsina_usta                 CACAAAGGTTTGGTCCCAGCCTTTTAATCGA--CTGTA-GCTAAAATTACACATGCAAGTATCTGCGCTCCCGTGAGAATGCCCC----CAGCTCCCCGCTA--GGGAGCGGGGAGCTGGTATCAGGCACAAA------AACTTAGCCCATGACATCTAGCTCACGCCACACCCCCAAGGGTATTCAGCAGTGATAAATATTAAGCAATGAGTGAAAACTTGACTTAATTAAA-GCTAA-GAGGGCTGGTTAATCTCGTGCCAGCCACCGCGGTTATACGATAAGCCCAAGTTGATAAATA-ACGGCGTAAAGGGTGGTTAAGGCATATTAAATT--TAACTGGAGCTAAACTTTTTCAGAGCTGTTATACGCTT-ACGAAAG--AGGAGGCCCAACTACGAAAGTGGCTCCAA-CATTTCCTGACCCCACGAAAGCTATGGCACA--AACTG-GGATTAGATACCCCACTATGCATAG--CCGTAAACC-CGACAGCCCGA--TACATCCTG-CTGTCCGCCAGGGTACTACAAGCACGAGCTTTAAACCCAAAGGACTTGACGGTGCTTTACATCCACCTAGAGGAGCCTGTCCTAGAACCGATAACCCCCGTTAAACCTCACCTTTCTTTG--CTTTAGCCGCCTATATACCGCCGTCTCCAGCCTACC-CTGTGAAGGCACAATAGTGAGCACAATCGGCA-TAC----CCCAGAACGTCAGGTCGAGGTGTAGCGTATAGAAAGGGA-AGAGATGGGCTACATTCAATGGA---ACAATGAA--TA---CGAATGGT-TAATTGAAAGAT---TTTCCTG----AAGGAGGATTTAGTAGTAAGGG--AGGAATAGAGTGCCCCCCTGAAAT-AGG-CCCTGA-AGCGCGTACACACCGCCCGTCACTCTCCCCT-AGTT----------CAGCCCAATAATATTGTTTC-------TAA-----AAA---CTAAAAAAT--------GCAGA--GGGGAGGCA--------------------------------------------
Notolabrus_gymnogenis           CACAAAGGCTTGGTCCTGACTTTGCTATCAGCTCTG---ACTAAACTTACACATGCAAGTATCCGCACTCCCGTGAGAATGCCCTA----CGTTTCCTGATT--GGAGACAAGGAGCCGGTATCAGGCACAAA-----CATATTAGCCCATGACGCCTTGC-TTAGCCACACCCCTAAGGGAATTCAGCAGTGATAAATATTAAGCCATAAGTGAAAACTTGACTTAGTTAGT-GTTAA-GAGGGCCGGTAAATCTCGTGCCAGCCACCGCGGTTATACGAGGGACCCAAGTTGATAGCC-TTCGGCGTAAAGAGTGGTTAAGACATACAAT-----GAACTAAAGCTGAACAACCTCAAAGCTGTTATACGCATATGGATAA--ACGAAACTCAATTACGAAAGTGGCTTTACCCTG--CCTGACTCCACGAAAGCTAAGATACA--AACTG-GGATTAGATACCCCACTATGCTTAGCCC--TAAACATTGATAGTACAT--TACCTATAT--TATCCGCCCGGGGACTACGAGCATTAGCTTAGAACCCAAAGGACTTGGCGGTGCTTTAGATCCACCTAGAGGAGCCTGTTCTGGAACCGATAATCCCCGTTTAACCTCACCTTTTCTTGT--CTTGTCCGCCTATATACCGCCGTCGTCAGCTTACC-CTGTGAAGACCCTATAGTAAGCAAAACCGGC---ATAG--CCAAAAACGCCAGGTCGAGGTGTAGCGAATGAGAAGGGA-AGAAATGGGCTACATTCAATAACC-TTTAATGAACA-----CGAATGGTATT-CTGAAAAGC---ATGCCTG----AAGGAGGATTTAGTAGTAAGCG--GGGAACAGAGAGCTCTGCTGAAGT-TGG-CCCTGA-AGCGCGTACACACCGCCCGTCACTCTCCCCA-AGACT---------CACAAACACACA----TTAT-------TAA----TAAA----CTAAAATT--------GCAAA--GGGGAGGCAAGTCGTAACATGGTAAGTGTACCGGAAGGTGCGCTTG-------
Notolabrus_fucicola             ?????????????????????????????????????????????????????????????????????????????????????????????????????????????????????????????????????????????????????????????????????????????????????????????????????????????????????????????????????????????????????????????????????????????????????????????????????????????????????????????????????????????????????????????????????????????????????????????????????????????????????????????????????????????????????????????????????????????????????????????????????????????????????????????????????????????????????????????????????????????????????????????????????????????????????????????????????????????????????????????????????????????????????????????????????????????????????????????????????????????????????????????????????????????????????????????????????????????????????????????????????????????????????????????????????????????????????????????????????????????????????????????????????????????????????????????????????????????????????????????????????????????????????????????????????????????????????????????????????????????????????????????
Notolabrus_parilus              ---------------------------------------------------------------------------------------------------------------------------------------------------------------------------------------------------------------------------------------------------------------------------------------------------------------------------------------------------------------------------------------------------------------------------------------------------------------------------------------------------------------------------------------------------------------TTAAAACCCAAAGGACTTGGCGGTGCTTTAGATCCACCTAGAGGAGCCTGTTCTAGAACCGATAATCCCCGTTTAACCTCACCTTTTCTTGT--CTTGTCCGCCTATATACCGCCGTCGTCAGCTTACC-CTGTGAAGACCCTATAGTAAGCAAAATCGGC---ACAG--CCAAAAACGCCAGGTCGAGGTGTAGCGAATGAGAAGGGA-AGAAATGGGCTACATTCAATAACC-TTTAATGAACA-----CGAATGGTATT-CTGAAAAGC---ATACCTG----AAGGAGGATTTAGTAGTAAGCG--GGGAACAGAGAGCTCTGCTGAAAT-TGG-CCCTGA-AGCGCGTACACACCGCCCGTCACTCTCCCCA-AGACT---------CACAAATGTATA----TTAC-------TAA----TAAG----CTAAAATT--------GCAAA--GGGGAGGCAAGTCGTAACATGGTAAGTGTACCGGAAGGTGCGCTTGGTAAAAC
Notolabrus_tetricus             --CAAAGGCTTGGTCCTGACTTTGCTATCAA--CTCTAA-CTAAACTTACACATGCAAGTATCCGCACCCCCGTGAGAATGCCCTA---CCGTTTCCTGCTC--GGAAACAAGGAGCTGGTATCAGGCACAAA-----CACCTTAGCCCACGACGCCTTGC-TTAGCCACACCCCCAAGGGAGTTCAGCAGTGATAAATATTAAGCCATGAGTGAAAACTTGACTTAGTTAGT-GCTAA-GAGGGCCGGTAAATCTCGTGCCAGCCACCGCGGTTATACGAGAGACCCAAGTTGATAGCC-TCCGGCGTAAAGAGTGGTTAAGGCAGATACCC----AAACTAAAGCCGAACGACTTCAAAGCTGTTATACGCA-CATGAATGTACTGAAGCTCAACTACGAAAGTGACTTTACCCAA--CCTGACCCCACGAAAGCTAAGATACA--AACTG-GGATTAGATACCCCACTATGCTTAGCCC--TAAACATCGATAATAATC--TACTTATAT--TATCCGCCCGGGAACTACGAGCACTAGCTTAAAACCCAAAGGACTTGGCGGTGCTTTAGATCCACCTAGAGGAGCCTGTTCTAGAACCGATAATCCCCGTTTAACCTCACCTTTCCTTG--CCTAATCCGCCTATATACCGCCGTCGTCAGCTTACC-CTGTGAAGACCCTAAAGTAAGCAAAGCTGGTT---CAC--CCTAAAACGCCAGGTCGAGGTGTAGCGAATGGGAGGGGA-AGAGATGGGCTACATTCAATAGCT-TATACTGAA--TA---CGAACGACACC-CTGAAAAAG---GTGCCCA----AAGGAGGATTTAGTAGTAAGCG--GAGATTAGAGTGCTCTACTGAAAT-TGG-CCCTGA-AGCGCGTACACACCGCCCGTCACTCTCCCCG-AAACT---------TACAAAATAA-----ATTAC-------TAA----TAAA----CTAAAACT--------ATAAA--GGGGAGGCAAGTCGTAACATGGTAAGTGTACCGGAAGGTGCGCTTGGCAAAAC
Novaculichthys_taeniourus       CACAAAGGCTTGGTCCTGACTTTGCTATCAA--CTTTA-GCTAAGCTTACACATGCGAGTATCCGCAACCCCGTGAGGATGCCCA----CAGTTCCCTGGAT--GGGAACAAGGAGCCGGTATCAGGCACGAAA----TTTCTCAGCCCACGACACCTTGC-TCAGCCACACCCCTAAGGGATTTCAGCAGTGACAGATATTAAGCTATGAGTGAAAACTTGACTTAGCTAGT-GCTAA-CAGGGTTGGTAAATCTCGTGCCAGCCACCGCGGTTATACGAGGGACCCAAGTTGACAGCC-GCCGGCGTAAAGAGTGGTTAAGCAAGACCTT-----AAACTAAAGTCGAACGGCCTCAGAGCTGTTATAAGCTT-ATGAAAGC-ATGAAGCCCAATAACGAAAGTGACTTTAACTCT--TCTGACCCCACGAAAGCTAGGGCACA--AACTG-GGATTAGATACCCCACTATGCCTAGCCC--TAAACATCGATAGTCATC--TACCTGCAC--TATCCGCCCGGGTACTACGAGCACCAGCTTAAAACCCAAAGGACTTGGCGGTGCTTTAGATCCACCTAGAGGAGCCTGTTCTAGAACCGATAATCCCCGTTAAACCTCACCCTTCCTTGT--CTCTCCCGCCTATATACCGCCGTCGTCAGCTTACC-CTGTGAAGGCCAAATAGTAAGCAAAACTGGC---ACTG--CCCAAAACGTCAGGTCGAGGTGTAGCGAATGGAGGGGGA-AGAAATGGGCTACATTCAATACCC-TGCAATGAA--TA---CGAATGGTG-AACTGAAAACT---TCACCTG----AAGGAGGATTTAGTAGTAAGCA--GAAAACAGAGTGTTCTGCTGAATT-TGG-CCCTGA-AGCGCGCACACACCGCCCGTCACTCTCCCCG-AAT-----------CACGTATCCCCA----ATATG------TAAA----AAA----ATAAACAT--------ACGAA--GGGGAGGTAAGTCGTAACATGGTAAGCGTACCGGAAGGTGCGCTTG-------
Novaculoides_macrolepidotus     CACAAAGGCTTGGTCCTGACTTTGCCATCAG--CTTTA-GCTAGACTTACACATGCAAGTATCCGCAAACCTGTGAGGATGCCCAG----AGCGTTCCCCTATCGGGAACAAGGAGCCGGTATCAGGCACGAAA----TATCTCAGCCCACAACACCTTGC-TCAGCCACACCCCTAAGGGAATTCAGCAGTGATAAATATTAAGCCATAAGTGAAAACTTGACTTAGTCAGC-GCTAA-CAGGGTTGGTAAATCTCGTGCCAGCCACCGCGGTTATACGAGAAACCCAAGTTGATAG-CTGCCGGCGTAAAGAGTGGTTAAGGAAACCTC------AGGCTAAAGTCGAACGGCCTCAAAGCTGTTATAAGCTT-ATGAAAGC-ACGAAGCCCAATAACGAAAGTGACTTTAAACCC-CTCTGACTCCACGAAAGCTGGGATACA--AACTG-GGATTAGATACCCCACTATGCCCAGCCC--TAAACAGCGATAGCCAAC--TACCTACAC--TATCCGCCCGGGTACTACGAGCACCAGCTTAAAACCCAAAGGACTTGGCGGTGCTTTAGATCCACCTAGAGGAGCCTGTTCTAGAACCGATAATCCCCGTTTAACCTCACCCCACCTTGT--CTCTCCCGCCTATATACCGCCGTCGTCAGCTTACC-CTCTGAGGGCCTAATAGTAAGCAAAACTGGC---ACTG--CCCAAAACGTCAGGTCGAGGTGTAGCGAATGGAGGGGGA-AGAAATGGGCTACATTCAATACCCCTATAATGAA--TA---CGAATAATA-AACTGAAAAAT---TTATTTG----AAGGAGGATTTAGCAGTAAGTG--AAAAACAGAGCGTTTTACTGAATC-TGG-CCCTGA-AGCGCGCACACACCGCCCGTCACTCTCCCCG-AA------------TCTAAGAAGAAA---ATAAC-------TAA----TAAA----CCAGCACT--------ACAAA--GGGGAGGTAAGTCGTAACATGGTAAGTGTACCA--------------------
Heteroscarus_acroptilus         CACAAAGGCTTRGTCCTGACTTTATTATCAG--CTTTGA-CTAGATTTACACATGCAAGTATCCGCACCCCCGTGAAAATGCCCCA---CAGTTCCCTTTTT--GGGAGCAAGGAGCTGGTATCAGGCTCAATT----AAATTAAGCCCACGACGCCTTGC-TTAGCCACACCCCCAAGGGAACTCAGCAGTGATAGACATTAAACTATAAGTGAAAACTTGACTTAGTTAA-GGTTAA-GAGGGCCGGTAAAACTCGTGCCAGCCACCGCGGTTATACGAGAGACCCAAGTTGATAAGAAT-CGGCGTAAAGAGTGGTTAGGATCCTAAATAT----AACTAAAGCCAAATGCCCGCAAAGCTGTTATACGCAT-TCGAGGGCCA-GAAACCCACCTACGAAAGTGGCTTTATTAAG---CTGACCCCACGAAAGCCATGGAACA--AACTG-GGATTAGAGACCCCACTATGCCTGGCCC--TAAACTTTGATAACATAC--TACTATTGT--TATACGCCCGGGAACTACGAGCATAAGCTTAAAACCCAAAAGACTTGGCGGTGCTTTAAACCCACCTAGAGGAGCCTGTTCTAGAACCGATAACCCCCGTTCAACCTCACCTTTTCTTGT--TTATACCGCCTATATACCGCCGTCATCAGCTTACC-CTGTGAAGGACAAATAGTAAGCATAATTGGC---ACTG--CCCAAAATGTCAGGTCGAGGTGTAGCGTATGGGAAGTGGAAGAAATGGGCTACATTTGGTGAA---ACACCACAC-TA---CGAAAGGC-TGGCTGAAAC-G------CCSSCCAGAAGGAGGATTTAGCAGTAAGTA--GAAAACAGAGTGTTCTACTGAAGC-CGG-CCCTGA-AGCGCGTACACACCGCCCGTCACTCTCCCCG-AA---------------AAAACTTAAAAGAGTACC------TAA-----AAC---GTTAAAAAT----------ATAGAGGGGAGGCAAGTCGTAACATGGTAAGTGTACCGGAAGGTGCACTTG-------
Odax_cyanoallix                 CACAAAGGCTTGGTCCTGACTTTATTATCAG--CTCTA-GCTAAATTTACACATGCAAGTATCCGCACCCCTGTGAAAATGCCCCA---CAATTCCCTGTTC--GGGAATAAGGAGCCGGTATCAGGCACAACCT--TAAAGAAAGCCCACGACGCCTTGC-TTAGCCACACCCCCAAGGGAACTCAGCAGTGATAGACATTAAGCTATGAGTGAAAACTCGACTTAGTTAAAGCTTAA--AGGGTCGGTAAAGCTCGTGCCAGCCACCGCGGTTATACGAGAGACTCAAGTTGAT-GAGAAACGGCGTAAAGAGTGGTTATGATATGATTTT------ACTAAAGCCAAATGCCCACAAAGCTGTTTTACGCA-CTCGAGGGCCA-GAGAACCATCTACGAAAGTGGCTTTATACC---CCTGAACCCACGAAAGCTATGAAACA--AACTG-GGATTAGATACCCCACTATGCTTAGCCC--TAAACTTTGGTAACTAGT--CACAACTGT--TACTCGCCCGGGTACTACGAGCTTAAGCTTAAAACCCAAAGGACTTGGCGGTGCTTCAGATCCATCTAGAGGAGCCTGTTCTAGAACCGATAACCCCCGTTTAACCTCACCTTTTCTTGT--TTTTTCCGCCTATATACCGCCGTCATCAGCTTACC-CTGTGAAGGTCAAGAAGTTAGCACAATTGGCA--TTAG--CCCAGAATGCCAGGTCGAGGTGTAGCGTATGAAAAGGGA-AGAAATGGGCTACATTTGGTGAAC--CCACCACAC-TA---CGGAATAATGGACTGAAA-------TGCCCGTTAGAAGGAGGATTTAGCAGTAAGAA--GAAAATAGAGTGTTCTACTGAAGC-TGG-CCCAGA-AGCGCGTACATACCGCCCGTCACTCTCTCCG-A--------------AGGAGCTTTATAAGATACC-------TAAG----ATA----CAATTAAT---------CTAAAAGGGGAGGCAAGTCGTAACATGGTAAGTGTACCA--------------------
Olisthops_cyanomelas            CACAAAGGCTTGGTCCTGACTTTATTATCAA--CTTTA-GCCAGATTTACACATGCAAGTATCCGCCCCCCTGTGAAAATGCCCTA---CAGTTCCCTGCTG--GGGAACAAGGAGCCGGTATCAGGCTCGACC--ACAAATCATGCCCATGACACCTTGC-TTAGCCACACCCCCAAGGGAACTCAGCAGTGATAAACATTAAGTTATAAGTGAAAGCTTGACTTAGTTAAGGCCAA--GAGGGCCGGTAAAACTCGTGCCAGCCACCGCGGTTATACGAGAGGCCCAAGCTGATAAG-ACTCGGCGTAAAGAGTGGTTATGACCCCAAACCT----AACTAAAGCCAAATGCCCACAAAGCTGTTATACGCA-CTCGAGGGCCA-GAAGCCCACCCACGAAAGTCGCTTTATTGAA---CTGAATCCACGAAAGCTAAGGAACA--AACTG-GGATTAGATACCCCATTATGCCTAGCCC--TAAACTTTGATAGCAAAT--TACAATGCC---ATACGCCCGGGAACTACGAGCACGAGCTTAAAACCCAAAAGACTTGGCGGTGCTTTAGACCCACCTAGAGGAGCCTGTTCTAGAACCGATGACCCCCGTTCAACCTCACCTTTTCTTG--CTCATACCGCCTATATACCGCCGTCATCAGCTTACC-CTGTGAAGGACCAACAGTAAGCACAATTGGC---ACAG--CCCAAAATGCCAGGTCGAGGTGTAGCGTATGGAAAGTGGAAGAGATGGGCTACATTTGGTGAA---ACACCACACTTA---CGGAAAGTGGG-CTGAAACGC---CCACCAG----AAGGAGGATTTAGCAGTAAGCA--GAAAATAGAGCGTTCTACTGAAGC-CGG-CCCTGA-AGCGCGTACATACCGCCCGTCACTCTCCCCA-AA-------------AAGAACTCAAAGAATATACC------TAA-----ACA----CAATAAAT---------CTAAAAGGGGAGGCAAGTCGTAACATGGTAAGTGTACCA--------------------
Odax_pullus                     CACAAAGGCTTGGTCCTGACTTTATTATCAG--CTCTA-GCCAAATTTACACATGCAAGTATCCGCACCCCTGTGAAAATGCCCCA---CAATTCCCTGTTC--GGGAATAAGGAGCCGGTATCAGGCACAACCT--AAAAGAAAGCCCAAGACGCCTTGC-TTAGCCACACCCCCAAGGGAACTCAGCAGTGACAGACATTAAGCTATGAGTGAAAACTTGACTTAGTTAAAGCTTA--GAGGGTCGGTAAAGCTCGTGCCAGCCGCCGCGGTTATACGAGGGACTCAAGTTGATAAGAA-ACGGCGTAAAGAGTGGTTAGGATGAAATTCTT-----ACTAAAGCCAAATGCCCACAGAGCTGTACTACGCA-CTCGAGGGCCA-GAAGACCATCTACGAAAGTGGCTTTATACC---CCTGAACCCACGAAAGCTATGAAACA--AACTG-GGATCAGAGACCCCACTATGCTTAGCCC--TAAACTTTGGTAACTAAT--TACAACTGT--TACCCGCCTGGGTACTACGAGCCTAAGCTTAAAACCCAAAGGACTTGGCGGTGCTTCAAATCCATCTAGAGGAGCCTGTTCTAGAACCGATGACCCCCGTTCAACCTCACCTTTTCTTGT--TTTTTCCGTCTATATACCGCCGTCGTCAGCTTGCC-CTGTGAAGGTCTGATAGCAAGCACAATTGGC---ACAG--CCTAAGATGCCAGGTCGAGGTGTAGCGTATGAAAAGGGA-AGAAATGGGCTACATTTGGTGAAC--CCACCACAC-TA---CGAAATAATGGGCTGAAA-------TGCCTATAAGAAGGAGGATTTAGCAGTAAGAA--GAAAATAGAGTGTTCTACTGAAAT-TGG-CCCCGA-AGCGCGTACACACCGCCCGTCACTCTCTCCA-A--------------AGGAGCTTTATAAGATACC-------TAA-----AAT---ACAATAAT----------CTAAAAGGGGAGGCAAGTCGTAACATGGTAAGTGTACCA--------------------
Ophthalmolepis_lineolata        ----------------------------------TCTAA-CT-AACTTACAAATGCAAGTATCCGCACCCCCGTGAGAATGCCCCA---CAGTCTCCTGAAT--GGAGACAAGGAGCCGGTATCAGGCACAA------TATCTTAGCCCACGACGCCTTGT-TTAGCCACACCCCCAAGGGAATTCAGCAGTGATAAATATTAAGCCATGAGTGAAAACTTGACTTAGTTAATGTTTA--CAGGGCCGGTAAATCTCGTGCCAGCCACCGCGGTTATACGAGAGACCCAAGTTGATGGTC-TTCGGCGTAAAGAGTGGTTAAGAGACCCCAA-----GAACTAAAGCCAAACGACTTCAAAGCTGTTATACGCA-CATGAAAGT-ACGAAGCTCAATCACGAAAGTGGCTTTAAACC---CCTGATTCCACGAAAGCTATGGTACA--AACTG-GGATTAGATACCCCACTATGCCTAGCCC--TAAACATTGATAATAACC--TACTTATTT--TATCCGCCCGGGTACTACGAGCATCAGCTTGAAACCCAAAGGACTTGGCGGTGCTTTAGATCCACCTAGAGGAGCCTGTTCTAGAACCGATAATCCCCGTTAAACCTCACCTTTCCTTGT--CTTATCCGCCTATATACCGCCGTCGTCAGCTTACT-CTGTGAGGAGTTTGTAGTAAGCATAACCGGT---ACAA--CCTAAAACGCCAGGTCGAGGTGTAGCGAATGGAGAGGGA-AGAAATGGGCTACATTCAATAACT-TATAATGAA--TA---CGAATGATGTC-CTGAAATGG---ATATCTA----AAGGAGGATTTAGTAGTAAGCA--GAGAATAGAGCGCCCTGCTGAAAT-TGG-CCCTGA-AGCGCGTACACACCGCCCGTCACTCTCCCCG-AGCT----------AATCGACATACAC--ATTAC-------TAA----TAAA----CCAGAACT--------GCAAA--GGGGAGGCAAGT-----------------------------------------
Oxycheilinus_bimaculatus        -------------------------------------TAACTGAACTTACACATGCAAGTATCCGCACCCCCGTGAGAATGCCCCCTTCCTGCCTCCCTCCCA-GGAGGCTAGGAGCTGGTATCAGGCACAGCC----CAAGCTAGCCCATGACACCTTGC-TCAGCCACACCCCCAAGGGAACTCAGCAGTGACAAACATTAAGCCATAAGTGAAAACTTGACTTAGTTAACGTTTA--GAGGGCCGGTAAATTTCGTGCCAGCCACCGCGGTTATACGAAAGGCCCAAGTAGACAGAC-TCCGGCATAAAGTGTGGTTAAGGACTTAATT-----GAACTAAAGCCGAAGACTCTCAGAGCTGTTATACGCAA-ATGAGAGCT-TGAAGCCCAACCACGAAGGTGGCTTTAATAAC--CCTGACGCCACGGAAGCTACGGAACA--AACTG-GGATTAGATACCCCACTATGCGTAG--CCGTAAACACTGATAACACC----ACATACTCATTATCCGCCCGGGAACTACGAGCGAAAGCTTAAAACCCAATGGACTTGGCGGTGCTTTAGATCCCCCTAGAGGAGCCTGTCCCGTAACCGATAATCCCCGTTAAACCTCACCTCTCCTTGTTCCT-TCCCGCCTATATACCGCCGTCGTCAGCTTACC-CTGCAAGGGTCCCACAGTAAGCAAAATCGGCC-TACC---CCCAAAACGCCAGGTCGAGGTGTAGCGCATGGAGAGGGA-TGAGATGGGCTACATTCCATCCC---GCATGGCACA-----CGAATGACAAG-CTGAAACGC---TTGACTG----AAGGAGGATTTAGCAGTAAGTG--GGAAATAGAGCGTCCCACTGAATC-TGG-CCCTGA-AGCGCGCACACACCGCCCGTCACTCTCCCCG-AAC------------ATCAAAACTTAC--ATTCCT------TAA----TA-----CCTTTAACT---------TAACAAGGGGAGGCAAGTCGTAACATGGTAAGTGTACCGGAAGGTGCACTTG-------
Oxycheilinus_celebicus          CACAAAAGCTTGGTCCTGACTTTTCTATCAA---TTTTATCCTAACTCACACATGCAAGTATCCGCACCCCCGTGAGAATGCCCCCCACC-GCCTCCTTAGAA-GGAGGCCAGGAGCTGGTATCAGGCACAGCC----TACGCTAGCCCATGACACCTTGC-TTAGCCACACCCCCAAGGGAATTCAGCAGTGACAAACATTAAGCCATGAGTGAAAGCTTGACTTAGTTAA-GGATAA-GAGGGCCGGTCAATTTCGTGCCAGCCACCGCGGTTATACGAGAGGCCCAAGTTGATAGACC-ACGGCATAAAGTGTGGTTAAGGGTTAAATTT-----AACTAAAGCCGAAGACTTTCAGAGCTGTTATAAGCAA-ATGAAAGAT-TGAAGCCCAACCACGAAAGTGGCTTTAAGCCC--CCTGACGCCACGGAAGCTACGGAACA--AACTG-GGATTAGATACCCCACTATGCGTAG--CCGTAAACATTGATAGTGTC----ACATAAAAACTATCCGCCCGGGAACTACGAGCGAAAGCTTAAAACCCAAAGGACTTGGCGGTGCTTTAGACCCCCCTAGAGGAGCCTGTCCTATAACCGATAATCCCCGTTCAACCTCACCTCTCCTTGTTCCT-TCCCGCCTATATACCGCCGTCGTCAGTTTACC-CTGCAAAGGATCCAAAGTAAGCGAAATTGGCT---AACCCCCCAAAACGCCAGGTCGAGGTGTAGCGTATGGAGAGGGA-CGAGATGGGCTACATTCCATCCC---GCATGGCA--TA---CGAACGGCAGG-CTGAAAC-G------CCTGCCCGAAGGAGGATTTAGTAGTAAGGG--GGAAATAGAGCGTCCCCCTGAATC-TGG-CCCTGA-AGCGCGCACACACCGCCCGTCACTCTCCCCG-AA------------TACCAAAATCCTT--ATTCC-------TAA----TACCCTATCAATAAAT-----------AA--GGGGAGACAAGTCGTAACATGGTAAGTGTACCGGAAGGTGCACTTG-------
Oxycheilinus_digramma           -----------------------TCTATCTA--TTTTAACCT-AACTTACACATGCAAGTATCCGCACCCCCGTGAGAATGCCCCCCACC-GCCTCCTTAGAA-GGAGGCCAGGAGCTGGTATCAGGCACGCC-----CCCGCTAGCCCATGACACCTTGC-TTAGCCACACCCCCAAGGGAACTCAGCAGTGACAAACATTAAGCCATGAGTGAAAACTTGACTTAGTTAA-GGATAA-GAGGGCCGGTCAATCTCGTGCCAGCCACCGCGGTTATACGAGAGGCCCAAGTTGATAGACCT-CGGCATAAAGTGTGGTTAAGGGTTAACTC-----AAACTAAAGTCGAAGACTTTCAGAGCTGTTATACGCAA-ATGAAAGAT-TGAAGCCCAACTACGAAAGTAGCTTTAAATTA-CCCTGACGCCACGGAAGCTACGAAACA--AACTG-GGATTAGATACCCCACTATGCGTAG--CCGTAAACATTGATAGCACC----ACATATTAACTATCCGCCCGGGAACTACGAGCGAAAGCTTAAAACCCAACGGACTTGGCGGTGCTTTAGACCCCCCTAGAGGAGCCTGTCCTATAACCGATAATCCCCGTTCAACCTCACCTCTCCTTGTTCCT-TCCCGCCTATATACCGCCGTCGTCAGCTTACC-CTGCAAAGGATCTAAAGTAAGCAAAATTGGCT---CACCCCCCAAAACGCCAGGTCGAGGTGTAGCGTATGGAGAGGGA-TGAGATGGGCTACATTCCATCCC---ACATGGTA--TA---CGAATGGTAAG-CTGAAACGC---CTACCTG----AAGGAGGATTTAGTAGTAAGAG--GGAAATAGAGCGTCCCCCTGAATC-TGG-CCCTGA-AGCGCGCACACACCGCCCGTCACTCTCCCCG-A--------------ATACAACTTTCTCTATTCC-------TAA----TACCCTACCACCACGT-----------AA--GGGGAGGCA--------------------------------------------
Oxycheilinus_unifasciatus       ---------TTGGTCCTGACTTTTCTATGTA--TTTTAACCT-AACTTACACATGCAAGTATCCGCATCCCCGTGAGAATGCCCCCCCCCCGCCTCCTTAGAA-GGAAGCTAGGAGCTGGTATCAGGCACAGCC----CCCGCTAGCCCATGACACCTTGC-TTAGCCACACCCCCAAGGGAACTCAGCAGTGACAAACATTAAGCCATGAGTGAAAACTTGACTTAGTTAA-GGATAA-GAGGGCCGGTCAATCTCGTGCCAGCCACCGCGGTTATACGAGAGGCCCGAGTTGATAGACCT-CGGCATAAAGTGTGGTTAAGGGTTAAATT-----AAACTAAAGCCGAAGACTTTCAGAGCTGTTATACGCAA-ATGAAAGAT-TGAAGCCCAACTGCGAAAGTAGCTTTAAATCA-TCCTGACGCCACGGAAGCTACGAAACA--AACTG-GGATTAGATACCCCACTATGCGTAG--CCGTAAACATTGATAGCACC----ACATATTAACTATCCGCCCGGGAACTACGAGCGAAAGCTTAAAACCCAACGGACTTGGCGGTGCTTTAGACCCCCCTAGAGGAGCCTGTCCTATAACCGATAATCCCCGTTCAACCTCACCTCTCCTTGTTCCT-TCCCGCCTATATACCGCCGTCGTCAGCTTACC-CTGCAAAGGACCTAAAGTAAGCAAAATTGGCT---CACCCCCCAAAACGCCAGGTCGAGGTGTAGCGTATGGAGAGGGA-TGAGATGGGCTACATTCCATCCC---ACATGGTACA-----CGAATGGCAAG-CTGAAACGC---TTGCCTG----AAGGAGGATTTAGTAGTAAGAG--GGAAATAGAGCGTCCCCCTGAATC-TGG-CCCTGA-AGCGCGCACACACCGCCCGTCACTCTCCCCG-A--------------ATATAACTTTCTCTATTCC-------TAAT-----ACCCTACTAGCAC---------GTAA---GGGGAGGCAAGTCGTAACATGGTAAGTGTACCGGAAGGTGCACTTG-------
Oxyjulis_californica            ---------TTGGTCCTGACTTTGCCATCAA--CTCTAACC-AAACTTACACATGCAAGTATCCGCACCCCCGTGAGAATGCCCTA---CAGTTTCCTGGAT--GGAAACAAGGAGCTGGTATCAGGCACAA-----TACTTTTAGCCCACGACACCTTGC-TAAGCCACACCCCCAAGGGAATTCAGCAGTGATAAATATTAAGCTATGAGTGAAAACTTGACTTAGTTAAT-GTTAA-TAGGGTCGGTAAATCTCGTGCCAGCCACCGCGGTTATACGAGAGACCCAAGTCGATGGCC-TTCGGCGTAAAGAGTGGTTAAGACGAGCCCTA----AAACTAAAGCCAAATGACTTCAGAGCTGTTATACGCA-CACGAAAGT-ACGAAGCCCAACTACGAAAGTGGCTTTAAACC---CCTGACCCCACGAAAGCTATGGCACA--AACTG-GGATTAGATACCCCACTATGCTTAGCCC--TAAACATAGATAATAACC--TACTTATTT--TATCCGCCCGGGTACTACGAGCGTTAGCTTAAAACCCAAAGGACTTGGCGGTGCTTTAGATCCACCTAGAGGAGCCTGTTCTAGAACCGATAATCCCCGTTAAACCTCACCTTTCCTTGT-CTTTTCCCGCCTATATACCGCCGTCGTCAGCTTACT-CTGTGAAGAGTTAGTAGTAAGCACAATTGGC---ACAG--CCTAAAACGCCAGGTCGAGGTGTAGCGAATGGAGGGGGA-AGAAATGGGCTACATTCAATACT--AATACTGAA--TA---CGAATGACGTT-CTGAAATTG--AACGTCTG----AAGGAGGATTTAGTAGTAAGTA--GGGAATAGAGTGCCCTGCTGAAAT-TGG-CCCTGA-AGCGCGTACACACCGCCCGTCACTCTCCCCG-AGCT----------AATTGACCCTAC---ATTTC-------TAA----TAAG----CCAGAACT--------GCTAA--GGGGAGGCAAGTCGTAACATGGTAAGTGTACCA--------------------
Perca_flavescens                ------------------------------------------------------------------------------------------------------------------------------------------------------------------------------------------------------------------------------------------------------------------------------------------------------------------------------------------------------------------------------------------------------------------------------------------------------------------------------------------------------------------------------CCTGCCNTCCGCCTGGGAACTACGAGCATTAGCTTAAAACCCAAAGGACTTGGCGGTGCTTTAGATCCACCTAGAGGAGCCTGTTCTAGAACCGATAACCCCCGTTCAACCTCACCTTTCCTTGT--TTCTCCCGCCTATATACCACCGTCGTCAGCTTACC-CTGTGAAGGTCTAATAGTAAGCAAAATTGGC---ACAA--CCCAAAACGTCAGGTCGAGGTGTAGCGTATGGAAAGGGA-AGAAATGGGCTACATTCCCTTGT---ACAGGGAA--TA---CGAACGATA-AACTGAAA-------TGTTTTTCCAAAGGAGGATTTAGCAGTAAGCA--GAAAATAGAGTGTTCTGCTGAAAA-TGG-CCCTGA-AGCGCGCACACACCGCCCGTCACTCTCCCCA-AGC------------CCAAGAACT------TTAG-------TAAT---TAAAACCATACAATC---------GCAAA--GGGGAGGCAAGTCGTAACATGGTAAGTGTACCGGAAGGTG-------------
Percina_maculata                --CAAAGGCTTGGTCCTGACTTTACTATCAA--CTCTA-GCTAAACTTACACATGCAAGTATCCGCACCCCCGTGAGAATGCCCTA---CAGTTCCCCGCCC--GGGAACAAGGAGCTGGTATCAGGCACACC-----CCTACTAGCCCACGACACCTTGC-TTAGCCACACCCCCAAGGGAACTCAGCAGTGATAAACATTAAGCCATAAGTGAGAACTTGACTTAGTTAAA-GCTAA-GAGGGCCGGTAAAACTCGTGCCAGCCACCGCGGTTATACGAGAGGCCCAAGTTGATAATTA-CCGGCGTAAGGCGTGGTTAAGATTTTTATAC-----ATCTAAAGCCGGACCCCTTCAGAGCTGTTATACGCT-CCCGAAGATAA-GAAGTTCAACCACGAAAGTG-CTTTACAGC---CCCGAACCCACGAAAGCTAAGATACA--AACTG-GGATTAGATACCCCACTATGCCTAG--CCGTAAACATTGGTAGTAGTT---ACACCCAC--TACCCGCCTGGGTACTACGAGCATCAGCTTGAAACCCAAAGGACTTGGCGGTGCTTTAGACCCACCTAGAGGAGCCTGTTCTAGAACCGATAACCCCCGTTCAACCTCACCTTCCCTTGT--CTTCCCCGCCTATATACCGCCGTCGTCAGCTTACC-CTGTGAAGGGTTAATAGTAAGCAAAATTGGTT---CAA--CCTAAAACGTCAGGTCGAGGTGTAGCGTATGGGGAGGGA-AGAAATGGGCTACATTTCCTGC-----CACAGGAAATA---CGAATGATGTG-CTGAAACGT---ACATCTG----AAGGAGGATTTAGCAGTAAGCGG-GAAAATAGA-CGTCCCGCTGAAAT-TGG-CCCTGA-AGCGCGCACACACCGCCCGTCACTCTCCCCA-AGC----------CTACAAACT-TC-------AG-------TAAA---TAAAACCTTACAATC---------GCGAA--GGGGAGGCAAGTCGTAACATGGTAAGTGTAACGGAAGGTGCACTTGGAAAAAT
Pictilabrus_laticlavius         --CAAAGGCTTGGTCCTGACTTTGCTATCAA--CTCTA-GCTAAACTTACACATGCAAGTATCCGCACTCCCGTGAGAATGCCCTA---CCGTTTCCTGACT--GGAGACAAGGAGCCGGTATCAGGCACAAA-----CATATTAGCCCACGACGCCTTGC-TTAGCCACACCCCCAAGGGAATTCAGCAGTGATAAATATTAAGCCATAAGTGAAAGCTTGACTTAGTTAGT-GCTAA-GAGGGCCGGTAAATCTCGTGCCAGCCACCGCGGTTATACGAGAGACCCAAGTTGATAGCCCT-CGGCGTAAAGAGTGGTTAAGATATATACAT----GGACTAAAGCTGAACAACCTCAAAGCTGTTATACGCAT-ATGAATAA-ACGAAACTCAATTACGAAAGTGGCTTTA--CCTTACCTGACTCCACGAAAGCTAAGATACA--AACTG-GGATTAGATACCCCACTATGCTTAGCCC--TAAACATTGATAGTACAC--TACCTATAT--TATCCGCCCGGGGACTACGAGCATTAGCTTAAAACCCAAAGGACTTGGCGGTGCTTTAGATCCACCTAGAGGAGCCTGTTCTAGAACCGATAATCCCCGTTTAACCTCACCTTTTCTTGT--CTTGTCCGCCTATATACCGCCGTCGTCAGCTTACC-CTGTGAAGACCCTATAGTAAGCAAAACCGGC---ACAG--CCAAAAACGCCAGGTCGAGGTGTAGCGAATGAGAAGGGA-AGAAATGGGCTACATTCAATAACC-TTTAATGAACA-----CGAATGGTATT-CTGAAAAGA---ATACCTG----AAGGAGGATTTAGTAGTAAGTG--GGGAACAGAGAGCTCTGCTGAAAT-TGG-CCCTGA-AGCGCGTACACACCGCCCGTCACTCTCCCCG-AGACT---------CACAAATGTATA----TTAC-------TAA----TAAG----ATAAAATT--------GCAAA--GGGGAGGCAAGTCGTAACATGGTAAGTGTACCGGAAGGTGCGCTTGGTAAAAC
Platax_orbicularis              CACAAAGGCTTGGTCCTGACTTTACTATCAA--CTCTA-GCCAAACTTACACATGCAAGTATCTGCACCCCGGTGAGAATGCCCTTA--CAGTTCCCCGCCC--GGGAACAAGGAGCTGGTATCAGGCACCTAA---AACTTAAAGCCCACGACACCTTGC-TTAGCCACACCCCCAAGGGAACTCAGCAGTGATAAACATTAAGCCATAAGTGAAAACTCGACTCAGTCAA-GGCTAA-GAGGGTCGGTAAAACTCGTGCCAGCCACCGCGGTTATACGAGAGACCCAAGTTGATAAACA-CCGGCGTAAAGAGTGGTTATGACTAACAATT----AAACTAAAGCCGAACGCTATCAGAGCTGTTATACGCATC-CGAAAGTAA-GAAGCCCAACCACGAAAGTAGCTTTACACC---CCTGAACCCACGAAAGCTAAGATACA--AACTG-GGATTAGATACCCCACTATGCTTAGCCC--TAAACATTGGTAACGCCC--CACACCCGT--TACTCGCCCGGAAACTACGAGCATCAGCTTAAAACCCAAAGGACTTGGCGGTGCTTTAGATCCACCTAGAGGAGCCTGTTCTAGAACCGATACCCCCCGTTAAACCTCACCCCTCCTTGTTACT--TCCGTCTATATACCGCCGTCGTCAGCCTACC-CTGTGAAGGTCTAGTAGTAAGCAAAATTGGC---ACAG--CCCAGAACGTCAGGTCGAGGTGTAGCATATGGAAGGGGA-AGAAATGGGCTACATTCTCTAATC--TCAGAGAACA-----CGCACGACATAA-TGAAAACACATGTCACAA-----AGGAGGATTTAGTAGTAAGCA--GGAAATAGAGAGTTCCGCTGAAAT-AGG-CCCTTA-AGCGCGCACACACCGCCCGTCACTCTCCCCA-AGCC----------TACACAAACCCAA--ATAACC------TAAA---------CCCTACTATT--------GCAAA--GGGGAGGCAAGTCGTAACATGGTAAGTGTACCA--------------------
Polylepion_russelli             ?????????????????????????????????????????????????????????????????????????????????????????????????????????????????????????????????????????????????????????????????????????????????????????????????????????????????????????????????????????????????????????????????????????????????????????????????????????????????????????????????????????????????????????????????????????????????????????????????????????????????????????????????????????????????????????????????????????????????????????????????????????????????????????????????????????????????????????????????????????????????????????????????????????????????????????????????????????????????????????????????????????????????????????????????????????????????????????????????????????????????????????????????????????????????????????????????????????????????????????????????????????????????????????????????????????????????????????????????????????????????????????????????????????????????????????????????????????????????????????????????????????????????????????????????????????????????????????????????????????????????????????????
Pomoxis_nigromaculatus          ?????????????????????????????????????????????????????????????????????????????????????????????????????????????????????????????????????????????????????????????????????????????????????????????????????????????????????????????????????????????????????????????????????????????????????????????????????????????????????????????????????????????????????????????????????????????????????????????????????????????????????????????????????????????????????????????????????????????????????????????????????????????????????????????????????????????????????????????????????????????????????????????????????????????????????????????????????????????????????????????????????????????????????????????????????????????????????????????????????????????????????????????????????????????????????????????????????????????????????????????????????????????????????????????????????????????????????????????????????????????????????????????????????????????????????????????????????????????????????????????????????????????????????????????????????????????????????????????????????????????????????????????
Pseudocheilinus_evanidus        ?????????????????????????????????????????????????????????????????????????????????????????????????????????????????????????????????????????????????????????????????????????????????????????????????????????????????????????????????????????????????????????????????????????????????????????????????????????????????????????????????????????????????????????????????????????????????????????????????????????????????????????????????????????????????????????????????????????????????????????????????????????????????????????????????????????????????????????????????????????????????????????????????????????????????????????????????????????????????????????????????????????????????????????????????????????????????????????????????????????????????????????????????????????????????????????????????????????????????????????????????????????????????????????????????????????????????????????????????????????????????????????????????????????????????????????????????????????????????????????????????????????????????????????????????????????????????????????????????????????????????????????????
Pseudocheilinus_hexataenia      ?????????????????????????????????????????????????????????????????????????????????????????????????????????????????????????????????????????????????????????????????????????????????????????????????????????????????????????????????????????????????????????????????????????????????????????????????????????????????????????????????????????????????????????????????????????????????????????????????????????????????????????????????????????????????????????????????????????????????????????????????????????????????????????????????????????????????????????????????????????????????????????????????????????????????????????????????????????????????????????????????????????????????????????????????????????????????????????????????????????????????????????????????????????????????????????????????????????????????????????????????????????????????????????????????????????????????????????????????????????????????????????????????????????????????????????????????????????????????????????????????????????????????????????????????????????????????????????????????????????????????????????????
Pseudocheilinus_ocellatus       ?????????????????????????????????????????????????????????????????????????????????????????????????????????????????????????????????????????????????????????????????????????????????????????????????????????????????????????????????????????????????????????????????????????????????????????????????????????????????????????????????????????????????????????????????????????????????????????????????????????????????????????????????????????????????????????????????????????????????????????????????????????????????????????????????????????????????????????????????????????????????????????????????????????????????????????????????????????????????????????????????????????????????????????????????????????????????????????????????????????????????????????????????????????????????????????????????????????????????????????????????????????????????????????????????????????????????????????????????????????????????????????????????????????????????????????????????????????????????????????????????????????????????????????????????????????????????????????????????????????????????????????????
Pseudocheilinus_octotaenia      -----------------------------------------TCAATTTACACATGCAAGTATCCGCGCCCCTGTGAGAATGCCCC----CAGTTTCCCACAA--GAAAACAAGGAGCTGGTATCAGGCACGGCCCAATAAGGCTAGCCCACGACACCTTGC-TCAGCCACCCCCCCACGGGAACTCAGCAGTGACAAACATTAAGCCATGAGTGAAAACTTGACTTAGTTAGA-GCTAA-GAGGGTTGGTTAATCTCGTGCCAGCCGCCGCGGTTACACGAGGGACCCAAGTCGACAGCCA-ACGGCGTAAAGAGTGGTTAAGGCGTACTT------AAACTAAAGCCGAAGGCCCTCAGAACTGTTATACGTTT-ATGAAGGT-ATGAAGCTCACCTACGAAAGTGGCTTTACAACC--CCTGAACCCACGAAAGCTATGGCACA--AACTG-GGATTAGATACCCCACTATGCTTAGCCC--TAAACATTGATAGACCAT--TACAAGCGC--TATCCGCCCGGGTACTACGAGCATCAGCTTAAAACCCAAAGGACTTGACGGTGCTTTAGACCCACCTAGAGGAGCCTGTTCTAGAACCGATAATCCACGTTAAACCTTACCTTTTCTTGT--TTCTCCAGCCTATATACCGCCGTCGTCAGCTTACC-CTGCAAAGGACTAATAGTAAGCAAAATTGGC---AAAG--CCCAAAACGCCAGGTCGAGGTGTAGCTTATGAAAAGGAA-AGAAATGGGCTACATTCCATAAC---ACAATGAA--TA---CGAATGATGGG-CTGAAATAC---CCATCTG----AAGGAGGATTTAGCAGTAAGGG--GAAAACAGAGAGTTCCCCTGAAGC-CGG-CCCTGA-AGCGCGTACACACCGCCCGTCACTCTCCCCG-A----------------ATTAGCCTAGCCTGTAGA------TAA----CACAACACAAAAAAC------------AA--GGGGAGGCAAGTCGTAACATGGTAAGCGTACCGGAAGGTGCGCTTG-------
Pseudocheilinus_tetrataenia     ?????????????????????????????????????????????????????????????????????????????????????????????????????????????????????????????????????????????????????????????????????????????????????????????????????????????????????????????????????????????????????????????????????????????????????????????????????????????????????????????????????????????????????????????????????????????????????????????????????????????????????????????????????????????????????????????????????????????????????????????????????????????????????????????????????????????????????????????????????????????????????????????????????????????????????????????????????????????????????????????????????????????????????????????????????????????????????????????????????????????????????????????????????????????????????????????????????????????????????????????????????????????????????????????????????????????????????????????????????????????????????????????????????????????????????????????????????????????????????????????????????????????????????????????????????????????????????????????????????????????????????????????
Pseudocoris_aurantiofasciata    ?????????????????????????????????????????????????????????????????????????????????????????????????????????????????????????????????????????????????????????????????????????????????????????????????????????????????????????????????????????????????????????????????????????????????????????????????????????????????????????????????????????????????????????????????????????????????????????????????????????????????????????????????????????????????????????????????????????????????????????????????????????????????????????????????????????????????????????????????????????????????????????????????????????????????????????????????????????????????????????????????????????????????????????????????????????????????????????????????????????????????????????????????????????????????????????????????????????????????????????????????????????????????????????????????????????????????????????????????????????????????????????????????????????????????????????????????????????????????????????????????????????????????????????????????????????????????????????????????????????????????????????????
Pseudocoris_heteroptera         -----------------------------------------------------------------------------------------------------------------------------------------------------------------------------------------------------------------------------------------------------------------------------------------------------------------------------------------------------------------------------------------------------------------------------------------------------------------------------------------------------------------------------------TATCCGCCCGGGTACTACGAGCATTAGCTTAAAACCCAAAGGACTTGGCGGTGCTTCAGACCCACCTAGAGGAGCCTGTTCTAGAACCGATAATCCCCGTTAAACCTCACCTTTCCTTGTA--TTATCCGCCTATATACCGCCGTCGTCAGCTTACT-CTGTGAAGAATTAGCAGTATGCACAATTGGCT---CAG--CCCTAAACGCCAGGTCGAGGTGTAGCGTATGGAGAGGGA-AGAAATGGGCTACATTCAATAGT--TATAATGAA--TA---CGAATGATATCA-TGAAAAAA----TATCTG----AAGGAGGATTTAGCAGTAAGCA--GAGAATAGAGTGCTCTGCTGAAGC-CGG-CCCTGA-AGCGCGTACACACCGCCCGTCACTCTCCCCG-AA------------TAGCGACTCA-ACACATTAC-------TAAT---CAA-----CTAAAGC----------CAGAGAGGGGAGGCAAGTCGTAACATGGTAAGCGTACCGGAAGGTGCGCTTGGAAAAAC
Pseudocoris_yamashiroi          CACAAAGGCTTGGTCCTGACTTTGCCATCAA--CTCTAACC-AAACTTACACATGCAAGTATCCGCACCCCCGTGAGAATGCCCCA---CAGCTTCCTAAT---GGAAACGAGGAGCCGGTATCAGGCACAAA-------ATTTAGCCCACGACGCCTTGC-TAAGCCACACCCTCAAGGGAATTCAGCAGTGATAAATATTAAGCCATGAGTGAAAACTTGACTTAGTTAATGTTTA--TAGGGTCGGTAAATCTCGTGCCAGCCACCGCGGTTATACGAGAGACCCAAGTTGATGGTT-TTCGGCGTAAAGAGTGGTTAAGAGAGCCCC------ACACTAAAGCCAAACGACCTCAAAGCTGTTATACGCG-CATGAACGT-ACGAACCCCAACTACGAAAGTGGCTTTAAACT---CCTGACCCCACGAAAGCTAGGGTACA--AACTG-GGATTAGATACCCCACTATGCCTAGCCC--TAAACATCGATAATAATT--TACCTACTT--TATCCGCCCGGGTACTACGAGCATTAGCTTAAAACCCAAAGGACTTGGCGGTGCTTCAGATCCACCTAGAGGAGCCTGTTCTAGAACCGATAATCCCCGTTAAACCTCACCTTTCCTTGTA--TAATCCGCCTATATACCGCCGTCGTCAGCTTACT-CTGTGAAGAGCTAGTAGTATGCACAATTGGCT---TAG--CCCTAAACGCCAGGTCGAGGTGTAGCGTATGGAGAGGGA-AGAAATGGGCTACATTCAATAGC--TATAATGAA--TA---CGAATGATATT-GTGAAAAAA---ATATCTG----AAGGAGGATTTAGCAGTAAGCA--GAGAATAGAGTGCCCTGCTGAAGC-CGG-CCCTGA-AGCGCGTACACACCGCCCGTCACTCTCCCCG-AA------------TAGCGAGTCA-ACACATCAC-------TAA----TCAG----CCAAAGC----------CAAAGAGGGGAGGCAAGTCGTAACATGGTAAGCGTACCGGAAGGTGCGCTTG-------
Pseudodax_moluccanus            ----------------------------CAGCTCTT---GCCAAACTTACACATGCAAGTATCCGCACCCCTGTGAAAATGCCCTA---CAGTTCCCTGCTT--GGGAACAAGGAGCTGGTATCAGGCACAAA-----CATTTATGCCCATGACGCCTTGC-TAAGCCACACCCCCAAGGGAACTCAGCAGTGATAGACATTAAGCCATGAGTGAAAACTTGACTTAGTTAAAGC--AAAGAGGGCCGGTAAAACTCGTGCCAGCCACCGCGGTTATACGAGAGGCCCAAGTTGATAAGCA-CCGGCGTAAAGAGTGGTTATGGACGCCCCTT----GAACTAAAGCCAAATGCTCTCAAGGCTGTTATACGCATC-CGAGAGCCA-GAAGTTCGACCACGAAAGTGGCTTTAAACTA--CCTGAACCCACGAAAGCTATGGAACA--AACTG-GGATTAGATACCCCACTATGCCTAGCCC--TAAACATCGATAACATAC--TACGACCGT--TATCCGCCAGGGAACTACGAGCATTAGCTTAAAACCCAAAGGACTTGGCGGTGCTTTAGATCCACCTAGAGGAGCCTGTTCTAGAACCGATGATCCCCGTTCAACCTCACCTCTCCTTGTTCCT--CCCGCCTATATACCGCCGTCGTCAGCTTACC-CTGTGAAGGCCTAAAAGTAAGCAAAATTGGC---AAAG--CCCAAAACGTCAGGTCGAGGTGTAGCGTATGGAGAGGGA-AGAAATGGGCTACATTCAGTGAC---CCACTGAAT-TA---CGGAGGACGGA-CTGAAACGT---CCGTCTG----AAGGAGGATTTAGCAGTAAGCA--GGAAATAGAGTGTCCCGCTGAAAC-CGG-CCCTGA-AGCGCGTACACACCGCCCGTCACTCTCCCCG-A-------------AAACATCACGAA---AGTACC------TAAGACCTTA-----CTACAA-----------TAAA---GGGAGGCA--------------------------------------------
Pseudojuloides_atavai           CACAAAGGCTTGGTCCTGACTTTGCTATCAG--CTCTAA-CTAAACTTACACATGCAAGTATCCGCACCCCCGTGAGAATGCCCTTG--TACTTTCCTGGAT--GGAAACAAGGAGCTGGTATCAGGCACAATC----CTTTTTAGCCCATGACGCCTTGC-TAAGCCACGCCCTCAAGGGAATTCAGCAGTGACAAATATTAAGCCATGAGTGAAAACTTGACTTAGTTAAT-GTTAA-CAGGGCCGGTAAATCTCGTGCCAGCCACCGCGGTTATACGAGAGACCCAAGTTGATAGCCCG-CGGCGTAAAGAGTGGTTAAGATTCCGCCCT------ACTAAAGCTGAACGACTTCAAAGCTGTTATACGCG-CATGAAGATAACGAAACCCAATTACGAAGGTAGCTTTAAATTA---CTGACTCCACGAAAGCTATGACACA--AACTG-GGATTAGATACCCCACTATGCTTAGCCC--TAAACATAGATAATGCAT--TACTTAACT--TATCCGCCTGGGTACTACGAGCACCAGCTTAAAACCCAAAGGACTTGGCGGTGCTTTAGATCCACCTAGAGGAGCCTGTTCTAGAACCGATAATCCCCGTTAAACCTCACCTTTCCTTGT--CATATCCGCCTATATACCGCCGTCGTCAGCTTACT-CTGTGAAGAGCCTGTAGTAAGCCCAACTGGC---ACAG--CCTCAAACGCCAGGTCGAGGTGTAGCGAATGGAAAGGGA-AGAAATGGGCTACATTCAATAACC-AATAATGAA--TA---CGGATGACATC-CTGAAACGG---AAGTCTG----AAGGAGGATTTAGCAGTAAGTA--GAGAATAGAGTGCTCTGCTGAAAC-CGG-CCCTGA-AGCGCGTACACACCGCCCGTCACTCTCCCCG-AG--------------CTAATTAGCACCTATAAC-------TAA----TAAA----CGAAACCT--------GTAAA--GGGGAGGCAAGTCGTAACATGGTAAGCGTACCGGAAGGTGCGC----------
Pseudojuloides_cerasinus        CACAAAGGCTTGGTCCTGACTTTGCCATCAG--CTCTAA-CTAAACTTACACATGCAAGTATCCGCACCCCCGTGAGAATGCCCTT---GTGCTTCCTGGAT--GGAAACAAGGAGCCGGTATCAGGCACAA------TCTCCTAGCCCATGACGCCTTGC-TAAGCCACACCCTCAAGGGAATTCAGCAGTGACAAATATTAAGCCATGAGTGAAAACTTGACTTAGTTAAT-GTTAA-CAGGGCCGGTAAACCTCGTGCCAGCCACCGCGGTTATACGAGGGACCCAAGTCGATGGCCC-ACGGCGTAAAGAGTGGTTAAGATTTGACAAC-----AACTAAAGCTAAAAAGCTTCAAAGCTGTTATACGCG-CATGAAGAC-ATGAGACCCAATTACGAAAGTAGCTTTAAACTT---CTGAACCCACGAAAGCTATGGTACA--AACTG-GGATTAGATACCCCACTATGCTTAGCCC--TAAACTGAGATAA-ACACCTTACTTAACT--TATCCGCCCGGGTACTACGAGCACCAGCTTGAAACCCAAAGGACTTGGCGGTGCTTTAGATCCACCTAGAGGAGCCTGTTCTAGAACCGATAATCCCCGTTAAACCTCACCTTTCCTTGT-CATATTCCGCCTATATACCGCCGTCGTCAGCTTACT-CTGTGAAGATCTTGAAGTAGGCACAACCGGC---ACAG--CCTCAAACGCCAGGTCGAGGTGTAGCGAATGGAAGGGGA-AGAAATGGGCTACATTCAATACC--AGTATTGAA--TA---CGAATGATGTC-CTGAAAAGG---ACACCTG----AAGGAGGATTTAGCAGTAAGCA--GAGAATAGAGTGCCCTGCTGAAAC-TGG-CCCTGA-AGCGCGTACACACCGCCCGTCACTCTCCCCG-AGC-------------TAATGTAGCACCCATTAC-------TAA----TAAA----CGAAACCT--------GCAAA--GGGGAGGCAAGTCGTAACATGGTAAGCGTACCGGAAGGTGCGCTTG-------
Pseudolabrus_biserialis         ---------------------------------------------------------------------------------------------------------------------------------------------------------------------------------------------------------------------------------------------------------------------------------------------------------------------------------------------------------------------------------------------------------------------------------------------------------------------------------------------------------------------------------------------------------------TTAAAACCCAAAGGACTTGGCGGTGCTTTAGATCCACCTAGAGGAGCCTGTTCTAGAACCGATAATCCCCGTTAAACCTCACCTTTTCTTGT--CTTGTCCGCCTATATACCGCCGTCGTCAGCTTACC-CTGTGAAGAACCTATAGTAAGCAGAATCGGC---ATAG--CCAAAAACGCCAGGTCGAGGTGTAGCGAATGAGAAGGGA-AGAAATGGGCTACATTCAATAACC-TTTAATGAACA-----CGAATGGTATT-CTGAAAAGC---ATGCCTG----AAGGAGGATTTAGTAGTAAGCG--GAGAGCAGAGTGCTCTGCTGAAAT-TGG-CCCTGA-AGCGCGTACACACCGCCCGTCACTCTCCCCA-AGACT---------CACAAACGTATA----TTAT-------TAA----TAAG----CTAAAATT--------GCAAA--GGGGAGGCAAGTCGTAACATGGTAAGTGTACCGGAAGGTGCGCTTGGTAAAAC
Pseudolabrus_eoethinus          ---------------------------------------------------------------------------------------------------------------------------------------------------------------------------------------------------------------------------------------------------------------------------------------------------------------------------------------------------------------------------------------------------------------------------------------------------------------------------------------------------------------------------------------------------------------TTAAAACCCAAAGGACTTGGCGGTGCTTTAGATCCACCTAGAGGAGCCTGTTCTGGAACCGATAATCCCCGTTCAACCTCACCTTTTCTTGT--CTTGTCCGCCTATATACCGCCGTCGTCAGCTTACC-CTGTGAAGACCCCATAGTAAGCAAGACCGGC---AAAG--CCAAAAACGCCAGGTCGAGGTGTAGCGAATGAGGAGGGA-AGAAATGGGCTACATTCAATAACC-TCTAATGAACA-----CGAATGGCATT-CTGAAAACC---CTGCCTG----AAGGAGGATTTAGTAGTAAGAG--GAGACCAGCACGCTCCACTGAAAC-CGG-CCCTGA-AGCGCGTACACACCGCCCGTCACTCTCCCCA-AGACT---------CAAAAAAATATA----TTAC-------TAAT---TAA-----CCAAAGCT--------GCAAA--GGGGAGGCAAGTCGTAACATGGTAAGTGTACCGGAAGGTGCGCTTGGCAAAAC
Pseudolabrus_fuentesi           ---------------------------------------------------------------------------------------------------------------------------------------------------------------------------------------------------------------------------------------------------------------------------------------------------------------------------------------------------------------------------------------------------------------------------------------------------------------------------------------------------------------------------------------------------------------CTAAAACCCAAAGGACTTGGCGGTGCTTTAGATCCACCTAGAGGAGCCTGTTCTGGAACCGATAATCCCCGTTTAACCTCACCTTTTCTTGT--CTTGTCCGCCTATATACCGCCGTCGTCAGCTTACC-CTGTGAAGACTCCATAGTAAGCAAGACCGGC---AAAG--CCAAAAACGCCAGGTCGAGGTGTAGCGAATGAGGAGGGA-AGAAATGGGCTACATTCAATAACC-TCTAATGCACA-----CGAATGGTACT-CTGAAAAGC---ATGCCTG----AAGGAGGATTTAGTAGTAAGAGACGACCAT-GA-CGCTTCTCTGAAAT-TGG-CCCTGA-AGCGCGTACACACCGCCCGTCACTCTCCCCA-AGACT---------CATAATTACACA----TTAC-------TAA----TAAG----CCAACACT--------GCAAA--GGGGAGGCAAGTCGTAACATGGTAAGTGTACCGGAAGGTGCGCTTGGTCAAAC
Pseudolabrus_gayi               CACAAAGGCTTGGTCCTGACTTTGTTATCAACTCTAT---CTGAACTTACACATGCCAGTATCTGCCCCCCCGTGAGAATGCCCCA---CCGTCTCCTGAGT--GGAGACAAGGAGCCGGTATCAGGCACAAA-----TACATTAGCCCACGACGCCTTGC-TTAGCCACACCCCCAAGGGAATTCAGCAGTGATAAATATTAAGCCATAAGCGAAAGCTTGACTTAGTTAAT-GTTAA-GAGGGCCGGTAAATCTCGTGCCAGCCACCGCGGTTATACGAGAGACCCAAGTTGATAGCC-TTCGGCGTAAAGAGTGGTTAAGACTATTACCT-----GACTAAAGCCGAACGACTTCAAAGCTGTTATACGCAT-ATGAATAA-ACGAAGCTCAATTACGAAAGTGGCTTTA--CCTTTCCTGACTCCACGAAAGCTAAGATACA--AACTG-GGATTAGATACCCCACTATGCTTAGCCC--TAAACATTGATAATACCC--TACCTATGT--TATCCGCCCGGGGACTACGAGCATTAGCTTAAAACCCAAAGGACTTGGCGGTGCTTTAGATCCACCTAGAGGAGCCTGTTCTGGAACCGATAATCCCCGTTTAACCTCACCTTTTCTTGT--CTTGTCCGCCTATATACCGCCGTCGTCAGCTTACC-CTGTGAAGACTCCATAGTAAGCAAGACCGG-----CAATGCCAAAAACGCCAGGTCGAGGTGTAGCGAATGAGGAGGGA-AGAAATGGGCTACATTCAATAACC-TCTAATGAACA-----CGAATGGTAGT-CTGAAAAGC---ATACCTG----AAGGAGGATTTAGTAGTAAGGG--GGGACCATGAAGCTCCACTGAAAT-CGG-CCCTGA-AGCGCGTACACACCGCCCGTCACTCTCCCCA-AG-------------ACTCATACACATAGATTAC-------TAA----TAAG----CCAAAACT--------GCAAA--GGGGAGGCAAG------------------------------------------
Pseudolabrus_guentheri          ---------------------------------------------------------------------------------------------------------------------------------------------------------------------------------------------------------------------------------------------------------------------------------------------------------------------------------------------------------------------------------------------------------------------------------------------------------------------------------------------------------------------------------------------------------------TTAAAACCCAAAGGACTTGGCGGTGCTTTAGATCCACCTAGAGGAGCCTGTTCTGGAACCGATAATCCCCGTTTAACCTCACCTTTTCTTGT--CTTGTCCGCCTATATACCGCCGTCGTCAGCTTACC-CTGTGAAGACTCCATAGTAAGCAAGATTGGC---AAAG--CCTAAAACGCCAGGTCGAGGTGTAGCGAATGAAAAGGGA-AGAAATGGGCTACATTCAATAACC-TCTAATGAA--TA---CGAATGGTA-AACTGAAAAGT---ATACCTG----AAGGAGGATTTAGTAGTAAGAG--GGGATCAGAGTGCTCCACTGAAAT-TGG-CCCTGA-AGCGCGTACACACCGCCCGTCACTCTCCCCG-AAACT---------CACAAATGTATA----TTAC-------TAA----TAAG----CCAAGATT--------ACAAA--GGGGAGGCAAGTCGTAACATGGTAAGTGTACCGGAAGGTGCGCTTGGTAAAAC
Pseudolabrus_miles              ---------------------------------------------------------------------------------------------------------------------------------------------------------------------------------------------------------------------------------------------------------------------------------------------------------------------------------------------------------------------------------------------------------------------------------------------------------------------------------------------------------------------------------------------------------------TTAAAACCCAAAGGACTTGGCGGTGCTTTAGATCCACCTAGAGGAGCCTGTTCTACAACCGATAACCCTCGTTAAACCTCACCTTTTCTTGT--CTTGTCCGCCTATATACCGCCGTCGTCAGCCTACC-CTGTGAAGACCCCATAGTAAGCAAAATCGGC---AAAG--CCAAAAACGCCAGGTCGAGGTGTAGCGAATGAAAAGGGA-AGAAATGGGCTACATTCAATAACC-TTTAATGAACA-----CGAATGGTATT-CTGAAAAGC---ATACCTG----AAGGAGGATTTAGAAGTAAGCG--GGGAACAGAGTGCTCTGCTGAAAT-TGG-CCCTGA-AGCGCGTACACACCGCCCGTCACTCTCCCCA-GGACT---------CACAAATGTATA----TTAC-------TAA----TAAG----CTAAAATT--------GCAAA--GGGGAGGCAAGTCGTAACATGGTAAGTGTACCGGAAGGTGCGCTTGGTAAAAC
Pseudolabrus_sieboldi           ---------------------------------------------------------------------------------------------------------------------------------------------------------------------------------------------------------------------------------------------------------------------------------------------------------------------------------------------------------------------------------------------------------------------------------------------------------------------------------------------------------------------------------------------------------------TTAAAACCCAAAGGACTTGGCGGTGCTTTAGATCCACCTAGAGGAGCCTGTTCTGGAACCGATAATCCCCGTTTAACCTCACCTTTTCTTGT--CTTGTCCGCCTATATACCGCCGTCGTCAGCTTACC-CTGTGAAGACCCCATAGTAAGCAAGACCGGC---AAAG--CCAAAAACGCCAGGTCGAGGTGTAGCGAATGAGGAGGGA-AGAAATGGGCTACATTCAATAGAC-TCTAATGAAAA-----CGAATGGTATT-CTGAAAAGC---GTGCCTG----AAGGAGGATTTAGTAGTAAGAG--GGGACCAGTACGCTCCACTGAAAT-CGG-CCCTGA-AGCGCGTACACACCGCCCGTCACTCTCCCCA-AGACT---------CACTAAAATATA----TTAC-------TAAT---GAA-----CCAAAGCT--------GCAAA--GGGGAGGCAAGTCGTAACATGGTAAGTGTACCGGAAGGTGCGCTTGGAAAAAC
Pteragogus_amboinensis          CACAAAAGCTTGGTCCTGGCTTTACTGTCAG--CTCTA-GCTGAACTTACACATGCGAGTATCCGCAGCCCGGTGAGAATGCCCT----CAGACTCCTCAACT-GGAACTAAGGAGCTGGCATCAGGCACCT-----TTTACAGAGCCCATGACGCCTTGC-TTAGCCACACCCCCAAGGGAATTCAGCAGTGATAAATATTAAGCTATAAGTGAAAACTTGACTTAGTTAAAGCTTA--GAGGGCTGGTAAATTTCGTGCCAGCCACCGCGGTTAGACGAGAGGCCCAAGCTGACAGTTC-ACGGCGTAAAGAGTGGTTAAGGTCAATTATAC---AAACTAAAGCCGAAAACCCACAAAACTGTTATACG-TTCACGA-GGCTATGAAGCTCAACTACGAAAGTGGCTTTATTAT---CCTGACCCCACGAAAGCTAGGGCACA--AACTG-GGATTAGATACCCCACTATGCCTAGCCC--TAAACAATGGTAACACCC-TTACAAATGT--TGCCCGCCCGGGTACTACGAGCATATGCTTAAAACCCAAAGGACTTGGCGGTGCTTTAGATCCACCTAGAGGAGCCTGTTCTAGAACCGATAATCCCCGTTAAACCTCACCTTTTCTTGT--TTAACCCGCCTATATACCGCCGTCGTCAGCTTACC-CCGT-AGGGACCTACAGTAAGCATAATTGGT---ACTG--CCTAAAACGCCAGGTCGAGGTGTAGCGAATGGAAAGGGA-AGAAATGGGCTACATTCAATAAA---ACAATGAA--TA---CGGATAATAAC-CTGAAATGG---TTATTTA----AAGGAGGATTTAGTAGTAAGAG--GGAAATAGAGTGTCCCCCTGAAAC-TGG-CCCTGA-AGCGCGTACACACCGCCCGTCACTCTCCCCTCAG--------------CCCACTTTTATTATTTTC-------TAA----TAC---CCCAATG-----------GCATTAAGGGGAGGCAAGTCGTAACATGGTAAGTGTACCGGAAGGTGTACTTG-------
Pteragogus_cryptus              CACAAAAGCTTGGTCCTGGCTTTACTGTCAG--CTCTA-GCTGGACTTACACATGCGAGTATCCGCAACCCGGTGAGAATGCCCT----TAGACTCCTCAACT-GGAACTAAGGGGCGGGCATCAGGCACC------TTCTTAGAGCCCACGACGCCTTGC-TTAGCCACACCCCCAAGGGAATTCAGCAGTGATGAATATTAAGCTATGAGTGAAAACTTGACTTAATCACAGCTTA--GAGGGCTGGTTAATTTCGTGCCAGCCACCGCGGTTAGACGGGAGGCCCAAGTTGACAG-CTCACGGCGTAAAGGGTGGTTAAGACTATTTATT----AAACTAAAGCCGAAATACCACAAAACTGTTATACG-TTCACGA-GGTTATGAAGCCCAACTACGAAAGTGGCTTTACGATT---CTGACCCCACGAAAGCTAGGACACA--AACTG-GGATTAGATACCCCACTATGCCTAGCCC--TAAACTATGGTAGTACTA-TTACAAATGC--TACTCGCCCGGGTACTACGAGCGTGTGCTTGAAACCCAAAGGACTTGGCGGTGCTTTAGATCCCCCTAGAGGAGCCTGTTCTAGAACCGATAATCCCCGTTAAACCTCACCTTTTCTTGT--CAGGCCCGCCTATATACCGCCGTCGTCAGCTTACC-CCGT-AGGGTCCTACAGTAAGCACAATTGGC---ACTG--CCCAAAACGCCAGGTCGAGGTGTAGCGAATGAAAAGGGA-AGAAATGGGCTACATTCATTAAT---ACAATGAA--TA---CGGACAATGAC-CTGAAATGG---TTATTTT----AAGGAGGATTTAGTAGTAAGTG--GGAAATAGAGTGTCCCGCTGAAAC-CGG-CCCTGA-AGCGCGTACACACCGCCCGTCACTCTCCCC-------------------AAGCCCGCT---TTTAT-------TAATTTTTAATACCCCAATGGCA---------TTAA--GGGGAGGCAAGTCGTAACATGGTAAGTGTACCGGAAGGTGTACTTG-------
Ptychochromis_oligacanthus      CACAAAGGCTTGGTCCTGACTTTACTGTCAG--CTTTGA-CTAAACTTACACATGCAAGTATCCGCCCTCCCGTGAGAATGCCCCA---CAGTTCTCCGTTC--GAGAACAAGGAGCCGGTATCAGGCCCGCCC----AATTCCAGCCCATAACACCTTGC-TTAGCCACACCCTCAAGGGACCCCAGCAGTGATAGACATTAAGCCATAAGTGAAAACTTGACTTAGTTAAAGCCAAA--AGGGCCGGTAAAACTCGTGCCAGCCACCGCGGTTATACGAGAGGCCCAAGTTGACAGACA-CCGGCGTAAAGAGTGGTTAAGGACAAACTCCA---AAACTAAAGCCGAACGCCCTCAGAACCGTTATACGTA-CCCGAAGGTAA-GAAGCCCCCCTACGAAAGTGGCTTTACTCTA--CCCGACCCCACGAAAGCTGCGAAACA--AACTG-GGATTAGATACCCCACTATGCCCAGCCC--TAAACTTTGATAGT--CTGCTACACCCAC--TATCCGCCCGGGAACTACGAGCATTAGCTTAAAACCCAAAGGACTTGGCGGTGCTTTAGATCCACCTAGAGGAGCCTGTTCTAGAACCGATAACCCCCGTTAAACCTCACCCTCTCTTG--CCTTTCCCGCCTATATACCGCCGTCGTCAGCTTACC-CTGTGAAGGCCAAATAGTAAGCAAAATTAGC---ACAC--CCCAAAACGCCAGGTCGAGGTGTAGCACATGAGAGGGGA-AGAAATGGGCTACATTCCCTGCC---CCAGGGAA--TA---CGAATAATGTAA-TGAAACGT---ACATTAG----AAGGAGGATTTAGCAGTAAATA--AGAAATAGAGTGTCTTGCTGAAAC-CGG-CCCTGA-AGCGCGCACACACCGCCCGTCACTCTCCCCA-AGC-----------CACCAAATCACA---ATAAA-------TAA----TAAACTATTCAG------------GCAAA--GGGGAGGCAAGTCGTAACATGGTAAGTGTACCA--------------------
Rhacochilus_vacca               CACAAAGGTTTGGTCCTGACTTTACTGTCAA--CTTTA-GCTAGATTTACACATGCAAGTATCCGCACCCCCGTGAGAATGCCCCAA--CAGTCTCCTGCCC--GGAGACAAGGAGCTGGTATCAGGCACGGCT----CTGCCAAGCCCACGACACCTTGC-TAAGCCACACCCTCAAGGGAATTCAGCAGTGATATACATTAAGCCATAAGTGAAAACTTGACTTAGTTAAA-GCTAA-GAGGGCCGGTAAAACTCGTGCCAGCCACCGCGGTTATACGAGCGACCCAAGTTGAGAGACA-ACGGCGTAAAGAGTGGTTAAGATACTAAT------AAACTAAAGCCGAACGCCCTCAGGACTGTTATACGTTT-TTGAAGGTAA-GAAGTTCTACCACGAAAGTGGCTTTACTAAC--CCTGACCCCACGAAAGCTGAGAAACA--AACTG-GGATTAGATACCCCACTATGCCCAG--CCGTAAACTTTGATGGCCATT--TACATAGCC---ATCCGCCTGGGGACTACGAGCACGAGCTTAAAACCCAAAGGACTTGGCGGTGCTTAAGATCCACCTAGAGGAGCCTGTTCTAGAACCGATAACCCCCGTTAAACCTCACCCTCCCTTGT--TTTTACCGCCTATATACCGCCGTCGTCAGCTTACC-CTGTGAAGGGCTAATAGTAAGCAGAATTAGTA--AAA---CCCAAAACGCCAGGTCGAGGTGTAGCATATGAGAGGGGA-AGAAATGGGCTACATTCCCTAAC---ACAGGGAA--TA---CGAACAATA-CATTGAAATGT---GTATTAG----AAGGAGGATTTAGCAGTAAGCG--GAAAATAGAGAGTTCCGCTGAAAC-TGG-CCCTGA-AGCGCGCACACACCGCCCGTCACTCTCCCCA-AGC-----------CACCAGACTTAA---ATAAC-------TAA----TAA----CCTAAACAG--------GCGAA--GGGGAGGCAAGTCGTAACATGGTAAGTGTACCGGAAGGTGCACTTG-------
Sagittalarva_inornata           ---------------------------------------------CTTACACATGCAAGTATCCGCACCCCTGTGAGAATGCCC----------TCC-G--------AACAAGGAGCCGGTATCAGGCACAA---------TTTAGCCCACGACGCCTTGC-TAAGCCACACCCCTAAGGGAATTCAGCAGTGATAAATATTAAGCCATGAGTGAAAACTTGACTTAGTTAATGTT-----AGGGTCGGTAAATCTCGTGCCAGCCACCGCGGTTATACGAGAGACCCAAGTTGATGG-----CGGCGTAAAGAGTGGTTAAGG-----------------TAAAGCCAAACGACTTCAAAGCTGTTATACGCA-CACGAAAA---------------ACGAAAGTGGCTTTA--------CTGACCCCACGAAAGCTGCGGCACA--AACTG-GGATTAGATACCCCACTATGCCTAGCCC--TAAACAT-------ACC--------------TATCCGCCTGGGAACTACGAGC----GCTTAAAACCCAAAGGACTTGGCGGTGCTTCAGATCCACCTAGAGGAGCCTGTTCTAGAACCGATAATCCCCGTTAAACCTCACCTTT-------------CCGCCTATATACCGCCGTCGTCAGCTTACT-CTGTGAAGG-------GTAAGCATAACCGG-----------CCAAAACGCCAGGTCGAGGTGTAGCGAATGGAGAGG---AGAAATGGGCTACATTCAAT----------------------------------------------------------------------------------------------------------------------------------------------------------------------------------------------------------------------------------------------------------------------------------------
Scarus_altipinnis               CACAAAGGTTTGGTCCCGGCCTTATTCTCAA--CTGTA-GCTGAACTTACACATGCAAGTATCCGCACCCCCGTGAAAATGCCCC----CCGCCCCCTGCCC--GGAGACAAGGAGCTGGTATCAGGCACAAAC----CCATTTAGCCAATGACACCTAGCCT-AGCCACACCCCCAAGGGACTACAGCAGTGATAGACATTAAGCAATGAGTGAAAACTCGACTTAGTTAAA-GCTAA-GAGGGCTGGTAAATCTCGTGCCAGCCACCGCGGTTATACGAAAGGCCCAAGTTGAAAAACATTCGGCGTAAAGGGTGACTAAGGACCTATTTT----AAACTAGAGCTGAATTTCTTCAAAGCTGTTATACGCT-CATGAAAACTA-GAAAATCAACCACGAAAGTGGCTCTAATCTC-TCCTGACACCACGAAAGCTATGACACA--AACTG-GGATTAGATACCCCACTATGCATAG--CCGTAAACCTGG-CAGCCCCT--TACATTTGC--TGCTCGCCCGGGAACTACGAGCGTAAGCTTAAAACCCAAAGGACTTGACGGTGCTTTATATCCCCCTAGAGGAGCCTGTCCTAGAACCGATAATCCCCGTTAAACCTCACCTTTTCTTG--CCCATTCCGCCTATATACCGCCGTCTCCAGCCTACC-CTGTAAAGGACCCATAGTAGGCGAAATTGGT---ACAG--CCCCAAACGACAGGTCGAGGTGTAGCGTATGAAAAGGGA-AGAGATGGGCTACATTCAGTGAA---ACACTGAA--TA---CGAA-AAGCTAATTGAAACAT----TAACTT---GAAGGAGGATTTAGCAGTAAGTA--GAGAATAGAGAGCCCCGCTGAAAT-CGG-CCCTGA-AGCGTGTACACACCGCCCGTCACTCTCCCCG-AGC------------AGAGAAACTCT----TTACC------TAAA----AAGC---CAAAAAAT--------GTAAA--GGGGAGGCA--------------------------------------------
Scarus_chameleon                CACAAAGGTTTGGTCCCGGCCTTATTCTCAA--CTGTA-GCTGAACTTACACATGCAAGTATCTGCACCCCCGTGAAAATGCCCT----CCGCCCCCTGCCC--GGGGGCAAGGAGCTGGTATCAGGCACAAAT----TCATTTAGCCGACGACACCTAGCCT-AGCCACACCCCCAAGGGACTACAGCAGTGATAGACATTAAGCAATGAGTGAAAACTCGACTTAGTTAAA-GCTAA-GAGGGCTGGTAAATCTCGTGCCAGCCACCGCGGTTATACGAAAGGCCCAAGTTGAAAAACATTCGGCGTAAAGGGTGGCTAAGGACTATTTT-----ATACTAGAGCTGAATTTCTTCAAAGCTGTTATACGCT-CATGAAAACCG-GAAAATCAACCACGAAAGTGGCTCTAATTAC-ACCTGACACCACGAAAGCTATGACACA--AACTG-GGATTAGATACCCCACTATGCATAG--CCGTAAACCT-GACAGCTCTT--TACATTTGC--TGTTCGCCCGGGAACTACGAGCGTAAGCTTAAAACCCAAAGGACTTGACGGTGCTTTATATCCCCCTAGAGGAGCCTGTCCTAGAACCGATAATCCCCGTTAAACCTCACCTTTTCTTG--CTCCTCCCGCCTATATACCGCCGTCTCCAGTCTACC-CTGTAAAGGACCCATAGTAGGCGAAATTGGT---ACAG--CCCCAGACGACAGGTCGAGGTGTAGCGTATGAAAAGGGA-AGAGATGGGCTACATTCAGTGGA---ACACTGAA--TA---CGGA-GAGCTAATTGAAATAT----TAACTT---GAAGGAGGATTTAGCAGTAAGTG--GGGAATAGAGAGCCCCACTGAAAT-CGG-CCCTGA-AGCGTGTACACACCGCCCGTCACTCTCCCCG-AGC------------AGAAGAACTCT----TTACC------TAAA----AAGC---CAAAGAAT--------GTAAA--GGGGAGGCA--------------------------------------------
Scarus_coelestinus              CACAAAGGTTTGGTCCTGGCCTTATTCTCAA--CTGTA-GCTGAACTTACACATGCAAGTATCCGCACCCCCGTGAAAATGCCCC----CCGCCCCCTGCCC--GGGGACAAGGAGCTGGTATCAGGCACAAAC----CCGTTTAGCCAATGACACCTAGCCT-AGCCACACCCCCAAGGGACTACAGCAGTGATAGACATTAAGCAATGAGTGAAAACTCGACTTAGTTAAA-GCTAA-GAGGGCTGGTAAATCTCGTGCCAGCCACCGCGGTTATACGAAAAGCCCAAGTTGAGAAACATTCGGCGTAAAGGGTGACTAAGGATCTATCCC----AAACTAGAGCTGAATTTCTTCAAAGCTGTTATACGCT-CATGAAAACTA-GAAAATCAACCACGAAAGTGGCTCTAATCAT-CCCTGACACCACGAAAGCTATGACACA--AACTG-GGATTAGATACCCCACTATGCGTAG--CCGTAAACCT-GACAGCTCTT--TACATTTGC--TGTTCGCCCGGGAACTACGAGCGTAAGCTTAAAACCCAAAGGACTTGACGGTGCTTTATATCCCCCTAGAGGAGCCTGTCCTAGAACCGATAATCCCCGTTAAACCTCACCTTTTCTTG--CTCATTCCGCCTATATACCGCCGTCTCCAGTCTACC-CTGTAAAGGGCCCATAGTAGGCGAAATTGGT---ACAG--CCCCAGACGACAGGTCGAGGTGTAGCGTATGAAAAGGGA-AGAGATGGGCTACATTCAGTGAA---ACACTGAA--TA---CGGA-AAGCTAATTGAAACAT----TAACTT---GAAGGAGGATTTAGCAGTAAGTG--CGGAATAGAGAGCCCCGCTGAAAT-TGG-CCCTGA-AGCGTGTACACACCGCCCGTCACTCTCCCCG-AGC------------AGAAGAACTCT----TTACC------TAAA----AAGC---CAAAGAAT--------GTAAA--GGGGAGGCA--------------------------------------------
Scarus_dimidiatus               CACAAAGGTTTGGTCCCGGCCTTATTCTCAA--CTGTA-GCTGGACTTACACATGCAAGTATCCGCACCCCCGTGAAAATGCCCC----CCGCCCCCTGCCC--GGGGACAAGGAGCTGGTATCAGGCACAAAT----CCATTTAGCCAACGACACCTAGCCT-AGCCACACCCCCAAGGGACTACAGCAGTGATAGACATTAAGCAATGAGTGAAAACTCGACTTAGTTAAA-GCTAA-GAGGGCTGGTAAATCTCGTGCCAGCCACCGCGGTTATACGAAAGGCCCAAGTTGAAAAACATTCGGCGTAAAGGGTGGCTAAGGACCTATTTT----AAACTAGAGCTGAATTTCTTCAAAGCTGTTATACGCT-CATGAAAACTA-GAAAATCAACCACGAAAGTGGCTCTAATCCC-CCCTGACACCACGAAAGCTATGACACA--AACTG-GGATTAGATACCCCACTATGCATAG--CCGTAAACCT-GACAGCTCTT--TACATTTGC--TGTTCGCCCGGGAACTACGAGCGTAAGCTTAAAACCCAAAGGACTTGACGGTGCTTTATATCCCCCTAGAGGAGCCTGTCCTAGAACCGATAATCCCCGTTAAACCTCACCTTTTCTTG--CCCATTCCGCCTATATACCGCCGTCTCCAGTCTACC-CTGTAAAGGACCCATAGTAGGCGAAATTGGT---ACAG--CCCCAGACGACAGGTCGAGGTGTAGCGTATGAAAAGGGA-AGAGATGGGCTACATTCAATGAA---ACACTGAA--TA---CGGA-GAGCTGATTGAAATAT----TAGCTT---GAAGGTGGATTTAGCAGTAAGTG--GAGAATAGAGAGCCCCACTGAAAT-CGG-CCCTGA-AGCGTGTACACACCGCCCGTCACTCTCCCCG-AGC------------AGAAAAACTCT----TTACC------TAAA----AAGC---CAAAGAAT--------GTAAA--GGGGAGGCA--------------------------------------------
Scarus_festivus                 CACAAAGGTTTGGTCCCGGCCTTATTCTCAA--CTGTA-GCTGAACTTACACATGCAAGTATCTGCACCCCCGTGAAAATGCCCT----CCGCCCCCTGCCC--GGGGGCAAGGAGCTGGTATCAGGCACAAAT----TCATTTAGCCGACGACACCTAGCCT-AGCCACACCCCCAAGGGACTACAGCAGTGATAGACATTAAGCAATGAGTGAAAACTCGACTTAGTTAAA-GCTAA-GAGGGCTGGTAAATCTCGTGCCAGCCACCGCGGTTATACGAAAGGCCCAAGTTGAAAAACATTCGGCGTAAAGGGTGGCTAAGGACTATTTT-----ATACTAGAGCTGAATTTCTTCAAAGCTGTTATACGCT-CATGAAAACCG-GAAAATCAACCACGAAAGTGGCTCTAATTAC-ACCTGACACCACGAAAGCTATGACACA--AACTG-GGATTAGATACCCCACTATGCATAG--CCGTAAACCT-GACAGCTCTT--TACATTTGC--TGTTCGCCCGGGAACTACGAGCGTAAGCTTAAAACCCAAAGGACTTGACGGTGCTTTATATCCCCCTAGAGGAGCCTGTCCTAGAACCGATAATCCCCGTTAAACCTCACCTTTTCTTG--CTCCTCCCGCCTATATACCGCCGTCTCCAGTCTACC-CTGTAAAGGACCCATAGTAGGCGAAATTGGT---ACAG--CCCCAGACGACAGGTCGAGGTGTAGCGTATGAAAAGGGA-AGAGATGGGCTACATTCAGTGGA---ACACTGAA--TA---CGGA-AAGCTAATTGAAATAT----TAACTT---GAAGGAGGATTTAGCAGTAAGTG--GGGAATAGAGAGCCCCACTGAAAT-CGG-CCCTGA-AGCGTGTACACACCGCCCGTCACTCTCCCCG-AGC------------AGAAGAACTCT----TTACC------TAAA----AAGC---CAAAGAAT--------GTAAA--GGGGAGGCA--------------------------------------------
Scarus_flavipectoralis          CACAAAGGTTTGGTCCCGGCCTTATTCTCAA--CTGTA-GCTGAACTTACACATGCAAGTATCCGCACCCCCGTGAAAATGCCCC----CCGCCCCCTGCCC--GGGGACAAGGAGCTGGTATCAGGCACAAG-----CCCATTAGCCGACGACACCTAGCCT-AGCCACACCCCCAAGGGACTACAGCAGTGATAGACATTAAGCAATGAGTGAAAACTCGACTTAGTTAAA-GCTAA-GAGGGCTGGTTAATCTCGTGCCAGCCACCGCGGTTATACGAAAGGCCCAAGTTGAAAAACATTCGGCGTAAAGGGTGGCTAAGGACCTATCAC----AAACTAGAGCTGAATTTCTTCAAAGCTGTTATACGCT-CATGAAAAGCA-GAAAATCAACCACGAAAGTGGCTCTAACTAT-TCCTGACACCACGAAAGCTATGACACA--AACTG-GGATTAGATACCCCACTATGCATGG--CCGTAAACCT-GACAGCTCTT--TACATTCGC--TGTTCGCCTGGGAACTACGAGCGTAAGCTTAAAACCCAAAGGACTTGACGGTGCTTTATATCCCCCTAGAGGAGCCTGTCCTAGAACCGATAATCCCCGTTTAACCTCACCTTTTCTTG--CTCATTCCGCCTATATACCGCCGTCTCCAGTCTACC-CTGTAAAGGACCCATAGTAGGCGAAATTGGT---ACAG--CCCCAGACGACAGGTCGAGGTGTAGCGTATGAAAAGGGA-AGAGATGGGCTACATTCAGTGAC---ACACTGAA--TA---CGGA-GAGCTAATTGAAATAT----TAACTT---GAAGGTGGATTTAGCAGTAAGCG--GGGAATAGAGAGCCCCACTGAAAT-CGG-CCCTGA-AGCGTGTACACACCGCCCGTCACTCTCCCCG-AGC------------AGAAAAACTCT----TTACC------TAAA----AAGC---CAAAAAAT--------GTAAA--GGGGAGGCA--------------------------------------------
Scarus_forsteni                 CACAAAGGTTTGGTCCCGGCCTTATTCTCAA--CTGTA-GCTGAACTTACACATGCAAGTATCCGCACCCCCGTGAAAATGCCCC----CCGCCCCCCGCCC--GGGGACAAGGAGCTGGTATCAGGCACAAAC----CCATTTAGCCAATGACACCTAGCCT-AGCCACACCCCCAAGGGACTACAGCAGTGATAGACATTAAGCAATGAGTGAAAACTCGACTTAGTTAAA-GCTAA-GAGGGCTGGTAAATCTCGTGCCAGCCACCGCGGTTATACGAAAGGCCCAAGTTGAAAAACATTCGGCGTAAAGGGTGGCTAAGGACCTATTTT----AAACTAGAGCTGAATTTCTTCAAAGCTGTTATACGCT-CATGAAAACTA-GAAAATCAACCACGAAAGTGGCTCTAACCTC-TCCTGACACCACGAAAGCTATGACACA--AACTG-GGATTAGATACCCCACTATGCGTAG--CCATAAACCT-GACAGCTCTT--TACATTTGC--TGTTCGCCCGGGAACTACGAGCGTAAGCTTAAAACCCAAAGGACTTGACGGTGCTTTATATCCCCCTAGAGGAGCCTGTCCTAGAACCGATAATCCCCGTTAAACCTCACCTTTTCTTG--CTCATTCCGCCTATATACCGCCGTCTCCAGTCTACC-CTGTAAAGGACCCATAGTAGGCGAAATTGGT---ACAG--CCCCAGACGACAGGTCGAGGTGTAGCGTATGAAAAGGGA-AGAGATGGGCTACATTCAGTGAA---ACACTGAA--TA---CGGA-AAGCTAATTGAAATAT----TAACTT---GAAGGAGGATTTAGCAGTAAGTA--GAGAATAGAGAGCCCCACTGAAAT-CGG-CCCTGA-AGCGTGTACACACCGCCCGTCACTCTCCCCG-AGC------------AGAGAAACTCT----TTACC------TAAA----AAGC---CAAAAAAT--------GTAAA--GGGGAGGCA--------------------------------------------
Scarus_frenatus                 CACAAAGGTTTGGTCCCGGCCTTATTCTCAA--CTGTA-GCTGAACTTACACATGCAAGTATCCGCACCCCCGTGAAAATGCCCC----CCGCCCCCTGCCC--GGGGACAAGGAGCTGGTATCAGGCACAAAC----CCATTTAGCCAACGACACCTAGCCT-AGCCACACCCCCAAGGGACTACAGCAGTGATAGACATTAAGCAATGAGTGAAAGCTCGACTTAGTTAAA-GCTAA-GAGGGCTGGTAAATCTCGTGCCAGCCACCGCGGTTATACGAAAGGCCCAAGTTGAAAAACATTCGGCGTAAAGGGTGGCTAAGGACCTATTTT----AAACTAGAGCTGAATTTCTTCAAAGCTGTTATACGCT-CATGAAAACTA-GAAAATCAACCACGAAAGTGGCTCTAATCCCCCCCTGACACCACGAAAGCTATGACACA--AACTG-GGATTAGATACCCCACTATGCATAG--CCGTAAACCT-GACAGCTCTT--TACATTTGC--TGTTCGCCCGGGAACTACGAGCGTAAGCTTAAAACCCAAAGGACTTGACGGTGCTTTATATCCCCCTAGAGGAGCCTGTCCTAGAACCGATAATCCCCGTTAAACCTCACCTTTTCTTG--CTCATCCCGCCTATATACCGCCGTCTCCAGTCTACC-CTGTAAAGGACCCATAGTAGGCGAAATTGGT---ACAG--CCCCAGACGACAGGTCGAGGTGTAGCGTATGAAGAGGGA-AGAGATGGGCTACATTCAGTGAA---ACACCGAA--TA---CGGA-AAGCTAATTGAAATAT----TAACTT---GAAGGTGGATTTAGCAGTAAGTG--GAGAATAGAGAGCCCCGCTGAAAT-CGG-CCCTGA-AGCGTGTACACACCGCCCGTCACTCTCCCCG-AGC------------AGAAAGACTCT----TTACC------TAAA----AAGC---CAAAGAAT--------GTAAA--GGGGAGGCA--------------------------------------------
Scarus_ghobban                  CACAAAGGTTTGGTCCCGGCCTTATTCTCAA--CTGTA-GCTGAACTTACACATGCAAGTATCCGCACCCCCGTGAAAATGCCCC----CCGCCCCCTGCCC--GGGGACAAGGAGCCGGTATCAGGCACAAAT----CCATTTAGCCAGTGACACCTAGCCT-AGCCACACCCCCAAGGGACTACAGCAGTGATAGACATTAAGCAATGAGTGAAAACTCGACTTAATTAAA-GCTAA-GAGGGCTGGTAAATCTCGTGCCAGCCACCGCGGTTATACGAAAGGCCCAAGTTGAAAAACATTCGGCGTAAAGGGTGGCTAAGGGCCTATTTT----AAACTAGAGCTGAATTTCTTCAAAGCTGTTATACGCT-CATGAAAACTA-GAAAATCAACCACGAAAGTGGCTCTAATCTC-TCCTGACACCACGAAAGCTATGACACA--AACTG-GGATTAGATACCCCACTATGCATAG--CCGTAAACCTA-ACAGCTCCT--TACATCCGC--TGTTCGCCCGGGAACTACGAGCGTAAGCTTAAAACCCAAAGGACTTGACGGTGCTTTATATCCCCCTAGAGGAGCCTGTCCTAGAACCGATAATCCCCGTTAAACCTCACCTTTTCTTG--CTCATTCCGCCTATATACCGCCGTCTCCAGTCTACC-CTGTAAAGGACCCATAGTAGGCGAAATTGGT---ACAG--CCCCAGACGACAGGTCGAGGTGTAGCGTATGAAAAGGGA-AGAGATGGGCTACATTCAGTGAA---ACACTGAA--TA---CGGA-AAGCTAATTGAAACAT----TAACTT---GAAGGAGGATTTAGCAGTAAGTG--GCGAATAGAGAGCCCCACTGAAAT-TGG-CCCTGA-AGCGTGTACACACCGCCCGTCACTCTCCCCG-AGC------------AGAAAAATTCT----TTACC------TAAA----AAGC--CAAATAAAT--------GTAAA--GGGGAGGCA--------------------------------------------
Scarus_globiceps                CACAAAGGTTTGGTCCCGGCCTTATTCTCAA--CTGTA-GCTGAACTTACACATGCAAGTATCCGCACCCCCGTGAAAATGCCCC----CCGCCCCCTGCCC--GGGGGCAAGGAGCTGGTATCAGGCACAAAT----CCATTTAGCCGACGACACCTAGCCT-AGCCACACCCCCAAGGGACTACAGCAGTGATAGACATTAAGCAATGAGTGAAAACTCGACTTAGTTAAA-GCTAA-GAGGGCTGGTAAATCTCGTGCCAGCCACCGCGGTTATACGAAAGGCCCAAGTTGAAAAACATTCGGCGTAAAGGGTGGCTAAGGACCTACTTC----AAACTAGAGCTGAATTTCTTCAAAGCTGTTATACGCC-CATGAAAACCA-GAAAATCAACCACGAAAGTGGCTCTAATCAC-ACCTGACACCACGAAAGCTATGACACA--AACTG-GGATTAGATACCCCACTATGCATAG--CCGTAAACCT-GACAGCTCTT--TACATTTGC--TGTTCGCCCGGGAACTACGAGCGTAAGCTTAAAACCCAAAGGACTTGACGGTGCTTTATATCCCCCTAGAGGAGCCTGTCCTAGAACCGATAATCCCCGTTAAACCTCACCTTTTCTTG--CTCATTCCGCCTATATACCGCCGTCTCCAGTCTACC-CTGTAAAGGACCCATAGTAGGCGAAATTGGT---ACAG--CCCCAGACGACAGGTCGAGGTGTAGCGTATGAAAAGGGA-AGAGATGGGCTACATTCAGTGAA---GCACTGAA--TA---CGGA-AAGCTAATTGAAATAT----TAACTT---GAAGGTGGATTTAGCAGTAAGAG--GGGAATAGAGAGCCCCACTGAAAT-CGG-CCCTGA-AGCGTGTACACACCGCCCGTCACTCTCCCCG-AGC------------AGAAAAACTCT----TTACC------TAAA----AAGC---CAAAGAAT--------GTAAA--GGGGAGGCA--------------------------------------------
Scarus_guacamaia                CACAAAGGTTTGGTCCTGGCCTTATTCTCAA--CTGTA-GCTGAACTTACACATGCAAGTATCCGCACCCCCGTGAAAATGCCCC----CCGCCCCCTGCCC--GGGGACAAGGAGCTGGTATCAGGCACAAAC----CCATTTAGCCAATGACACCTAGCCT-AGCCACACCCCCAAGGGACTACAGCAGTGATAAACATTAAGCAATGAGTGAAAACTCGACTTAGTTAAA-GCTAA-GAGGGCTGGTAAATCTCGTGCCAGCCACCGCGGTTATACGAAAAGCCCAAGTTGAAAAACATTCGGCGTAAAGGGTGACTAAGGACCTATCTC----AAACTAGAGCTGAATTTCTTCAAAGCTGTTATACGCT-CATGAAAACTA-GAAAATCGACCACGAAAGTGGCTCTAATCAT-CCCTGACACCACGAAAGCTATGACACA--AACTG-GGATTAGATACCCCACTATGCGTAG--CCGTAAACCT-GACAGCTCTT--TACATTTGC--TGTTCGCCCGGGAACTACGAGCGCAAGCTTAAAACCCAAAGGACTTGACGGTGCTTTATACCCCCCTAGAGGAGCCTGTCCTAGAACCGATAATCCCCGTTAAACCTCACCTTTTCTTG--CTCATTCCGCCTATATACCGCCGTCTCCAGTCTACC-CTGTAAAGGGCCCATAGTAGGCGAAATTGGT---ACAG--CCCCAGACGACAGGTCGAGGTGTAGCGTATGAAAAGGGA-AGAGATGGGCTACATTCAGTGAA---ACACTGAA--TA---CGGA-AAGCTAATTGAAACAT----TAACTT---GAAGGAGGATTTAGCAGTAAGTG--CGGAATAGAGAGCCCCACTGAAAT-TGG-CCCTGA-AGCGTGTACACACCGCCCGTCACTCTCCCCG-AGC------------AGAAGAACTCT----TTACC------TAAA----AAGC---CAAAAAAT--------GTAAA--GGGGAGGCA--------------------------------------------
Scarus_hypselopterus            CACAAAGGTTTGGTCCCGGCCTTATTCTCAA--CTGTA-GCTGAACTTACACATGCAAGTATCCGCACCCCCGTGAAAATGCCCC----CCGCCCCCTGTCC--GGGGGCAAGGAGCTGGTATCAGGCACAAAC----CCGTTTAGCCGATGACACCTAGCCT-AGCCACACCCCCAAGGGACTACAGCAGTGATAGACATTAAGCAATGAGTGAAAACTCGACTTAGTTAAA-GCTAA-GAGGGCTGGTAAATCTCGTGCCAGCCACCGCGGTTATACGAAAGGCCCAAGTTGAAAAACATTCGGCGTAAAGGGTGGCTAAGGACCTATCAC----AAACTAGAGCTGAATTTCTTCAAAGCTGTTATACGCT-CATGAAAAGCA-GAAAGTCAACCACGAAAGTGGCTCTAATCAT-TCCTGACACCACGAAAGCTATGACACA--AACTG-GGATTAGATACCCCACTATGCATAG--CCGTAAACCT-GACAGCTCTT--TACATTCGC--TGTTCGCCCGGGAACTACGAGCGTAAGCTTAAAACCCAAAGGACTTGACGGTGCTTTATATCCCCCTAGAGGAGCCTGTCCTAGAACCGATAATCCCCGTTTAACCTCACCTTTTCTTG--CTCATTCCGCCTATATACCGCCGTCTCCAGTCTACC-CTGTAAAGGACCCATAGTAGGCGAAATTGGT---ACAG--CCCCAGACGACAGGTCGAGGTGTAGCGTATGAAAAGGGA-AGAGATGGGCTACATTCAGTGAA---ACACTGAA--TA---CGGA-AAGCTAATTGAAATAT----TAACTT---GAAGGTGGATTTAGCAGTAAGTG--GAGAATAGAGAGCCCCACTGAAAT-CGG-CCCTGA-AGCGTGTACACACCGCCCGTCACTCTCCCCG-AGC------------AGAAGAACTCT----TTACC------TAAA----AAGC---CAAAGAAT--------GTAAA--GGGGAGGCA--------------------------------------------
Scarus_iseri                    CACAAAGGTTTGGTCCCGGCCTTATTCTCAA--CTGTA-GCTGAACTTACACATGCAAGTATCCGCACCCCCGTGAAAATGCCCC----CCGCCCCCTGCCC--GGGGGCAAGGAGCTGGTATCAGGCACAAAC----CCATTTAGCCGATGACACCTAGCCT-AGCCACACCCCCAAGGGACTACAGCAGTGATAGACATTAAGCAATGAGTGAAAACTCGACTTAGTTAAA-GCTAA-GAGGGCTGGTAAATCTCGTGCCAGCCACCGCGGTTATACGAAAGGCCCAAGTTGAAAAACATTCGGCGTAAAGGGTGGCTAAGGACCTATCTC----AAACTAGAGCTGAATTTCTTCAAAGCTGTTATACGCT-CATGAAAACTA-GAAAATCAACCACGAAGGTGGCTCTAATCAC-CCCTGACACCACGAAAGCTATGACACA--AACTG-GGATTAGATACCCCACTATGCATAG--CCGTAAACCT-GACAGCTTTT--TACATTTGC--TGTTCGCCCGGGAACTACGAGCGTAAGCTTAAAACCCAAAGGACTTGACGGTGCTTTATATCCCCCTAGAGGAGCCTGTCCTAGAACCGATAATCCCCGTTAAACCTCACCTTTTCTTG--CTCATTCCGCCTATATACCGCCGTCTCCAGTCTACC-CTGTAAAGGACCCATAGTAGGCGAAATTGGT---ACAG--CCCCAGACGACAGGTCGAGGTGTAGCGTATGAAAAGGGA-AGAGATGGGCTACATTCAGTGAA---ACACTGAA--TA---CGGA-GAGCTAATTGAAATAT----TAACTT---GAAGGAGGATTTAGCAGTAAGTG--CGGAATAGAGAGCCCCACTGAAAT-TGG-CCCTGA-AGCGTGTACACACCGCCCGTCACTCTCCCCG-AGC------------AGAAGAACTCT----TTACC------TAAA----AAGC---CAAAGAAT--------GTAAA--GGGGAGGCA--------------------------------------------
Scarus_niger                    CACAAAGGTTTGGTCCCGGCCTTATTCTCAA--CTGTA-GCTGAACTTACACATGCAAGTATCCGCACCCCTGTGAAAATGCCCC----CCGTCCCCTGCCC--GGGGACAAGGAGCTGGTATCAGGCACAAA-----TCATTTAGCCGACGACACCTAGCCT-AGCCACACCCTCAAGGGACTACAGCAGTGATAGACATTAAGCAATGAGTGAAAACTCGACTTAGTTAAA-GCTAA-GAGGGCTGGTAAATCTCGTGCCAGCCACCGCGGTTATACGAAAGGCCCAAGTTGAAAAACATTCGGCGTAAAGGGTGGCTAAGGGCCTATCTC----AAACTAGAGCTGAATTTCTTCAAAGCTGTTATACGCT-CATGAAAACTA-GAAAATCGACCACGAAAGTGGCTCTAATCCC-TCCTGACACCACGAAAGCTATGACACA--AACTG-GGATTAGATACCCCACTATGCATAG--CCGTAAACCT-GACAGCTCCT--TACATCTGC--TGTTCGCCTGGGAACTACGAGCGTAAGCTTAAAACCCAAAGGACTTGACGGTGCTTTATATCCCCCTAGAGGAGCCTGTCCTAGAACCGATAATCCCCGTTAAACCTCACCTTTTCTTG--CCCATCCCGCCTATATACCGCCGTCTCCAGTCTACC-CTGTAAAGGACCCATAGTAGGCGAAATTGGT---ACAG--CCCCAGACGACAGGTCGAGGTGTAGCGTATGAAAAGGGA-AGAGATGGGCTACATTCAATGAA---ACACTGAA--TA---CGGA-GAGCTAATTGAAATAT----TAACTT---GAAGGAGGATTTAGCAGTAAGTG--GAGAATAGAGAGCCCCACTGAAAT-CGG-CCCTGA-AGCGTGTACACACCGCCCGTCACTCTCCCCG-AGC------------AGAGAAACTCT----TTACC------TAAA----AAGC---CAGAAAAT--------GTAAA--GGGGAGGCA--------------------------------------------
Scarus_oviceps                  CACAAAGGTTTGGTCCCGGCCTTATTCTCAA--CTGTA-GCTGAACTTACACATGCAAGTATCCGCACCCCCGTGAAAATGCCCC----CCGCCCCCTGCCC--GGGGGCAAGGAGCTGGTATCAGGCACAAAT----CCATTTAGCCGACGACACCTAGCCT-AGCCACACCCCCAAGGGACTACAGCAGTGATAGACATTAAGCAATGAGTGAAAACTCGACTTAGTTAAA-GCTAA-GAGGGCTGGTAAATCTCGTGCCAGCCACCGCGGTTATACGAAAGGCCCAAGTTGAAAAACATTCGGCGTAAAGGGTGGCTAAGGACCTACTTC----AAACTAGAGCTGAATTTCTTCAAAGCTGTTATACGCC-CATGAAAACCA-GAAAATCAACCACGAAAGTGGCTCTAATCAC-ACCTGACACCACGAAAGCTATGACACA--AACTG-GGATTAGATACCCCACTATGCATAG--CCGTAAACCT-GACAGCTCTT--TACATTTGC--TGTTCGCCCGGGAACTACGAGCGTAAGCTTAAAACCCAAAGGACTTGACGGTGCTTTATATCCCCCTAGAGGAGCCTGTCCTAGAACCGATAATCCCCGTTAAACCTCACCTTTTCTTG--CTCATTCCGCCTATATACCGCCGTCTCCAGTCTACC-CTGTAAAGGACCCATAGTAGGCGAAATTGGT---ACAG--CCCCAGACGACAGGTCGAGGTGTAGCGTATGAAAAGGGA-AGAGATGGGCTACATTCAGTGAA---GCACTGAA--TA---CGGA-AAGCTAATTGAAATAT----TAACTT---GAAGGTGGATTTAGCAGTAAGAG--GGGAATAGAGAGCCCCACTGAAAT-CGG-CCCTGA-AGCGTGTACACACCGCCCGTCACTCTCCCCG-AGC------------AGAAAAACTCT----TTACC------TAAA----AAGC---CAAAGAAT--------GTAAA--GGGGAGGCA--------------------------------------------
Scarus_prasiognathos            CACAAAGGTTTGGTCCCGGCCTTATTCTCAA--CTGTA-GCTGAACTTACACATGCAAGTATCCGCACCCCCGTGAAAATGCCCC----CCGCCCCCTGCCC--GGAGACAAGGAGCTGGTATCAGGCACAAAC----CCATTTAGCCAATGACACCTAGCCT-AGCCACACCCCCAAGGGACTACAGCAGTGATAGACATTAAGCAATGAGTGAAAACTCGACTTAGTTAAA-GCTAA-GAGGGCTGGTAAATCTCGTGCCAGCCACCGCGGTTATACGAAAGGCCCAAGTTGAAAAACATTCGGCGTAAAGGGTGACTAAGGACCTATTTT----AAACTAGAGCTGAATTTCTTCAAAGCTGTTATACGCT-CATGAAAACTA-GAAAATCAACCACGAAAGTGGCTCTAATCTC-TCCTGACACCACGAAAGCTATGACACA--AACTG-GGATTAGATACCCCACTATGCATAG--CCGTAAACCTGG-CAGCCCCT--TACATTTGC--TGCTCGCCCGGGAACTACGAGCGTAAGCTTAAAACCCAAAGGACTTGACGGTGCTTTATATCCCCCTAGAGGAGCCTGTCCTAGAACCGATAATCCCCGTTAAACCTCACCTTTTCTTG--CCCATTCCGCCTATATACCGCCGTCTCCAGCCTACC-CTGTAAAGGACCCATAGTAGGCGAAATTGGT---ACAG--CCCCAAACGACAGGTCGAGGTGTAGCGTATGAAAAGGGA-AGAGATGGGCTACATTCAGTGAA---ACACTGAA--TA---CGAA-AAGCTAATTGAAACAT----TAACTT---GAAGGAGGATTTAGCAGTAAGTA--GAGAATAGAGAGCCCCGCTGAAAT-CGG-CCCTGA-AGCGTGTACACACCGCCCGTCACTCTCCCCG-AGC------------AGAGAAACTCT----TTACC------TAAA----AAGC---CAAAAAAT--------GTAAA--GGGGAGGCA--------------------------------------------
Scarus_psittacus                CACAAAGGTTTGGTCCCGGCCTTATTCTCAA--CTGTA-GCTGAACTTACACATGCAAGTATCCGCACCCCCGTGAAAATGCCCC----CCGCCCCCCGCCC--GGGGGCAAGGAGCTGGTATCAGGCACAAAC----CCATTTAGCCGATGACGCCTAGCCT-AGCCACACCCCCAAGGGACTACAGCAGTGATAGACATTAAGCAATGAGTGAAAACTCGACTTAGTTAAA-GCTAA-GAGGGCTGGTAAATCTCGTGCCAGCCACCGCGGTTATACGAAAGGCCCAAGTTGAAAAACATTCGGCGTAAAGGGTGGCTAAGGACCTATTCT----AAACTAGAGCTGAATTTCTTCAAAGCTGTTATACGCT-CATGAAAAGCA-GAAAATCAACCACGAAAGTGGCTCTAACTAT-TCCTGACACCACGAAAGCTATGGCACA--AACTG-GGATTAGATACCCCACTATGCATAG--TCGTAAACCT-GACAGCTGCT--TACATTTGC--TGTTCGCCCGGGAACTACGAGCGTAAGCTTAAAACCCAAAGGACTTGACGGTGCTTTATATCCCCCTAGAGGAGCCTGTCCTAGAACCGATAATCCCCGTTTAACCTCACCTTTTCTTGCTCCT-TCCCGCCTATATACCGCCGTCTCCAGTCTACC-CTGTAAAGGACCCATAGTAGGCGAAATTGGT---ACAG--CCCCAGACGACAGGTCGAGGTGTAGCGTATGAAAAGGGA-AGAGATGGGCTACATTCAGTGAG---ACACTGAA--TA---CGGA-AAGCTAATTGAAATAT----TAACTT---GAAGGTGGATTTAGCAGTAAGTG--GGGAATAGAGAGCCCCGCTGAAAT-CGG-CCCTGA-AGCGTGTACACACCGCCCGTCACTCTCCCCG-AGC------------AGAAGAACTCT----TTACC------TAAA----AAGC---CAGATAAT--------GTAAA--GGGGAGGCA--------------------------------------------
Scarus_quoyi                    CACAAAGGTTTGGTCCCGGCCTTATTCTCAA--CTGTA-GCTGAACTTACACATGCAAGTATCCGCACCCCCGTGAAAATGCCCC----CCGCCCCCCGTCC--GGGGGCAAGGAGCTGGTATCAGGCACAAAT----CCATTTAGCCAACGACACCTAGCCT-AGCCACACCCCCAAGGGACTACAGCAGTGATAGACATTAAGCAATGAGTGAAAACTCGACTTAGTTAAA-GCTAA-GAGGGCTGGTAAATCTCGTGCCAGCCACCGCGGTTATACGAAAGGCCCAAGTTGAAAAACATTCGGCGTAAAGGGTGGCTAAGGACCTACTTC----AAACTAGAGCTGAATTTCTTCAAAGCTGTTATACGCT-CATGAAAACCA-GAAAATCAACCACGAAAGTGGCTCTAATCAC-ACCTGACACCACGAAAGCTATGACACA--AACTG-GGATTAGATACCCCACTATGCATAG--CCGTAAACCT-GACAGCTCTT--TACATTTGC--TGTTCGCCCGGGAACTACGAGCGTAAGCTTAAAACCCAAAGGACTTGACGGTGCTTTATATCCCCCTAGAGGAGCCTGTCCTAGAACCGATAATCCCCGTTAAACCTCACCTTTTCTTG--CTCCTCCCGCCTATATACCGCCGTCTCCAGTCTACC-CTGTAAAGGACCCATAGTAGGCGAAATTGGT---ACAG--CCCCAGACGACAGGTCGAGGTGTAGCGTATGAAAAGGGA-AGAGATGGGCTACATTCAGTGAA---GCACTGAA--TA---CGGA-AAGCTAATTGAAATAT----TAACTT---GAAGGAGGATTTAGCAGTAAGCG--GGGAATAGAGAGCCCCACTGAAAT-CGG-CCCTGA-AGCGTGTACACACCGCCCGTCACTCTCCCCG-AGC------------AGAGAAACTCT----TTACC------TAAA----AAGC---CAAAGAAT--------GTAAA--GGGGAGGCA--------------------------------------------
Scarus_rivulatus                CACAAAGGTTTGGTCCCGGCCTTATTCTCAA--CTGTA-GCTGAACTTACACATGCAAGTATCCGCACCCCCGTGAAAATGCCCC----CCGCCCCCTGCCC--GGGGGCAAGGAGCTGGTATCAGGCACAAAT----CCATTTAGCCGACGACACCTAGCCT-AGCCACACCCCCAAGGGACTACAGCAGTGATAGACATTAAGCAATGAGTGAAAACTCGACTTAGTTAAA-GCTAA-GAGGGCTGGTAAATCTCGTGCCAGCCACCGCGGTTATACGAAAGGCCCAAGTTGAAAAACATTCGGCGTAAAGGGTGGCTAAGGACCTACCTC----AAACTAGAGCTGAATTTCTTCAAAGCTGTTATACGCT-CATGAAAACCA-GAAAATCAACCACGAAAGTGGCTCTAATCAC-ACCTGACACCACGAAAGCTATGGCACA--AACTG-GGATTAGATACCCCACTATGCATAG--CCGTAAACCTA-ACAGCTCTT--TACATTTGC--TGTTCGCCCGGGAACTACGAGCGTAAGCTTAAAACCCAAAGGACTTGACGGTGCTTTATATCCCCCTAGAGGAGCCTGTCCTAGAACCGATAATCCCCGTTAAACCTCACCTTTTCTTG--CTCATTCCGCCTATATACCGCCGTCTCCAGTCTACC-CTGTAAAGGACCCATAGTAGGCGAAATTGGT---ACAG--CCCCAGACGACAGGTCGAGGTGTAGCGTATGAAAAGGGA-AGAGATGGGCTACATTCAGTGAA---GCACTGAA--TA---CGGA-AAGCTAATTGAAATAT----TAACTT---GAAGGTGGATTTAGCAGTAAGAG--GGGAATAGAGAGCCCCACTGAAAT-CGG-CCCTGA-AGCGTGTACACACCGCCCGTCACTCTCCCCG-AGC------------AGAAAAACTCT----TTACC------TAAA----AAGC---CAAAGAAT--------GTAAA--GGGGAGGCA--------------------------------------------
Scarus_rubroviolaceus           CACAAAGGTTTGGTCCCGGCCTTATTCTCAA--CTGTA-GCTGAACTTACACATGCAAGTATCCGCACCCCCGTGAAAATGCCCC----CCGCCCCCTGCCC--GGGGACAAGGAGCTGGTATCAGGCACAAAT----CCATTTAGCCAATGACACCTAGCCT-AGCCACACCCCCAAGGGACTACAGCAGTGATAGACATTAAGCAATGAGTGAAAACTCGACTTAGTTAAA-GCTAA-GAGGGCTGGTAAATCTCGTGCCAGCCACCGCGGTTATACGAAAGGCCCAAGTTGAAAAACATTCGGCGTAAAGGGTGGCTAAGGACCTATTTC----AAACTAGAGCTGAATTTCTTCAAAGCTGTTATACGCT-CATGAAAACTA-GAAAATCAACCACGAAAGTGGCTCTAATCCC-TCCTGACACCACGAAAGCTATGACACA--AACTG-GGATTAGATACCCCACTATGCGTAG--CCGTAAACCT-GACAGCTCTT--TACATTTGC--TGTTCGCCCGGGAACTACGAGCGTAAGCTTAAAACCCAAAGGACTTGACGGTGCTTTATATCCCCCTAGAGGAGCCTGTCCTAGAACCGATAATCCCCGTTAAACCTCACCTTTTCTTG--CTCATTCCGCCTATATACCGCCGTCTCCAGTCTACC-CTGTAAAGGACCCATAGTAGGCGAAATTGGT---ACAG--CCCCAGACGACAGGTCGAGGTGTAGCGTATGAAAAGGGA-AGAGATGGGCTACATTCAGTGAA---ACACTGAA--TA---CGGA-AAGCTGATTGAAACAT----TAACTT---GAAGGAGGATTTAGCAGTAAGTG--GCGAATAGAGAGCCCCACTGAAAT-CGG-CCCTGA-AGCGCGTACACACCGCCCGTCACTCTCCCCG-AGC------------AGAAAAATTCT----TTACC------TAAA----AAGC---CAAAAAAT--------GTAAA--GGGGAGGCA--------------------------------------------
Scarus_schlegeli                CACAAAGGTTTGGTCCCGGCCTTATTCTCAA--CTGTA-GCTGAACTTACACATGCAAGTATCCGCACCCCCGTGAAAATGCCCC----CCGCCCCCTGCCC--GGGGGCAAGGAGCTGGTATCAGGCACAAAT----CTATTTAGCCGATGACACCTAGCCT-AGCCACACCCCCAAGGGACTACAGCAGTGATAGACATTAAGCAATGAGTGAAAACTCGACTTAGTTAAA-GCTAA-GAGGGCTGGTAAATCTCGTGCCAGCCACCGCGGTTATACGAAAGGCCCAAGTTGAAAAACATTCGGCGTAAAGGGTGGCTAAGGACCCATTAC----AAACTAGAGCTGAATTTCTTCAAAGCTGTTATACGCT-CATGAAAAGCA-GAAAATCAACCACGAAAGTGGCTCTAATCAT-TCCTGACACCACGAAAGCTATGACACA--AACTG-GGATTAGATACCCCACTATGCATAG--CCGTAAACCT-GACAGCTCTT--TACATTCGC--TGTTCGCCCGGGAACTACGAGCGTAAGCTTAAAACCCAAAGGACTTGACGGTGCTTTATATCCCCCTAGAGGAGCCTGTCCTAGAACCGATAATCCCCGTTTAACCTCACCTTTTCTTG--CTCATTCCGCCTATATACCGCCGTCTCCAGTCTACC-CTGTAAAGGACCCATAGTAGGCGAAATTGGT---ACAG--CCCCAGACGACAGGTCGAGGTGTAGCGTATGAAAAGGGA-AGAGATGGGCTACATTCAGTGAG---ACACTGAA--TA---CGGA-AAGCTAATTGAAATAT----TAACTT---GAAGGTGGATTTAGCAGTAAGTG--GGGAATAGAGAGCCCCGCTGAAAT-CGG-CCCTGA-AGCGTGTACACACCGCCCGTCACTCTCCCCG-AGC------------AGAAGAACTCT----TTACC------TAAA----AAGC---CAAAGAAT--------GTAAA--GGGGAGGCA--------------------------------------------
Scarus_spinus                   CACAAAGGTTTGGTCCCGGCCTTATTCTCAG--CTGTA-GCTAAACTTACACATGCAAGTATCCGCACCCCCGTGAAAATGCCCC----CCGCCCCCTGCCC--GGGGGCAAGGAGCCGGTATCAGGCACAAAT----CCACTTAGCCAATGACACCTAGCCT-AGCCACACCCCCAAGGGACTACAGCAGTGATAGACATTAAGCAATGAGTGAAAACTCGACTTAGTTAAA-GCTAA-GAGGGCTGGTAAATCTCGTGCCAGCCACCGCGGTTATACGAAAGGCCCAAGTTGAAAAACATTCGGCGTAAAGGGTGGCTAAGGACTCATCTC----AAACTAGGGCTGAATTTCTTCAAAGCTGTTATACGCT-CATGAAAACCA-GAAAGCCAACCACGAAAGTGGCCCTAATCAC-TCCTGACACCACGAAAGCTATGGCACA--AACTG-GGATTAGATACCCCACTATGCATAG--CCGTAAACCT-GACAGCTCTT--TACATTTGC--TGTTCGCCCGGGAACTACGAGCGTAAGCTTAAAACCCAAAGGACTTGACGGTGCTTTATATCCCCCTAGAGGAGCCTGTCCTAGAACCGATAATCCCCGTTAAACCTCACCTTTTCTTG--CTCATTCCGCCTATATACCGCCGTCTCCAGTCTACC-CTGTAAAGGACCCATAGTAGGCGAAATTGGC---ACAG--CCCCAGACGACAGGTCGAGGTGTAGCGTATGAAAAGGGA-AGAGATGGGCTACATTCAGTGAA---GCACTGAA--TA---CGGA-AAGCTAATTGAAATAT----TAACTT---GAAGGAGGATTTAGCAGTAAGCG--GGGAATAGAGAGCCCCCCTGAAAT-CGG-CCCTGA-AGCGTGTACACACCGCCCGTCACTCTCCCCG-AGC------------AGAAAAACTCT----TTACC------TAAA----AAGC--CAAATAAAT--------GTAAA--GGGGAGGCA--------------------------------------------
Scarus_taeniopterus             CACAAAGGTTTGGTCCCGGCCTTATTCTCAA--CTGTA-GCTGAACTTACACATGCAAGTATCCGCACCCCCGTGAAAATGCCCC----CCGCCCCCTGCCC--GGGGACAAGGAGCTGGTATCAGGCACAAAT----CCATTTAGCCGATGACACCTAGCCC-AGCCACACCCCCAAGGGACTACAGCAGTGATAGACATTAAGCAATGAGTGAAAACTCGACTTAGTTAAA-GCTAA-GAGGGCTGGTAAATCTCGTGCCAGCCACCGCGGTTATACGAAAGGCCCAAGTTGAAAAACATCCGGCGTAAAGGGTGGCTAAGGACCTAACTC----AAACTAGAGCTGAATTTCTTCAAAGCTGTTATACGCT-CATGAAAACTA-GAAAACCAACCACGAAAGTGGCTCTAATTAC-TCCTGACACCACGAAAGCTATGACACA--AACTG-GGATTAGATACCCCACTATGCATAG--CCGTAAACCT-GACAGCTCTT--TACATTCGC--TGTTCGCCCGGGAACTACGAGCGTAAGCTTAAAACCCAAAGGACTTGACGGTGCTTTATATCCCCCTAGAGGAGCCTGTCCTAGAACCGATAATCCCCGTTAAACCTCACCTTTTCTTG--CTCATTCCGCCTATATACCGCCGTCTCCAGTCTACC-CTGTAAAGGACCCATAGTAGGCGAAATTGGT---ACAG--CCCCAAACGACAGGTCGAGGTGTAGCGTATGAAAAGGGA-AGAGATGGGCTACATTCAGTGAA---ACACTGAA--TA---CGGA-AAGCTAATTGAAATAT----TAACTT---GAAGGAGGATTTAGCAGTAAGTG--CGGAATAGAGAGCCCCGCTGAAAT-CGG-CCCTGA-AGCGTGTACACACCGCCCGTCACTCTCCCCG-AGC------------AGAAAAACTCT----TTACC------TAAA----AAGC---CAAAAAAT--------GTAAA--GGGGAGGCA--------------------------------------------
Scarus_tricolor                 CACAAAGGTTTGGTCCCGGCCTTATTCTCAA--CTGTA-GCTGAACTTACACATGCAAGTATCCGCACTCCCGTGAAAATGCCCC----CCGCCCCCTGCTC--GGGGGCAAGGAGCTGGTATCAGGCACAAAC----CCATTTAGCCTATGACACCTAGCCT-AGCCACACCCCCAAGGGACTACAGCAGTGATAGACATTAAGCAATGAGTGAAAACTCGACTTAGTTAAA-GCTAA-GAGGGCTGGTAAATCTCGTGCCAGCCACCGCGGTTATACGAAAGGCCCAAGTTGAAAAACATTCGGCGTAAAGGGTGGCTAAGGACCTATTTC----AAACTAGAGCTGAATTTCTTCAAAGCTGTTATACGCT-CATGAAAACTA-GAAAATCAACCACGAAAGTGGCTCTAATCTC-TCCTGACACCACGAAAGCTATGGCACA--AACTG-GGATTAGATACCCCACTATGCATAG--CCGTAAACCT-GACAGCTCTT--TACATTTGC--TGTTCGCCCGGGAACTACGAGCGTAAGCTTAAAACCCAAAGGACTTGACGGTGCTTTATATCCCCCTAGAGGAGCCTGTCCTAGAACCGATAATCCCCGTTAAACCTCACCTTTTCTTG--CTCATTCCGCCTATATACCGCCGTCTCCAGTCTACC-CTGTAAAGGGCCCATAGTAGGCGAAATTGGT---ACAG--CCCCAGACGACAGGTCGAGGTGTAGCGTATGAAAAGGGA-AGAGATGGGCTACATTCAATGAA---ACACTGAA--TA---CGGA-GAGCTAATTGAAATAT----TAACTT---GAAGGAGGATTTAGCAGTAAGTG--GAGAATAGAGAGCCCCGCTGAAAT-CGG-CCCTGA-AGCATGTACACACCGCCCGTCACTCTCCCCG-AGC------------AGAAAAACTCT----TTACC------TAAA----AAGC---CAAAAAAT--------GTAAA--GGGGAGGCA--------------------------------------------
Semicossyphus_pulcher           CACAAAGGCTTAGTCCTGACTTTATTATCAA--CTCTA-GCTATACTTACACATGCAAGTATCCGCGCCCCCGTGAAAATGCCC-----CAGTTCCCTGCTT--GGGAACAAGGAGCCGGTATCAGGCACAACT----AAATGTAGCCCACGACGCCTTGC-TTAGCCACACCCCCAAGGGAATTCAGCAGTGATAGACATTAAGCCATAAGTGAAAACTTGACTTAGTTAAA-GCTAA-GAGGGCCGGTAAAACTCGTGCCAGCCACCGCGGTTATACGAGAGGCCCAAGTTGATAAGCAT-CGGCGTAAAGAGTGGTTATGGATACTACA-----AAACTAAAGCCAAATGCCTCCAAGGCTGTTATACGCA-CCCGAAGGCCA-GAAGCTCAACCACGAAAGTGGCTTTATGTTG--CCTGAATCCACGAAAGCTATGGTACA--AACTG-GGATTAGATACCCCACTATGCCTAGCCC--TAAACAATGATAATGCCC--TACAGTCGT--TATCCGCCCGGGTACTACGAGCACCAGCTTGAAACCCAAAGGACTTGGCGGTGCTTTAGATCCACCTAGAGGAGCCTGTTCTAGAACCGATAATCCCCGTTAAACCTCACCCCTCCTTGT--TTTTCCCGCCTATATACCGCCGTCGTCAGCTTACC-CTGTGAGGGACCAATAGTAAGCGCAATTGGC---ACAG--CCCAAAACGCCAGGTCGAGGTGTAGCGTATGGAGGGGGA-AGAAATGGGCTACATTCAGTGCA---TCACTGAACA-----CGAAAGGTGGG-CTGAAACGC---CCACCCG----AAGGAGGATTTAGCAGTAAGTA--GGAAATAGAGTGTCCCACTGAAAC-TGG-CCCTGA-AGCGCGTACACACCGCCCGTCACTCTCCCCGAAACC---------TACTTAAAAGA-------TACC------TAA-----AA----CCTAATCAT------CTATAA---GGGGAGGCA--------------------------------------------
Siphonognathus_argyrophanes     CACAAAGGCTTGGTCCTGACTTTATTKTCGG--CTTTA-GCCAAATTTACACATGCAAGTCTCCGCTCCCCCGTGAAAATGCCCTTA--CAGTCCCCTGCTT--GGAGACAAGGAGCTGGTATCAGGCACGCC-----CCCCTACGCCCACGACGCCTTGC-TAAGCCACACCCCCAAGGGAATTCAGCAGTGATAGACATTAAGCCATGAGCGCAAGCTCGACTTAGTTAA-GGTTAAGTAGGGCCGGTAAAACTCGTGCCAGCCACCGCGGTTAGACGAGAGGCCCAAGTTGACAGA-AGACGGCGTAAAGAGTGGTTATGCCCCCAAACTT----AACTAAAGCCAAATGCCCGCAAAGCTGTTATACGCAT-TCGAGGGCCA-GAGGCCCCCTCACGAAAGTCGCTTTATTAAA---CTGAACCCACGAAAGCTATGAAACA--AACTG-GGATTAGAGACCCCACTATGCTTAGCCC--TAAACTTCGATAACTGCC--CACAGTTGT--TATACGCCCGGGAACTACGAGCATAAGCTTAAAACCCAAAAGACTTGGCGGTGCTTTAGACCCACCTAGAGGAGCCTGTTCTAGAACCGATAACCCCCGTTCAACCTCACCTTTTCTTGTTCATA--CCGCCTATATACCGCCGTCATCAGCTTACC-CTGTGAAGGACCCATAGTAAGCACAATTGGT---ACAG--CCCAAAATGCCAGGTCGAGGTGTAGCGCATGTAAAGTGGAAGAAATGGGCTACATTTGGTGAA---ACACCACAC-TA---CGAAAGGGAGG-CTGAAAC-G------CCTGCCAGAAGGAGGATTTAGCAGTAAGCA--GAAAGCAGCGTGTTCTACTGAAGC-CGG-CCCTGA-AGCGCGTACACACCGCCCGTCACTCTCCCCRATG------------GAGCCGAACATT----ATACC------TAA-----AA------TATGATTA-------TCTAGAAGGGGAGGCAAGTCGTAACATGGTAAGTGTACCA--------------------
Sparisoma_atomarium             ----------------------------------------------------------------------------------------------------------------------------------------------------------------------------------------------------------------------------------------------------------------------------------------------------------------------------------------------------------------------------------------------------------------------------------------------------------------------------------------TGCATAGCCCCGTAAACC-CGACAGCCTAG--TACATTCGC--TGTCCGCCCGGGTACTACAAGCACGAGCTTTAAACCCAAAGGACTTGACGGTGCTTTACATCCCCCTAGAGGAGCCTGTCCTAGAACCGATAACCCCCGTTAAACCTCACCTTTCCTTG--CCCAAACCGCCTATATACCGCCGTCTCCAGCCTACC-CTGTGAGGGAACCATAGTGTGTGAAATCGGCG-TAC----CCCAGAACGTCAGGTCGAGGTGTAGCGTATGGAAAGGGA-TGAGATGGGCTACATTCAATGAA---TCAATGAA--TA---CGGATAAT-TAATTGAAATAT----TAATTT---AAAGGAGGATTTAGTAGTGAGTC--GGGAATAGAGAGCCCTACTGAAAT-CGG-CCCTGA-AGCG----------------------------------------------------------------------------------------------------------------------------------------------------------------
Sparisoma_aurofrenatum          CACAAAGGTTTGGTCCCGACCTTACTATCAA--CTGTA-GCTAAATTTACACATGCAAGTATCCGCACCCCTGTGAAAACGCCCC----CAACCTCCGCCTA--GGGGACGGGGAGCCGGTATCAGGCACAAG-----CTTATTAGCCCACGACACCTAGC-TAGGCCACACCCCCAAGGGTATTCAGCAGTGATAAACATTATGCCATGAGTGAAAACTTGACTTAGTTAAA-GCTAA-CAGGGCTGGTTAATCTCGTGCCAGCCACCGCGGTTATACGAGGAGCCCAAGTTGACAGACAT--GGCGTAAAGGGTGGTTAAGGCGTACCTCAAT--AAACTAGAGTTGAACTTCCTCATGACTGTTATACGTAT-ACGAGAAGAA-GAAACCCACCTACGAAGGTGACTCTAAACCT--CCTGACACCACGAAAGCTATGGCACA--AACTG-GGATTAGGTACCCCACTATGCATAG--CCGTAAACC--GACAGCCCAG--CACATCGGC--TGCCCGCCCGGGTACTACGAGCACGAGCTTAAAACCCAAAGGACTTGACGGTGCTTTACATCCCCCTAGAGGAGCCTGTCCTAGAACCGATAACCCCCGTTAAACCTCACCTTTCCTTG--CTCGTACCGCCTATATACCACCGTCTCCAGCCTACC-CTTTGAAGGACTCATAGTGGGCAGAATTGGCTATAC----CCCAGAACGCCAGGTCGAGGTGTAGCGTATGGAAAGGGA-AGAGATGGGCTACATTCAATGAA---CCAATGAA--TA---CGGAT-ACTTGATTGAAACATTAAGT-TCTTTTTGAAGGAGGATTTAGTAGTAAGTC--GGGAATAGAGAGCCCTACTGAAAC-CGG-CCCTGA-AGCGCGTACACACCGCCCGTCACTCTCTCCG-AGC------------ACCCACTTATT---CTGTCC------TAA-----AAAC---TAAATAAT--------GCTAA--GGGGAGGCA--------------------------------------------
Sparisoma_axillare              ---------TTGGTCCTGACTTTACTATCAA--CTATA-GCTAGATTTACACATGCAAGTATCCGCACCCCCGTGAGAATGCCCC----TAGCCCCCCGCCTAAGGGG-CGGGGAGCTGGTATCAGGCACAAA-----TTTATTAGCCCATGACACCTAGCCC-AGCCACACCCTCAAGGGTATTCAGCAGTGATAAACATTAAGCCATAAGTGAAAACTTGACTTAATTAAA-GCTAA-CAGGGCTGGTAAATCTCGTGCCAGCCACCGCGGTTATACGAAAGGCCCAAGTTGACAGACA-ACGGCGTAAAGGGTGGTTAAGGCATACCTCAAT--AAACTAGAGCTGAACTTCCTCAAGACTGTTATACGTAT-ACGAGAAGCA-GAAGACCAACTACGAAGGTGGCTCTAAACCT--CCTGACACCACGAAAGCTATGATACA--AACTG-GGATTAGATACCCCACTATGCATAG--CCGTAAACA--GACAGCCCAG--TACATTGGC--TGTCCGCCCGGGTACTACGAGCACGAGCTTGAAACCCAAAGGACTTGACGGTGCTTTACATCCCCCTAGAGGAGCCTGTCCTAGAACCGATAACCCCCGTTAAACCTCACCTTTTCTTG--CTCGTACCGCCTATATACCGCCGTCTCCAGCCTACC-CTGTGAAGGACTCATAGTAAGCAGAATTGGCA-TAC----CCCCGAACGCCAGGTCGAGGTGTAGCGTATGGAAAGGGA-AGAGATGGGCTACATTCAATGAA---CCAATGAA--TA---CGAATGAT-TAATTGAAACAT----TAATTT---AAAGGAGGATTTAGTAGTAAGTC--GGGAATAGAGAGCCCTACTGAAAC-TGG-CCCTGA-AGCGCGTACACACCGCCCGTCACTCTCCCCA-AGC------------AACCAATTTATTCTGTTCC-------TAA-----AAAC---TAAATAGT--------GCTAA--GGGGAGGCAAGTCGTAACATGGTAAGTGTAC----------------------
Sparisoma_chrysopterum          CACAAAGGTTTGGTCCCGGCCTTACTATCAA--CTATA-GCTAGATTTACACATGCAAGTATCCGCACCCCCGTGAGAATGCCCC----CAGCCCCCCGCCC--GGGGGCGGGGAGCTGGTATCAGGCACAAA-----CTTATTAGCCCATGACACCTAGCCC-AGCCACGCCCCCAAGGGTATTCAGCAGTGATAAACATTAAGCCATAAGTGAAAACTTGACTTAATTAAA-GCTAA-CAGGGCTGGTAAATCTCGTGCCAGCCACCGCGGTTATACGAAAGGCCCAAGTTGACAGACA-ACGGCGTAAAGGGTGGTTAAGGCATACCTCAAC--AAACTAGAGCTGAACTTCCTCAAGACTGTTATACGTAT-ACGAGAAGCA-GAAGACCAACTACGAAGGTGACTCTAAGCCT--CCTGACACCACGAAAGCTATGGCACA--AACTG-GGATTAGATACCCCACTATGCATAG--CCGTAAACC--GACAGCCCAA--TACATTGGC--TGTCCGCCCGGGTACTACAAGCACGAGCTTTAAACCCAAAGGACTTGACGGTGCTTTACATCCCCCTAGAGGAGCCTGTCCTAGAACCGATAACCCCCGTTAAACCTCACCTTTCCTTG--CTCGTACCGCCTATATACCGCCGTCTCCAGCCTACC-CTGTAAAGGACTCATAGTAGGCAAAATTGGCA-TAC----CCCAGAACGCCAGGTCGAGGTGTAGCGTATGGAAAGGGA-AGAGATGGGCTACATTCAATGAA---CCAATGAA--TA---CGAATGAT-TAATTGAAACAT----TAATTT---AAAGGAGGATTTAGTAGTAAGTC--GGGAATAGAGAGCCCCACTGAAAC-CGG-CCCTGA-AGCGCGTACACACCGCCCGTCACTCTCCCCA-AGC------------AGCCAATTTATTCTGTCCC-------TAA-----AAGC---CAAAGAAT--------GCTAA--GGGGAGGCA--------------------------------------------
Sparisoma_cretense              ----------------------------------------------------------------------------------------------------------------------------------------------------------------------------------------------------------------------------------------------------------------------------------------------------------------------------------------------------------------------------------------------------------------------------------------------------------------------------------------TGCATAG--CCGTAAACC-CGACAGCCCAA--TACATTGGC--TGTTCGCCCGGGTACTACAAGCACGAGCTTAAAACCCAAAGGACTTGACGGTGCTTTACATCCCCCTAGAGGAGCCTGTCCTAGAACCGATAACCCCCGTTAAACCTCACCTTTCCTTG--CTTAAACCGCCTATATACCACCGTCTCCAGTCCACC-CTGTTAAGGTCCCATAGTTGGCAAGATTGGCA-TAC----CCCAGAACGTCAGGTCGAGGTGTAGCGTATGGAAAGGGA-AGAGATGGGCTACATTCAGTGAA---CCAGTGAA--TA---CGAATAAT-TAATTGAAACAT----TAATTT---GAAGGAGGATTTAGTAGTAAGTA--AGGAATAGAGAGCCCTACTGAAAC-CGG-CCCTGA-AGCG----------------------------------------------------------------------------------------------------------------------------------------------------------------
Sparisoma_frondosum             ----------------------------------------------------------------------------------------------------------------------------------------------------------------------------------------------------------------------------------------------------------------------------------------------------------------------------------------------------------------------------------------------------------------------------------------------------------------------------------------TGCATAG--CCGTAAACC--GACAGCCCAG--CACATTGGC--TGTCCGCCCGGGTACTACAAGCACGAGCTTTAAACCCAAAGGACTTGACGGTGCTTTACATCCCCCTAGAGGAGCCTGTCCTAGAACCGATAACCCCCGTTAAACCTCACCTTTCCTTG--CTCATACCGCCTATATACCGCCGTCTCCAGCCTACC-CTGTAAAGGACTCATAGTAGGCAAAATTGGCG-TAC----CCCAGAACGCCAGGTCGAGGTGTAGCGTATGGAAAGGGA-AGAGATGGGCTACATTCAATGAA---CCAATGAA--TA---CGAATGAT-TAATTGAAACAT---CAATTTG----AAGGAGGATTTAGTAGTAAGTC--GGGAATAGAGAGCCCTACTGAAAC-TGG-CCCTGAATGCG----------------------------------------------------------------------------------------------------------------------------------------------------------------
Sparisoma_radians               ----------------------------------------------------------------------------------------------------------------------------------------------------------------------------------------------------------------------------------------------------------------------------------------------------------------------------------------------------------------------------------------------------------------------------------------------------------------------------------------TGCATAG--CCGTAAACC--GACAGCCCAG--TACATTGGC--TGTCCGCCCGGGTACTACAAGCACGAGCTTTAAACCCAAAGGACTTGACGGTGCTTTACATCCCCCTAGAGGAGCCTGTCCTAGAACCGATAACCCCCGTTAAACCTCACCTTTCCTTG--CTCATACCGCCTATATACCGCCGTCTCCAGCCTACC-CTGTAAAGGACCCATAGTGGGCAGAATTGGCA-TAC----CCCAGAACGCCAGGTCGAGGTGTAGCGTATGGAAAGGGA-AGAGATGGGCTACATTCAATGAA---CCAATGAACA-----CGAATGAT-TAATTGAAACAT----TAATTT---AAAGGAGGATTTAGTAGTAAGTC--GGGAATAGAGAGCCCTACTGAAAC-TGG-CCCTGA-AGCG----------------------------------------------------------------------------------------------------------------------------------------------------------------
Sparisoma_rubripinne            ----------------------------------------------------------------------------------------------------------------------------------------------------------------------------------------------------------------------------------------------------------------------------------------------------------------------------------------------------------------------------------------------------------------------------------------------------------------------------------------TGCATAG--CCGTAAACC--GACAGCCCAC--TACATTGGC--TGTCCGCCCGGGTACTACGAGCACGAGCTTGAAACCCAAAGGACTTGACGGTGCTTTTCATCCCCCTAGAGGAGCCTGTCCTAGAACCGATAACCCCCGTTAAACCTCACCTTTTCTTG--CTCATACCGCCTATATACCGCCGTCTCCAGTCTACC-CTGTGAAGGACTCATAGTAAGCAGAATCGGCA-TAC----CCCCAAACGCCAGGTCGAGGTGTAGCGTATGGAAAGGGA-AGAGATGGGCTACATTCAATGAA---CCAATGAA--TA---CGAATGAT-TAATTGAAACAT----TAATTT---AAAGGAGGATTTAGTAGTAAGTC--GGGAATAGAGAGCCCTACTGAAAC-TGG-CCCTGA-AGCG----------------------------------------------------------------------------------------------------------------------------------------------------------------
Sparisoma_viride                CACAAAGGTTTGGTCCCGGCCTTACTATCAA--CTATA-GCTAGATTTACACATGCAAGTTTCCGCACCCCCGTGAGAATGCCCC----TAGCCCCCTGCCC--GGGGGCAGGGAGCCGGTATCAGGCACAAA-----CCTATTAGCCCATGACACCTAGCCC-AGCCACGCCCTCAAGGGTATTCAGCAGTGATAAACATTAAGCCATGAGTGAAAACTTGACTTAATTAAA-GCTAA-CAGGGCTGGTAAATCTCGTGCCAGCCACCGCGGTTATACGAAAAGCCCAAGTTGACAGACA-ACGGCGTAAAGGGTGGTTAAGGCATACCTCAAT--AAACTAGAGCTGAACTTCCTCAGGACTGTTATACGTAT-ACGAGAAGCA-GAAGACCAACTACGAAGGTGACTCTAAGCCT--CCTGACACCACGAAAGCTATGGCACA--AACTG-GGATTAGATACCCCACTATGCATAG--CCGTAAACC--GACAGCCCAG--TACATTGGC--TGTCCGCCCGGGTACTACAAGCACGAGCTTTAAACCCAAAGGACTTGACGGTGCTTTACATCCCCCTAGAGGAGCCTGTCCTAGAACCGATAACCCCCGTTAAACCTCACCTTTCCTTG--CTCGTACCGCCTATATACCGCCGTCTCAAGCCTACC-CTGTGAAGGACCCATAGTAGGCAGAATTGGCA-TAC----CCCAGAACGTCAGGTCGAGGTGTAGCGTATGGAAAGGGA-AGAGATGGGCTACATTCAATGAA---CCAATGAA--TA---CGAATGAT-TAATTGAAACAT---TTATCTA----AAGGAGGATTTAGTAGTAAGTC--GGGAATAGAGAGCCCTACTGAAAC-CGG-CCCTGA-AGCGCGTACACACCGCCCGTCACTCTCCCCA-AGC-----------GACCAATTATTT---TGTACC------TAA-----AAAC---TAAGTAGT--------GCTAA--GGGGAGGCA--------------------------------------------
Stethojulis_albovittata         --CAAAGGCTTGGTCCTGACTTTGCCATCAA--CTTTAA-CTAAACTTACACATGCAAGTATCCGCACTCCCGTGAGAATGCCCAA---CGGTTTCCTTATC--GGAAACAAGGAGCTGGTATCAGGCACAAC-----CCCCTTAGCCCACGACGCCTAGCCTAAGCCACACCCCCAAGGGAATTCAGCAGTGATAGACATTAAGCCATGAGCGAAAGCTTGACTTAGTTAAC-GTTAA-GAGGGTTGGTAAATCTCGTGCCAGCCACCGCGGTTATACGAGAGACCCAAGTAGATGGCC-TCCGGCGTAAAGAGTGGTTAAAAATGCCCAAA----ACACTAAAGCCAAATAACCTCATAACTGTTATACG-TTCATGAGAACAA-GAAGCCCAACCACGAAAGTGGCTTTACACAT--TTTGACCCCACGAAAGCTAAGACACA--AACTG-GGATTAGGTACCCCACTATGCTTAG--CCATAAACATAGATATCTACT--TACTTATT---TATCCGCCCGGGAACTACGAGCGTCAGCTTGAAACCCAAAGGACTTGGCGGTGCTTTAGATCCACCTAGAGGAGCCTGTTCTAGAACCGATGATCCCCGTTAAACCTCACCTTTCCTTGTTCCT-TTCCGCCTATATACCGCCGTCGTCAGCTTACT-CTGTGAAGAATAAGCAGTAAGCGCAATCGGC---ACAG--CCCAAAACGCCAGGTCGAGGTGTAGCGAATGGAAAGGGA-AGAAATGGGCTACATTCAATAGT--AATAATGCACA-----CGGATGGTGCT-CTGAAAGAG---GCACCTG----AAGGAGGATTTAGAAGTAAGCC--GGGAATAGAGTGCCCTGCTGAAAC-TGG-CCCTGA-AGCGCGTACACACCGCCCGTCACTCTCCCCGAA--------------AAAAACAC-CAACCATTTC-------TAA----TAAAC---CAAAATA-----------ATAGAGGGGAGGCAAGTCGTAACATGGTAAGTGTACCGGAAGGTGCACTTGGATAAAA
Stethojulis_balteata            ------------------------------------------------------------------------------------------------------------------------------------------------------------------------------------------------------------------------------------------------------------------------------------------------------------------------------------------------------------------------------------------------------------------------------------------------------------------------------TACCCCACTATGCTTAG--CCATAAACATAGATATCTACT--TACTTATT---TATCCGCCCGGGAACTACGAGCGTCAGCTTGAAACCCAAAGGACTTGGCGGTGCTTTAGATCCACCTAGAGGAGCCTGTTCTAGAACCGATGATCCCCGTTAAACCTCACCTTTCCTTGTTCCT-TTCCGCCTATATACCGCCGTCGTCAGCTTACT-CTGTGAAGAATAAGCAGTAAGCGCAATCGGC---ACAG--CCCAAAACGCCAGGTCGAGGTGTAGCGAATGGAAAGGGA-AGAAATGGGCTACATTCAATAAT--AATAATGCACA-----CGGATNGTGCT-CTGAAAGAG---GCACCTG----AAGGAGGATTTAGAAGTAAGCC--GGGAATAGAGTGCCCTGCTGAAAC-TGG-CCCTGA-AGCGCGTACACACCGCCCGTCACTCTCCCCGAA--------------AAAAACAC-CAACCATTTC-------TAA----TAAAC---CAAAATA-----------ATAGAGGGGAGGCAAGTCGTAACATGGTAAGTGTACCGGAAGGTGCACTTGG------
Stethojulis_bandanensis         --CAAAGGCTTGGTCCTGACTTTGCCATCAA--CTTTAA-CTAAACTTACACATGCAAGTATCCGCACTCCCGTGAGAATGCCCAA---CGGTTTCCTTATC--GGAAACAAGGAGCTGGTATCAGGCACAAC-----CCCCTTAGCCCACGACGCCTAGCCTAAGCCACACCCCCAAGGGAATTCAGCAGTGATAGACATTAAGCCATGAGCGAAAGCTTGACTTAGTTAAC-GTTAA-GAGGGTTGGTAAATCTCGTGCCAGCCACCGCGGTTATACGAGAGACCCAAGTAGATGGCC-TCCGGCGTAAAGAGTGGTTAAGAATGCCCAAA----ACACTAAAGCCAAATAACCTCATAACTGTTATACG-TTCATGAGAACAA-GAAGCCCAACCACGAAAGTGGCTTTACACAT--TTTGACCCCACGAAAGCTAAGACACA--AACTG-GGATTAGGTACCCCACTATGCTTAG--CCATAAACATAGATATCTACT--TACTTATT---TATCCGCCCGGGAACTACGAGCGTCAGCTTGAAACCCAAAGGACTTGGCGGTGCTTTAGATCCACCTAGAGGAGCCTGTTCTAGAACCGATGATCCCCGTTAAACCTCACCTTTCCTTGTTCCT-TTCCGCCTATATACCGCCGTCGTCAGCTTACT-CTGTGAAGAATAAGCAGTAAGCGCAATCGGC---ACAG--CCCAAAACGCCAGGTCGAGGTGTAGCGAATGGAAAGGGA-AGAAATGGGCTACATTCAATAGT--AATAATGCACA-----CGGATGGTGCT-CTGAAAGAG---GCACCTG----AAGGAGGATTTAGAAGTAAGCC--GGGAATAGAGTGCCCTGCTGAAAC-TGG-CCCTGA-AGCGCGTACACACCGCCCGTCACTCTCCCCGAA--------------AAAAACAC-CAACCATTTC-------TAA----TAAAC---CAAAATA-----------ATAGAGGGGAGGCAAGTCGTAACATGGTAAGTGTACCGGAAGGTGCACTTGGATAAAA
Stethojulis_strigiventer        ?????????????????????????????????????????????????????????????????????????????????????????????????????????????????????????????????????????????????????????????????????????????????????????????????????????????????????????????????????????????????????????????????????????????????????????????????????????????????????????????????????????????????????????????????????????????????????????????????????????????????????????????????????????????????????????????????????????????????????????????????????????????????????????????????????????????????????????????????????????????????????????????????????????????????????????????????????????????????????????????????????????????????????????????????????????????????????????????????????????????????????????????????????????????????????????????????????????????????????????????????????????????????????????????????????????????????????????????????????????????????????????????????????????????????????????????????????????????????????????????????????????????????????????????????????????????????????????????????????????????????????????????
Stethojulis_trilineata          CACAAAGGCTTGGTCCTGACTTTGCCATCAA--CTTTAA-CTAGACTTACACATGCAAGTATCCGCACCCCCGTGAGAATGCCCAA---CAGTTTCCTTACT--GGAAACAAGGAGCTGGTATCAGGCACAAC-----CTTATTAGCCCACGACACCTAGC-TTAGCCACACCCCCAAGGGAATTCAGCAGTGATAAACATTAAGCCATGAGCGAAAGCTTGACTTAGTTAGT-GTTAA-GAGGGTTGGTAAATCCCGTGCCAGCCACCGCGGTTATACGAGAGACCCAAGTAGATGGCCC-CCGGCGTAAAGAGTGGTTAGAAATGCTTGAA----ACACTAAAGCCAAATAGCCTCATAGCTGTTATACGCC-CATGAGAACAA-GAAGTCCAACTACGAAAGTGGCTTTACACAT---TTGACCCCACGAAAGCTAAGGCACA--AACTG-GGATTAGGTACCCCACTATGCTTAG--CCATAAACATTGATATTTACT--TACTTATT---TATCCGCCCGGGAACTACGAGCGTCAGCTTGAAACCCAAAGGACTTGGCGGTGCTTTAGATCCCCCTAGAGGAGCCTGTCCTAGAACCGATGATCCCCGTTCAACCTCACCTTTCCTTGTTCCT-TTCCGCCTATATACCGCCGTCGTCAGCTTACT-CTATGAAGAACGAAAAGTAAGCGCAACCGG-----CATCGCCCAAAACGCCAGGTCGAGGTGTAGCGAATGGAAAGGGA-AGAGATGGGCTACATTCAATAAT--TATAATGCA--TA---CGGAAGGTGCC-CTGAAAGAA---GCACCTG----AAGGAGGATTTAGAAGTAAGCC--GGGAGTAGAGTGCCCTGCTGAAAC-CGG-CCCTGA-AGCGCGTACACACCGCCCGTCACTCTCCCCGAA--------------AAAAACACCAACCATTTT--------TAA----TAAGC----CATAACT---------AATAGAGGGGAGGCAAGTCGTAACATGGTAAGTGTACCGGAAGGTGCACTTG-------
Suezichthys_gracilis            ---------------------------------------------------------------------------------------------------------------------------------------------------------------------------------------------------------------------------------------------------------------------------------------------------------------------------------------------------------------------------------------------------------------------------------------------------------------------------------------------------------------------------------------------------------------TTAAAACCCAAAGGACTTGGCGGTGCTTTAGATCCACCTAGAGGAGCCTGTTCTAGAACCGATAATCCCCGTTAAACCTCACCTTTTCTTGT--CTTATCCGCCTATATACCGCCGTCGTCAGCTTACC-CTGTGAAGACCCTATAGTAAGCAAAATCGGC---ACAG--CCTAAAACGCCAGGTCGAGGTGTAGCGAATGAAAAGGGA-AGAAATGGGCTACATTCAATAACC-TTTAATGAACA-----CGAATGGTATT-CTGAAATGT---ATACCTG----AAGGAGGATTTAGTAGTAAGCG--GAGAATAGAGTGCTCCACTGAAAC-TGG-CCCTGA-AGCGCGTACACACCGCCCGTCACTCTCCCCGAA--------------ATAAACACATATCTATTTC-------TAA----TAAGC---TAAAAA-----------CAAGAAGGGGAGGCAAGTCGTAACATGGTAAGTGTACCGGAAGGTGCACTTGGATAAAC
Symphodus_bailloni              ----------------------------------------------------------------------------------------------------------------------------------------------------------------------------------------------------------------------------------------------------------------------------------------------------------------------------------------------------------------------------------------------------------------------------------------------------------------AACTG-GGATTAGATACCCCACTATGCCTAG--CCGTAAACATTGATAGTGCAT--TTCACCTGC--TATCCGCCTGGGTACTACGAGCATCAGCTTAAAACCCAAAGGACTTGGCGGTGCTTTAGATCCACCTAGAGGAGCCTGTTCTAGAACCGATAATCCCCGTTAAACCTCACCTTTCCTTG--CTCTCCCAGTCTATATACCGCCGTCGTCAGCTTACC-CTGCGAAGGACCAACAGTAAGCGAAATTGGC---ACAG--CCCAGAACGCCAGGTCGAGGTGTAGCCTATGGAAAGGGA-AGAAATAGGCTACATTCAATATT---ACAATGAA--TA---CGAATGGGGGG-TTGAAACAC---CCCCCTG----AAGGAGGATTTAGCAGTAAGCA--GGAAATAGAGAGTCCCGCTGAAAT-TGG-CCCTGA-AGCGCGTACACACCGCCCGTCACTCTCCC---------------------------------------------------------------------------------------------------------------------------------------
Symphodus_cinereus              --CAAAGGCTTGGTCCTGACTTTATTATCAA--CTCTA-GCTAGACTTACACATGCAAGCATCCGCACTCCCGTGAGAATGCCCTC---TAGTTCCCTGCTT--GGGAACAAGGAGCTGGTATCAGGCACAA------GTTTTTAGCCCATGACGCCTTGC-TTAGCCACACCCCCAAGGGAATTCAGCAGTGATAGACATTAAGCCATAAGTGAAAACTTGACTTAGTCAAA-GCTAA-GAGGGCCGGTAAATCTCGTGCCAGCCACCGCGGTTATACGAGAGGCCCAAGTTGATAAATA-CCGGCGTAAAGAGTGGTTAGAGAAAAAACT-----AAACTAAAGCCAAACGCCTTCAGAGCTGTTATACGCTT-ACGAAGAGCA-GAGACACAACCACGAAAGTGGCTTTATTAAA--CCTGACCCCACGAAAGCTAGGGCACA--AACTG-GGATTAGATACCCCACTATGCCTAG--CCGTAAACATTGATAGTGCAT--TACATCTGC--TATCCGCCCGGGTACTACGAGCATCAGCTTAAAACCCAAAGGACTTGGCGGTGCTTTAGATCCACCTAGAGGAGCCTGTTCTAGAACCGATAATCCCCGTTAAACCTCACCTTTCCTTGT--TTTCCCAGCCTATATACCGCCGTCGTCAGCTTACC-CTGCGAAGGACCAACAGTAAGCAAAATTGGC---ACAG--CCCAGAACGCCAGGTCGAGGTGTAGCCTATGGAAAGGGA-AGAAATGGGCTACATTCAATATT---ACAATGAA--TA---CGGATGGGGGG-TTGAAACAC---CCCCCTG----AAGGAGGATTTAGCAGTAAGCA--GGAAATAGAGAGTCCCGCTGAAAT-TGG-CCCTGA-AGCGCGTACACACCGCCCGTCACTCTCCCCA-AGTC----------TATGAATTAACA-----TACC------TAA----TAC----CCTAAAACT--------GCAAA--GGGGAGGCAAGTCGTAACATGGTAAGTGTACCGGAAGGTGCACTTGGATAAAA
Symphodus_doderleini            ?????????????????????????????????????????????????????????????????????????????????????????????????????????????????????????????????????????????????????????????????????????????????????????????????????????????????????????????????????????????????????????????????????????????????????????????????????????????????????????????????????????????????????????????????????????????????????????????????????????????????????????????????????????????????????????????????????????????????????????????????????????????????????????????????????????????????????????????????????????????????????????????????????????????????????????????????????????????????????????????????????????????????????????????????????????????????????????????????????????????????????????????????????????????????????????????????????????????????????????????????????????????????????????????????????????????????????????????????????????????????????????????????????????????????????????????????????????????????????????????????????????????????????????????????????????????????????????????????????????????????????????????
Symphodus_mediterraneus         --CAAAGGCTTGGTCCTGACTTTATTATCAA--CTCTA-GCTAGACTTACACATGCAAGCATCCGCACTCCCGTGAGAATGCCCTC---TAGTTCCCTGCTT--GGGAACAAGGAGCTGGTATCAGGCACAA------GTTTTTAGCCCATGACGCCTTGC-TTAGCCACACCCCCAAGGGAATTCAGCAGTGATAAACATTAAGCCATAAGTGAAAACTTGACTTAGTCAAA-GCTAA-GAGGGCCGGTAAATCTCGTGCCAGCCACCGCGGTTATACGAGAGGCCCAAGTTGATAAATA-CCGGCGTAAAGAGTGGTTAGAGAAACAACT-----AAACTAAAGCCAAACGCCTTCAGAGCTGTTATACGCTT-ACGAAGAGCA-GAGACACAACCACGAAAGTGGCTTTATTTAA--CCTGACCCCACGAAAGCTAGGGCACA--AACTG-GGATTAGATACCCCACTATGCCTAG--CCGTAAACATTGATAGTGCTT--TACATCTGC--TATCCGCCCGGGTGCTACGAGCATCAGCTTAAAACCCAAAGGACTTGTCGGTGCTTTAGATCCACCTAGAGGAGCCTGTTCTAGAACCGATAATCCCCGTTAAACCTCACCTTTCCTTGT--TTTCCCAGCCTATATACCGCCGTCGTCAGCTTACC-CTGCGAAGGACCAACAGTAAGCAAAATTGGC---ACAG--CCCAGAACGCCAGGTCGAGGTGTAGCCTATGGAAAGGGA-AGAAATGGGCTACATTCAATATT---ACAATGAA--TA---CGAATGGGGGG--TNNNNNNN----NNNNNN----NNNNNNNNNNNNNNNNNNNNNNNNNNNNATAGAGAGTCCCGCTGAAAT-TGG-CCCTGG-AGCGCGTACACACCGCCCGTCACTCTCCCCA-AGTC----------TATGAATTAACA-----TACC------TAA----TAC----CCTAAAACT--------GCAAA--GGGGAGGCAAGTCGTAACATGGTAAGTGTACCGGAAGGTGCACTTGGAAAAAA
Symphodus_melanocercus          --CAAAGGCTTGGTCCTGACTTTACTATCAA--CTTTGA-CTAGACTTACACATGCAAGCATCCGCACCCCCGTGAGAATGCCCTC---TAGTTCCCTGTTT--GGGAACAAGGAGCTGGTATCAGGCACAAAT----TTTTTTGGCCCATGACGCCTTGC-TTAGCCACACCCCCAAGGGAATTCAGCAGTGATAGACATTAAGCCATAAGTGAAAACTTGACTTAGTCAAAGCCAA--GAGGGCCGGTAAATCTCGTGCCAGCCACCGCGGTTATACGAGAGGCTCAAGTTGATAGAT-GCCGGCGTAAAGCGTGGTTAGGGTAAAAACT-----AAACTAAAGCCAAACGCCTTCAGAGCTGTTATACGCTT-ACGAAGGGCA-GAGACACAACCACGAAAGTGGCTTTATACGG--CCTGACCCCACGAAAGCTAGGGCACA--AACTG-GGATTAGATACCCCACTATGCCTAG--CCGTAAACATTGATAGCACAT--TACATCTGC--TATCCGCCCGGGTACTACGAGCATCAGCTTAAAACCCAAAGGACTTGGCGGTGCTTTAGATCCACCTAGAGGAGCCTGTTCTAGAACCGATAATCCCCGTTAAACCTCACCTTTCCTTGT--TTTCCCCGCCTATATACCGCCGTCGTCAGCTTACC-CTACGAAGGTCCCACAGTAAGCAAAATTGGC---ACAG--CCCAGAACGCCAGGTCGAGGTGTAGCGTATGGGAAGGGA-AGAAATGGGCTACATTCAATATC---TCAATGAA--TA---CGAATGGGGGA-CTGAAATGC---CCCCCTG----AAGGAGGATTTAGCAGTAAGCA--GGAAATAGAGCGTCCCGCTGAAAT-TGG-CCCTGA-AGCGCGTACACACCGCCCGTCACTCTCCCCG-AGTC----------TACAAACTGACA-----TACC------TAA----TAC----CTTAAAACT--------GCAAA--GGGGAGGCAAGTCGTAACATGGTAAGTGTACCGGAAGGTGCACTTGGAAAAAT
Symphodus_melops                ----------------------------------------------------------------------------------------------------------------------------------------------------------------------------------------------------------------------------------------------------------------------------------------------------------------------------------------------------------------------------------------------------------------------------------------------------------------AACTG-GGATTAGATACCCCACTATGCCTAG--CCGTAAACATTGATAGTGCAT--TACATCTGC--TATCCGCCCGGGTACTACGAGCATCAGCTTAAAACCCAAAGGACTTGGCGGTGCTTTAGATCCACCTAGAGGAGCCTGTTCTAGAACCGATAATCCCCGTTAAACCTCACCTTTCCTTGT--TTTCCCAGCCTATATACCGCCGTCGTCAGCTTACC-CTGCGAAGGACCAACAGTAAGCAAAATTGGC---ACAG--CCCAGAACGCCAGGTCGAGGTGTAGCCTATGGAAAGGGA-AGAAATGGGCTACATTCAATATT---ACAATGAA--TA---CGAACGGGGGG-TTGAAACAC---CCCCCTG----AAGGAGGATTTAGCAGTAAGCA--GGAAATAGAGAGTCCCGCTGAAAT-TGG-CCCTGA-AGCGCGTACACACCGCCCGTCACTCTCCC---------------------------------------------------------------------------------------------------------------------------------------
Symphodus_ocellatus             --CAAAGGCTTGGTCCTGACTTTATTATCAA--CTCTA-GCTAGACTTACACATGCAAGCATCCGCACTCCCGTGAGAATGCCCTC---TAGTTCCCTGCTT--GGGAACAAGGAGCTGGTATCAGGCACAA------GTTTTTAGCCCATGACGCCTTGC-TTAGCCACACCCCCAAGGGAATTCAGCAGTGATAGACATTAAGCCATAAGTGAAAACTTGACTTAGTCAAA-GCTAA-GAGGGCCGGTAAATCTCGTGCCAGCCACCGCGGTTATACGAGAGGCCCAAGTTGATAAATA-CCGGCGTAAAGGGTGGTTAGAGAAGAAACT-----AAACTAAAGCCAAACGCCTTCACAGCTGTTATACGCTT-ACGAAGAGCA-GAGACACAACCACGAAAGTGGCTTTACTTAA--CCTGACCCCACGAAAGCTAGGGCACA--AACTG-GGATTAGATACCCCACTATGCCTAG--CCGTAAACATTGATAGTGCAT--TACATCTGC--TATCCGCCCGGGTACTACGAGCATCAGCTTAAAACCCAAAGGACTTGGCGGTGCTTTAGATCCACCTAGAGGAGCCTGTTCTAGAACCGATAATCCCCGTTAAACCTCACCTTTCCTTGT--TTTCCCAGCCTATATACCGCCGTCGTCAGCTTACC-CTGCGAAGGACCAACAGTAAGCAAAATTGGC---ACAG--CCCAGAACGCCAGGTCGAGGTGTAGCCTATGGAAAGGGA-AGAAATGGGCTACATTCAATATT---ACAATGAA--TA---CGAATGGGGGG-TTGAAACAC---CCCCCTG----AAGGAGGATTTAGCAGTAAGCA--GGAAATAGAGAGTCCCGCTGAAAT-TGG-CCCTGA-AGCGCGTACACACCGCCCGTCACTCTCCCCG-AGTC----------TATGAATTAACA----TATC-------TAA----TACGC----TAAAACT--------GCAAA--GGGGAGGCAAGTCGTAACATGGTAAGTGTACCGGAAGGTGCACTTGGAAAAAA
Symphodus_roissali              --CAAAGGCTTGGTCCTGACTTTATTATCAA--CTCTA-GCTAGACTTACACATGCAAGCATCCGCACCCCCGTGAGAATGCCCTC---TAGTTCCCTGCTT--GGGAACAAGGAGCTGGTATCAGGCACAA------GTTTTTAGCCCATGACGCCTTGC-TTAGCCACACCCCCAAGGGAATTCAGCAGTGATAGACATTAAGCCATAAGTGAAAACTTGACTTAGTCAAA-GCTAA-GAGGGCCGGTAAATCTCGTGCCAGCCACCGCGGTTATACGAGAGGCCCAAGTTGATAAAT-GCCGGCGTAAAGAGTGGTTAGAGAAAAAACT-----AAACTAAAGCCAAACGCCTTCAGAGCTGTTATACGCTT-ACGAAGAGCA-GAGACACAACCACGAAAGTGGCTTTATCTAA--CCTGACCCCACGAAAGCTAGGGCACA--AACTG-GGATTAGATACCCCACTATGCCTAG--CCGTAAACATTGATAGTACGT--TACATCTGC--TATCCGCCCGGGTACTACGAGCATCAGCTTAAAACCCAAAGGACTTGGCGGTGCTTTAGATCCACCTAGAGGAGCCTGTTCTAGAACCGATAATCCCCGTTAAACCTCACCTTTCCTTGT--TTTCCCAGCCTATATACCGCCGTCGTCAGCTTACC-CTGCGAAGGACCAACAGTAAGCAAAATTGGC---ACAG--CCCAGAACGCCAGGTCGAGGTGTAGCCTATGGAAAGGGA-AGAAATGGGCTACATTCAATATT---ACAATGAA--TA---CGAATGGGGGG-TTGAAACAC---CCCCCTG----AAGGAGGATTTAGCAGTAAGCA--GGAAATAGAGAGTCCCGCTGAAAT-TGG-CCCTGA-AGCGCGTACACACCGCCCGTCACTCTCCCCA-AGTC----------TATGAATTAACA-----TACC------TAA----TAC----CCTAAAACT--------GCAAA--GGGGAGGCAAGTCGTAACATGGTAAGTGTACCGGAAGGTGCACTTGGAAAAAA
Symphodus_rostratus             ----------------------------------------------------------------------------------------------------------------------------------------------------------------------------------------------------------------------------------------------------------------------------------------------------------------------------------------------------------------------------------------------------------------------------------------------------------------AACTG-GGATTAGATACCCCACTATGCCTAG--CCGTAAACATTGATAGTACGT--TACATCTGC--TATCCGCCCGGGTACTACGAGCATCAGCTTAAAACCCAAAGGACTTGGCGGTGCTTTAGATCCACCTAGAGGAGCCTGTTCTAGAACCGATAATCCCCGTTAAACCTCACCTTTCCTTGT--TTTCCCAGCCTATATACCGCCGTCGTCAGCTTACC-CTGCGAAGGACCAACAGTAAGCAAAATTGGC---ACAG--CCCAGAACGCCAGGTCGAGGTGTAGCCTATGGAAAGGGA-AGAAATGGGCTACATTCAATATT---ACAATGAA--TA---CGAATGGGGGG-TTGAAACAC---CCCCCTG----AAGGAGGATTTAGCAGTAAGCA--GGAAATAGAGAGTCCCGCTGAAAT-TGG-CCCTGA-AGCGCGTACACACCGCCCGTCACTCTCCC---------------------------------------------------------------------------------------------------------------------------------------
Symphodus_tinca                 --CAAAGGCTTGGTCCTGACTTTATTATCAA--CTCTA-GCTAGACTTACACATGCAAGCATCCGCACTCCCGTGAGAATGCCCTC---TAGTTCCCTGCTT--GGGAACAAGGAGCTGGTATCAGGCACAA------GTATTTAGCCCATGACGCCTTGC-TTAGCCACACCCCCAAGGGAATTCAGCAGTGATAGACATTAAGCCATAAGTGAAAACTTGACTTAGTCAAA-GCTAA-GAGGGCCGGTAAATCTCGTGCCAGCCACCGCGGTTATACGAGAGGCCCAAGTTGATAAATA-CCGGCGTAAAGAGTGGTTAGAGAAAGAACT-----AAACTAAAGCCAAACGCCTTCAGAGCTGTTATACGCTT-ACGAAGAGCA-GAGACACAACCACGAAAGTGGCTTTATTTGA--CCTGACCCCACGAAAGCTAGGGCACA--AACTG-GGATTAGATACCCCACTATGCCTAG--CCGTAAACATTGATAGTGCAT--TACATCTGC--TATCCGCCCGGGTACTACGAGCATCAGCTTAAAACCCAAAGGACTTGGCGGTGCTTTAGATCCACCTAGAGGAGCCTGTTCTAGAACCGATAATCCCCGTTAAACCTCACCTTTCCTTGT--TTTCCCAGCCTATATACCGCCGTCGTCAGCTTACC-CTGCGAAGGACCAACAGTAAGCAAAATTGGC---ACAG--CCCAGAACGCCAGGTCGAGGTGTAGCCTATGGAAAGGGA-AGAAATGGGCTACATTCAATATT---ACAATGAA--TA---CGAACGGGGGG-TTGAAACAC---CCCCCTG----AAGGAGGATTTAGCAGTAAGCA--GGAAATAGAGAGTCCTGCTGAAAT-TGG-CCCTGA-AGCGCGTACACACCGCCCGTCACTCTCCCCG-AGTC----------TATGAATTAACA-----TACC------TAA----TAC----CCTAAAACT--------GCAAA--GGGGAGGCAAGTCGTAACATGGTAAGTGTACCGGAAGGTGCACTTGGAAAAAA
Tautoga_onitis                  CACAAAGGCTTGGTCCTGACTTTATTATCAATTCT---AGCTAGACTTACACATGCAAGCATCCGCACACCCGTGAGAATGCCCTG---TAGTTCCCTGCTT--GGGAACAAGGAGCTGGTATCAGGCACAAA-------AATTAGCCCATGACGCCTTGC-TTAGCCACACCCTCAAGGGAATTCAGCAGTGATAAACATTAAGCCATGAGTGAAAACTTGACTTAGTCAAA-GCTAA-GAGGGCCGGTAAATCTCGTGCCAGCCACCGCGGTTATACGAGGGACCCAAGTTGATAAACA-CCGGCGTAAAGAGTGGTTAGGATAAACATT-----AAACTAAAGCCGAACATCTTCAAAGCTGTTATACGCA-CACGAAGAACA-GAAACTCAACCACGAAAGTGGCTTTACCCTA--CCTGACCCCACGAGAGCTATGCCACA--AACTG-GGATTAGATACCCCACTATGCCTAG--CCGTAAACATCGATAGTGCAT--TACGTTAAC--TATCCGCCCGGGTACTACGAGCATGAGCTTAAAACCCAAAGGACTTGGCGGTGCTTTAGATCCACCTAGAGGAGCCTGTTCTAGAACCGATAATCCCCGTTAAACCTCACCTTTTCTTGT--TTTCCCCGCCTATATACCGCCGTCGTCAGCTTACC-CTGCGAAGGGCCCACAGTAAGCAAAATTGGC---ACAG--CCCAAAACGCCAGGTCGAGGTGTAGCGTATGAAAAGGGA-AGAAATGGGCTACATTCAATATT---ACAATGAA--TA---CGAATGGCGGG-CTGAAACAC---CCGCCTG----AAGGAGGATTTAGCAGTAAGCA--GGAAATAGAGTGTCCCGCTGAAAT-TGG-CCCTGA-AGCGCGTACACACCGCCCGTCACTCTCCCCG-AGTC----------TACACATCTCCATA--TTT---------AA----TAC----CCTAAAATT--------GCAAA--GGGGAGGCAAGTCGTAACATGGTAAGTGTACCGGAAGGTGCACTTG-------
Tautogolabrus_adspersus         CACAAAGGCTTGGTCCTGACTTTATTATCAA---TTTTAGCTAAACTTACACATGCAAGCATCCGCATCCCCGTGAGAATGCCCTG---TAGTTCCCTGCTC--GGGAACAAGGAGCTGGTATCAGGCACAAA------ATATTGGCCCATGACGCCTTGC-TTAGCCACACCCCCAAGGGAATTCAGCAGTGATAAACATTAAGCCATGAGTGAAAACTTGACTTAGTTAAA-GCTAA-GAGGGCCGGTAAATCTCGTGCCAGCCACCGCGGTTATACGAGAGACCCAAGTTGATAAACA-CCGGCGTAAAGAGTGGTTAGGGCAAACTATT----AAACTAAAGCCGAACGTCTTCAAAGCTGTTATACGCAT-ACGAAGAACA-GAAACACAACCACGAAAGTGGCTTTACCCCA--CCTGACCCCACGAGAGCTATGCCCCA--AACTG-GGATTAGATACCCCACTATGCCTAG--CCGTAAACATTGATAGTACAT--TACATTTGC--TATCCGCCCGGGTACTACGAGCATAAGCTTAAAACCCAAAGGACTTGGCGGTGCTTTAGATCCACCTAGAGGAGCCTGTTCTAGAACCGATAATCCCCGTTAAACCTCACCCTTCCTTGT--TTTTCCCGCCTATATACCGCCGTCGTCAGCTTACC-CTGCGAAGGACCAATAGTAAGCAAAATTGGC---ACAG--CCCAAAACGCCAGGTCGAGGTGTAGCGTATGGAAGGGGA-AGAAATGGGCTACATTCAATATA---ACACTGAA--TA---CGAATGGTGGC-CTGAAATAC---CCACCTG----AAGGAGGATTTAGCAGTAAGCA--GGAAATAGAGAGTCCCGCTGAAAT-TGG-CCCTGA-AGCGCGTACACACCGCCCGTCACTCTCCCCA-AGTC----------TACTGTATCTTT----ATACT------TAA----TAC----CCTAAAACT--------GCAAA--GGGGAGGCAAGTCGTAACATGGTAAGTGTACCA--------------------
Thalassoma_amblycephalum        ?????????????????????????????????????????????????????????????????????????????????????????????????????????????????????????????????????????????????????????????????????????????????????????????????????????????????????????????????????????????????????????????????????????????????????????????????????????????????????????????????????????????????????????????????????????????????????????????????????????????????????????????????????????????????????????????????????????????????????????????????????????????????????????????????????????????????????????????????????????????????????????????????????????????????????????????????????????????????????????????????????????????????????????????????????????????????????????????????????????????????????????????????????????????????????????????????????????????????????????????????????????????????????????????????????????????????????????????????????????????????????????????????????????????????????????????????????????????????????????????????????????????????????????????????????????????????????????????????????????????????????????????
Thalassoma_ascensionis          ?????????????????????????????????????????????????????????????????????????????????????????????????????????????????????????????????????????????????????????????????????????????????????????????????????????????????????????????????????????????????????????????????????????????????????????????????????????????????????????????????????????????????????????????????????????????????????????????????????????????????????????????????????????????????????????????????????????????????????????????????????????????????????????????????????????????????????????????????????????????????????????????????????????????????????????????????????????????????????????????????????????????????????????????????????????????????????????????????????????????????????????????????????????????????????????????????????????????????????????????????????????????????????????????????????????????????????????????????????????????????????????????????????????????????????????????????????????????????????????????????????????????????????????????????????????????????????????????????????????????????????????????
Thalassoma_ballieui             ?????????????????????????????????????????????????????????????????????????????????????????????????????????????????????????????????????????????????????????????????????????????????????????????????????????????????????????????????????????????????????????????????????????????????????????????????????????????????????????????????????????????????????????????????????????????????????????????????????????????????????????????????????????????????????????????????????????????????????????????????????????????????????????????????????????????????????????????????????????????????????????????????????????????????????????????????????????????????????????????????????????????????????????????????????????????????????????????????????????????????????????????????????????????????????????????????????????????????????????????????????????????????????????????????????????????????????????????????????????????????????????????????????????????????????????????????????????????????????????????????????????????????????????????????????????????????????????????????????????????????????????????
Thalassoma_cupido               ?????????????????????????????????????????????????????????????????????????????????????????????????????????????????????????????????????????????????????????????????????????????????????????????????????????????????????????????????????????????????????????????????????????????????????????????????????????????????????????????????????????????????????????????????????????????????????????????????????????????????????????????????????????????????????????????????????????????????????????????????????????????????????????????????????????????????????????????????????????????????????????????????????????????????????????????????????????????????????????????????????????????????????????????????????????????????????????????????????????????????????????????????????????????????????????????????????????????????????????????????????????????????????????????????????????????????????????????????????????????????????????????????????????????????????????????????????????????????????????????????????????????????????????????????????????????????????????????????????????????????????????????
Thalassoma_duperrey             ?????????????????????????????????????????????????????????????????????????????????????????????????????????????????????????????????????????????????????????????????????????????????????????????????????????????????????????????????????????????????????????????????????????????????????????????????????????????????????????????????????????????????????????????????????????????????????????????????????????????????????????????????????????????????????????????????????????????????????????????????????????????????????????????????????????????????????????????????????????????????????????????????????????????????????????????????????????????????????????????????????????????????????????????????????????????????????????????????????????????????????????????????????????????????????????????????????????????????????????????????????????????????????????????????????????????????????????????????????????????????????????????????????????????????????????????????????????????????????????????????????????????????????????????????????????????????????????????????????????????????????????????
Thalassoma_genivittatum         ?????????????????????????????????????????????????????????????????????????????????????????????????????????????????????????????????????????????????????????????????????????????????????????????????????????????????????????????????????????????????????????????????????????????????????????????????????????????????????????????????????????????????????????????????????????????????????????????????????????????????????????????????????????????????????????????????????????????????????????????????????????????????????????????????????????????????????????????????????????????????????????????????????????????????????????????????????????????????????????????????????????????????????????????????????????????????????????????????????????????????????????????????????????????????????????????????????????????????????????????????????????????????????????????????????????????????????????????????????????????????????????????????????????????????????????????????????????????????????????????????????????????????????????????????????????????????????????????????????????????????????????????
Thalassoma_grammaticum          ?????????????????????????????????????????????????????????????????????????????????????????????????????????????????????????????????????????????????????????????????????????????????????????????????????????????????????????????????????????????????????????????????????????????????????????????????????????????????????????????????????????????????????????????????????????????????????????????????????????????????????????????????????????????????????????????????????????????????????????????????????????????????????????????????????????????????????????????????????????????????????????????????????????????????????????????????????????????????????????????????????????????????????????????????????????????????????????????????????????????????????????????????????????????????????????????????????????????????????????????????????????????????????????????????????????????????????????????????????????????????????????????????????????????????????????????????????????????????????????????????????????????????????????????????????????????????????????????????????????????????????????????
Thalassoma_hardwicke            -----------------------------------------------------------------------------------------------------------------------------------------------------------------------------------------------------------------------------------------------------------------------------------------------------------------------------------------------------------------------------------------------------------------------------------------------------------------------------------------------------------------------------------TATCCGCCCGGGGACTACGAGCGTCAGCTTGAAACCCAAAGGACTTGGCGGTGCTTTAGATCCACCTAGAGGAGCCTGTTCTAGAACCGATAATCCCCGTTCAACCTCACCTTTTCTTG--CTAATTCCGCCTATATACCACCGTCGTCAGCTTACT-CTTTGAGGAACTAGCCGTAAGCGCAACTGGT---ACAG--CCTAAAACGCCAGGTCGAGGTGTAGCGAATGGAAAGGGA-AGAAATGGGCTACATTCAATAAC--AATAATGCA--TA---CGAACGATGTT-CTGAAATAA---ACATCTG----AAGGAGGATTTAGTAGTAAGTA--GAGAGCAGAGTGCTCTACTGAAGC-CGG-CCCTGA-AGCGCGTACACACCGCCCGTCACTCTCCCCG-AGCT-----------AACTATACACA----TTTT-------TAA----TAAGC----TAAACTT--------GCAAA--GGGGAGGCAAGTCGTAACATGGTAAGTGTACCGGAAGGTGCGCTTGGCAAAAC
Thalassoma_hebraicum            ?????????????????????????????????????????????????????????????????????????????????????????????????????????????????????????????????????????????????????????????????????????????????????????????????????????????????????????????????????????????????????????????????????????????????????????????????????????????????????????????????????????????????????????????????????????????????????????????????????????????????????????????????????????????????????????????????????????????????????????????????????????????????????????????????????????????????????????????????????????????????????????????????????????????????????????????????????????????????????????????????????????????????????????????????????????????????????????????????????????????????????????????????????????????????????????????????????????????????????????????????????????????????????????????????????????????????????????????????????????????????????????????????????????????????????????????????????????????????????????????????????????????????????????????????????????????????????????????????????????????????????????????
Thalassoma_jansenii             ?????????????????????????????????????????????????????????????????????????????????????????????????????????????????????????????????????????????????????????????????????????????????????????????????????????????????????????????????????????????????????????????????????????????????????????????????????????????????????????????????????????????????????????????????????????????????????????????????????????????????????????????????????????????????????????????????????????????????????????????????????????????????????????????????????????????????????????????????????????????????????????????????????????????????????????????????????????????????????????????????????????????????????????????????????????????????????????????????????????????????????????????????????????????????????????????????????????????????????????????????????????????????????????????????????????????????????????????????????????????????????????????????????????????????????????????????????????????????????????????????????????????????????????????????????????????????????????????????????????????????????????????
Thalassoma_loxum                ?????????????????????????????????????????????????????????????????????????????????????????????????????????????????????????????????????????????????????????????????????????????????????????????????????????????????????????????????????????????????????????????????????????????????????????????????????????????????????????????????????????????????????????????????????????????????????????????????????????????????????????????????????????????????????????????????????????????????????????????????????????????????????????????????????????????????????????????????????????????????????????????????????????????????????????????????????????????????????????????????????????????????????????????????????????????????????????????????????????????????????????????????????????????????????????????????????????????????????????????????????????????????????????????????????????????????????????????????????????????????????????????????????????????????????????????????????????????????????????????????????????????????????????????????????????????????????????????????????????????????????????????
Thalassoma_lucasanum            ?????????????????????????????????????????????????????????????????????????????????????????????????????????????????????????????????????????????????????????????????????????????????????????????????????????????????????????????????????????????????????????????????????????????????????????????????????????????????????????????????????????????????????????????????????????????????????????????????????????????????????????????????????????????????????????????????????????????????????????????????????????????????????????????????????????????????????????????????????????????????????????????????????????????????????????????????????????????????????????????????????????????????????????????????????????????????????????????????????????????????????????????????????????????????????????????????????????????????????????????????????????????????????????????????????????????????????????????????????????????????????????????????????????????????????????????????????????????????????????????????????????????????????????????????????????????????????????????????????????????????????????????
Thalassoma_lunare               --CAAAGGCTTGGTCCTGACTTTGCCATCAG--CTTTAA-CTAAACTTACACATGCGAGTATCCGCACCCCTGTGAGAATGCCCCG---CTACCTCCTGCTT--GGAGACGAGGAGCCGGCATCAGGCACAATA----TTCTTTAGCCCACGACGCCTTGC-TAAGCCACACCCCCAAGGGAATTCAGCAGTGATAAATATTAAGCCATGAGTGAAAACTTGACTTAGTTAGTGTTTA--TAGGGCCGGTAAACCTCGTGCCAGCCACCGCGGTTAGACGAGAGACCCAAGTGGATGGCCCT-CGGCGTAAAGAGTGGTTAAGATAATTTT------AAACTAAGGCCAAACGACTTTTTAGCTGTTATACGCGCGA-GAAGAC-ATGAAGCCCAACTACGAAAGTGGCCTTAAACC---CCTGACCCCACGAAAGCTAGGACACA--AACTG-GGATTAGATACCCCACTATGCCTAGCCC--TAAACATTGATAATACCC--TACCCAGTT--TATCCGCCCGGGGACTACGAGCGTCAGCTTGAAACCCAAAGGACTTGGCGGTGCTTTAGATCCACCTAGAGGAGCCTGTTCTAGAACCGATAATCCCCGTTCAACCTCACCTTTCCTTG--CTCATTCCGCCTATATACCGCCGTCGTCAGCTTACT-CTTTGAGGAACCAGCCGTAAGCGCAACTGGT---ACAA--CCTAAAACGCCAGGTCGAGGTGTAGCGAATGGAAAGGGA-AGAAATGGGCTACATTCAATAAC--AATAATGCA--TA---CGAACGATGTC-CTGAAATAA---ACATCTG----AAGGAGGATTTAGTAGTAAGTA--GAGAGTAGAGTGCTCTGCTGAAGC-CGG-CCCTGA-AGCGCGTACACACCGCCCGTCACTCTCCCCG----------------AGCTAACCATAAAAATTAA-------TAA----TAAGC-----AAAACTT-------GCAAA--GGGGAGGCAAGTCGTAACATGGTAAGCGTACCGGAAGGTGCGCTTGGCTAAAC
Thalassoma_lutescens            -----------------------------------------------------------------------------------------------------------------------------------------------------------------------------------------------------------------------------------------------------------------------------------------------------------------------------------------------------------------------------------------------------------------------------------------------------------------------------------------------------------------------------------TATCCGCCCGGGAACTACGAGCGTCAGCTTGAAACCCAAAGGACTTGGCGGTGCTTTAGATCCACCTAGAGGAGCCTGTTCTAGAACCGATAATCCCCGTTCAACCTCACCTTTTCTTG--CTTATTCCGCCTATATACCACCGTCGTCAGCTTACT-CTTTGAGGAACTAGCCGTAAGCGCAACTGGT---ACAA--CCTAAAACGCCAGGTCGAGGTGTAGCGAATGGAAAGGGA-AGAAATGGGCTACATTCAGTAAT--AATAATGCA--TA---CGAACGATGTT-CTGAAATAA---ACATCTG----AAGGAGGATTTAGTAGTAAGTA--GAGAGCAGAGTGCTCTACTGAAGC-CGG-CCCTGA-AGCGCGTACACACCGCCCGTCACTCTCCCCG-AGCT-----A------ACCAAACACA----TTAC-------TAA----TAAAC-----AAAACTT----G---CAAA--GGGGAGGCAAGTCGTAACATGGTAAGTGTACCGGAAGGTGCGCTTGGCAAAAC
Thalassoma_newtoni              ?????????????????????????????????????????????????????????????????????????????????????????????????????????????????????????????????????????????????????????????????????????????????????????????????????????????????????????????????????????????????????????????????????????????????????????????????????????????????????????????????????????????????????????????????????????????????????????????????????????????????????????????????????????????????????????????????????????????????????????????????????????????????????????????????????????????????????????????????????????????????????????????????????????????????????????????????????????????????????????????????????????????????????????????????????????????????????????????????????????????????????????????????????????????????????????????????????????????????????????????????????????????????????????????????????????????????????????????????????????????????????????????????????????????????????????????????????????????????????????????????????????????????????????????????????????????????????????????????????????????????????????????
Thalassoma_noronhanum           ?????????????????????????????????????????????????????????????????????????????????????????????????????????????????????????????????????????????????????????????????????????????????????????????????????????????????????????????????????????????????????????????????????????????????????????????????????????????????????????????????????????????????????????????????????????????????????????????????????????????????????????????????????????????????????????????????????????????????????????????????????????????????????????????????????????????????????????????????????????????????????????????????????????????????????????????????????????????????????????????????????????????????????????????????????????????????????????????????????????????????????????????????????????????????????????????????????????????????????????????????????????????????????????????????????????????????????????????????????????????????????????????????????????????????????????????????????????????????????????????????????????????????????????????????????????????????????????????????????????????????????????????
Thalassoma_pavo                 ?????????????????????????????????????????????????????????????????????????????????????????????????????????????????????????????????????????????????????????????????????????????????????????????????????????????????????????????????????????????????????????????????????????????????????????????????????????????????????????????????????????????????????????????????????????????????????????????????????????????????????????????????????????????????????????????????????????????????????????????????????????????????????????????????????????????????????????????????????????????????????????????????????????????????????????????????????????????????????????????????????????????????????????????????????????????????????????????????????????????????????????????????????????????????????????????????????????????????????????????????????????????????????????????????????????????????????????????????????????????????????????????????????????????????????????????????????????????????????????????????????????????????????????????????????????????????????????????????????????????????????????????
Thalassoma_purpureum            ?????????????????????????????????????????????????????????????????????????????????????????????????????????????????????????????????????????????????????????????????????????????????????????????????????????????????????????????????????????????????????????????????????????????????????????????????????????????????????????????????????????????????????????????????????????????????????????????????????????????????????????????????????????????????????????????????????????????????????????????????????????????????????????????????????????????????????????????????????????????????????????????????????????????????????????????????????????????????????????????????????????????????????????????????????????????????????????????????????????????????????????????????????????????????????????????????????????????????????????????????????????????????????????????????????????????????????????????????????????????????????????????????????????????????????????????????????????????????????????????????????????????????????????????????????????????????????????????????????????????????????????????
Thalassoma_quinquevittatum      -----------------------------------------------------------------------------------------------------------------------------------------------------------------------------------------------------------------------------------------------------------------------------------------------------------------------------------------------------------------------------------------------------------------------------------------------------------------------------------------------------------------------------------TATCCGCCCGGGGACTACGAGCGTCAGCTTGAAACCCAAAGGACTTGGCGGTGCTTTAGATCCACCTAGAGGAGCCTGTTCTAGAACCGATAATCCCCGTTCAACCTCACCTTTTCTTG--CTTATTCCGCCTATATACCACCGTCGTCAGCTTACT-CTTTGAGGAACTAGCCGTAAGCGCAACTGGT---ACAG--CCTAAAACGCCAGGTCGAGGTGTAGCGAATGGAAAGGGA-AGAAATGGGCTACATTCAATAAC--AATAATGCA--TA---CGAACGATGTT-CTGAAATAA---ACATCTG----AAGGAGGATTTAGTAGTAAGTA--GAGAGCAGAGTGCTCTACTGAAGC-CGG-CCCTGA-AGCGCGTACACACCGCCCGTCACTCTCCCCG-AGCT-----------AACTATACACA----TTTC-------TAA----TAAGC-----AAAACTT-------GCAAA--GGGGAGGCAAGTCGTAACATGGTAAGTGTACCGGAAGGTGCGCTTGGCAAAAC
Thalassoma_robertsoni           ?????????????????????????????????????????????????????????????????????????????????????????????????????????????????????????????????????????????????????????????????????????????????????????????????????????????????????????????????????????????????????????????????????????????????????????????????????????????????????????????????????????????????????????????????????????????????????????????????????????????????????????????????????????????????????????????????????????????????????????????????????????????????????????????????????????????????????????????????????????????????????????????????????????????????????????????????????????????????????????????????????????????????????????????????????????????????????????????????????????????????????????????????????????????????????????????????????????????????????????????????????????????????????????????????????????????????????????????????????????????????????????????????????????????????????????????????????????????????????????????????????????????????????????????????????????????????????????????????????????????????????????????
Thalassoma_rueppellii           ?????????????????????????????????????????????????????????????????????????????????????????????????????????????????????????????????????????????????????????????????????????????????????????????????????????????????????????????????????????????????????????????????????????????????????????????????????????????????????????????????????????????????????????????????????????????????????????????????????????????????????????????????????????????????????????????????????????????????????????????????????????????????????????????????????????????????????????????????????????????????????????????????????????????????????????????????????????????????????????????????????????????????????????????????????????????????????????????????????????????????????????????????????????????????????????????????????????????????????????????????????????????????????????????????????????????????????????????????????????????????????????????????????????????????????????????????????????????????????????????????????????????????????????????????????????????????????????????????????????????????????????????
Thalassoma_sanctaehelenae       ?????????????????????????????????????????????????????????????????????????????????????????????????????????????????????????????????????????????????????????????????????????????????????????????????????????????????????????????????????????????????????????????????????????????????????????????????????????????????????????????????????????????????????????????????????????????????????????????????????????????????????????????????????????????????????????????????????????????????????????????????????????????????????????????????????????????????????????????????????????????????????????????????????????????????????????????????????????????????????????????????????????????????????????????????????????????????????????????????????????????????????????????????????????????????????????????????????????????????????????????????????????????????????????????????????????????????????????????????????????????????????????????????????????????????????????????????????????????????????????????????????????????????????????????????????????????????????????????????????????????????????????????
Thalassoma_septemfasciata       ?????????????????????????????????????????????????????????????????????????????????????????????????????????????????????????????????????????????????????????????????????????????????????????????????????????????????????????????????????????????????????????????????????????????????????????????????????????????????????????????????????????????????????????????????????????????????????????????????????????????????????????????????????????????????????????????????????????????????????????????????????????????????????????????????????????????????????????????????????????????????????????????????????????????????????????????????????????????????????????????????????????????????????????????????????????????????????????????????????????????????????????????????????????????????????????????????????????????????????????????????????????????????????????????????????????????????????????????????????????????????????????????????????????????????????????????????????????????????????????????????????????????????????????????????????????????????????????????????????????????????????????????
Thalassoma_trilobatum           ?????????????????????????????????????????????????????????????????????????????????????????????????????????????????????????????????????????????????????????????????????????????????????????????????????????????????????????????????????????????????????????????????????????????????????????????????????????????????????????????????????????????????????????????????????????????????????????????????????????????????????????????????????????????????????????????????????????????????????????????????????????????????????????????????????????????????????????????????????????????????????????????????????????????????????????????????????????????????????????????????????????????????????????????????????????????????????????????????????????????????????????????????????????????????????????????????????????????????????????????????????????????????????????????????????????????????????????????????????????????????????????????????????????????????????????????????????????????????????????????????????????????????????????????????????????????????????????????????????????????????????????????
Thalassoma_virens               ?????????????????????????????????????????????????????????????????????????????????????????????????????????????????????????????????????????????????????????????????????????????????????????????????????????????????????????????????????????????????????????????????????????????????????????????????????????????????????????????????????????????????????????????????????????????????????????????????????????????????????????????????????????????????????????????????????????????????????????????????????????????????????????????????????????????????????????????????????????????????????????????????????????????????????????????????????????????????????????????????????????????????????????????????????????????????????????????????????????????????????????????????????????????????????????????????????????????????????????????????????????????????????????????????????????????????????????????????????????????????????????????????????????????????????????????????????????????????????????????????????????????????????????????????????????????????????????????????????????????????????????????
Thorichthys_meeki               CACAAAGGCTTGGTCCTGACTTTACTGTCAG--CT-TAGGCTATACTTACACATGCAAGTCTCAGCACCCCCGTGAGAACGCCCA----CAGTTCTCTGCCC--GAGAACAAGGAGCTGGTATCAGGCACATA------ACCATAGCCCACAACACCTTGC-TCAGCCACACCCCCAAGGGAATTCAGCAGTGATAAACATTAAGCCCTAAGCGAAAGCTTGACTTAGTTAAAGCCTAA--AGGGCCGGTAAAACTCGTGCCAGCCACCGCGGTTATACGAGAGGCCCAAGTTGACAGGTA-CCGGCGTAAAGAGTGGTTAAGGGAAAACACC----AAACTAAAGCCGAACACCTTCAGAGCTGTCATACGCTTC-CGAAGGC-ATGAAGCCCCACCACGAAAGTGGCTTTACTCCC-CCCCGACTCCACGAAAGCTGCGGAACA--AACTG-GGATTAGAGACCCCACTATGCCCAGCCC--TAAACTTTGATGGCATTT--TACATCCGC--CATCCGCCAGGGAACTACGAGCACTAGCTTAAAACCCAAAGGACTTGGCGGTGCTTTAGACCCACCTAGAGGAGCCTGTTCTAAAACCGATAATCCCCGTTAAACCTCACCCTCTCTTGT--CATTTCCGCCTATATACCGCCGTCGTCAGCTTACC-CTGTGAAGGCACCATAGTAAGCAAAACTAGT---ACAA--CCCAAAACGTCAGGTCGAGGTGTAGCATATGAGAGGGGA-AGAAATGGGCTACATTCCCTACT---CTAAGGAACA-----CGAACAATGTGA-TGAAAAGC---ACATTAG----AAGGAGGATTTAGCAGTAAGTA--AGAAATAGAGTGTCTTGCTGAAAC-TGG-CCCTGA-AGCGCGCACACACCGCCCGTCACTCTCCCCA-AGC--------------CAACTTTCA------TA--------AATACATAA------TACATTTTA-----GGAAAAAAGGGGAGGCAAGTCGTAACATGGTAAGTGTACCGGAAGATGCACTTG-------
Variola_louti                   ?????????????????????????????????????????????????????????????????????????????????????????????????????????????????????????????????????????????????????????????????????????????????????????????????????????????????????????????????????????????????????????????????????????????????????????????????????????????????????????????????????????????????????????????????????????????????????????????????????????????????????????????????????????????????????????????????????????????????????????????????????????????????????????????????????????????????????????????????????????????????????????????????????????????????????????????????????????????????????????????????????????????????????????????????????????????????????????????????????????????????????????????????????????????????????????????????????????????????????????????????????????????????????????????????????????????????????????????????????????????????????????????????????????????????????????????????????????????????????????????????????????????????????????????????????????????????????????????????????????????????????????????
Wetmorella_nigropinnata         -------------------CTTTCCTATCGG--CTTTAA-CTGAACTTACACATGCAAGTATCCGCACCCCTGTGAGAATGCCCCCA-CCCGCCTCCT-CCTAAGGAGGCTAGGAGCTGGTATCAGGCACAGCC----CCCGCTAGCCCATGACACCTTGC-TTAGCCACACCCCCAAGGGAACTCAGCAGTGATAGACATTAAGCCATAAGTGAAAACTTGACTTAGTTAA-GGTTAA-GAGGGCCGGTCAATTTCGTGCCAGCCACCGCGGTTATACGAGAGGCCCAAGTTGATAAGC-TCCGGCGTAAAGTGTGGTTAAGGATTAAACTC-----TACTAAAGCCAAAGACCCTCAGAGCTGTTATACGCAA-ATGAAGGAC-CGAAGCCCAATCACGAAAGTAGCTTTAAACTA-CCCCGACGCCACGAAAGCTACGGAACA--AACTG-GGATTAGATACCCCACTATGCGTAG--CCGTAAACATTGATAGTGTC----ACATATTCACTATCCGCCCGGGAACTACGAGCGAAAGCTTAAAACCCAATGGACTTGGCGGTGCTTTAGATCCCCCTAGAGGAGCCTGTCCTATAACCGATAATCCCCGTTAAACCTCACCTCTCCTTGTTCCT-TCCCGCCTATATACCGCCGTCGTCAGCTTACC-CTGCAAGGGATCAAAAGTAAGCAAAATTGGCT---AACCCCCCAAAACGCCAGGTCGAGGTGTAGCGTATGGAGAGGGA-TGAGATGGGCTACATTCCATCCC---GCATGGTA--TA---CGAACGGCAGA-CTGAAAC-------GTCTGCCCGAAGGAGGATTTAGTAGTAAGTG--GGAAATAGAGCGTCCCACTGAATC-TGG-CCCTGA-AGCGCGCACACACCGCCCGTCACTCTCCCCGAA------T-------ATAAAACCTTCCA--TCTC-------TAA----TAC----CCTAAGACAC--G-----TAA---GGGGAGGCAAGTCGTAACATGGTAAGTGTACCGGAAGGTGCACTTG-------
Xiphocheilus_typus              CACAAAGGCTTAGTCCTAACTTTACTGTCAG--CTG-AGGCCAAATTTACACATGCAAGTATCCGCCCCCCTGTGAAAATGCCCTA---AAGTCCCCTTTGT--GGGGACGAGGAGCCGGTATCAGGCCCAATA----AAATTTAGCCCATGACACCTTGC-TAAGCCACACCCCCAAGGGATTTCAGCAGTGATAGATATTAAGCCATAAGTGAAAACTTGACTTAGTTAAAGCCAA--GAGGACCGGTAAAACTCGTGCCAGCCACCGCGGTTATACGAGAGGTCCAAGTTGACAGACAG-CGGCGTAAAGCGTGGTTAGGGCAGAACTA-----AGACTAAAGCCAAATGCCCACAAAGCTGTTATACGCACC-CGAGGGCCA-GAGACCCAACAACGAAAGTGGCTTTAAACA---CCTGAACCCACGAAAGCTGCGAAACA--AACTG-GGATTAGATACCCCACTATGCGCAG--CCGTAAACATTGATAACCAAC--TACAAAGGT--TATCCGCCAGGGAACTACGAGCAATAGCTTAAAACCCAAAGGACTTGGCGGTCCTTCAGACCCACCTAGAGGAGCCTGTTCTGTAACCGATAATCCCCGTTAAACCTCACCTCTTCTTG--CTCGAACCGCCTATATACCGCCGTCATCAGCCTACC-CTGTGAAGGACCCGTAGTCAGCTTAATTGGCT---CAG--CCCAAAATGCCAGGTCGAGGTGTAGCGTATGGAGAGGGA-AGAAATGGGCTACATTTAGTGCA--ACCACTTA---TA-CACGGAAGATGAG-TTGAAACAC------TCTT-CGGAAGGAGGATTTAGCAGTAAGTC--GAAAATAGAGTGTTCTACTGAAGC-AGG-CTCTGA-AGCGCGTACACACCGCCCGTCACTCTCCCCGAAA-----A--------TACATTCACA----TTAAT------TAA----TACGTTATCACAAA-----A-------AA--GGGGAGGCAAGTCGTAACATGGTAGGTGTACCGGAAGGTGCACTTG-------
Xyrichtys_martinicensis         ------------------------CTGTCAA--CTTTA-GCTAAACTTACACATGCGAGTATCCGCAGACCCGTGAGGATGCCCT-----TTCCTCCTGAAT--GGAGACGAGGAGCAGGTATCAGGCACGAA-----AAATTCAGCCCACGACATCTTGC-TCAGCCACACCCCCAAGGGACTTCAGCAGTGACAAATATTAAGCCATGAGTGAAAACTTGACCTAGTTAGTGCTTA--CAGGGTTGGTAAATCTCGTGCCAGCCACCGCGGTTATACGAGGGACCCAAGTTGACAG-CTGTCGGCGTAAAGAGTGGTTAAGATATACCT------AAACTAAAGTCGAACAACTTCAAAGCTGTTATACGCTA-ACGAAAAAG-CGAAGCCCAACAACGAAAGTGACTTTAACTTT--TCTGATCCCACGAAAGCTAGGAAACA--AACTG-GGATTAGATACCCCACTATGCCTGGCCC--TAAACAAAGATAGCCGAC--CACTTACGC--TATCCGCCCGGGTACTACGAGCAGCAGCTTAAAACCCAAAGGACTTGGCGGTGCTTTAGATCCACCTAGAGGAGCCTGTTCTAGAACCGATAATCCCCGTTAAACCTCACCCTTCCTTG--CCTTTCCCGCCTATATACCGCCGTCGTCAGCTCGCC-CTTTGAGGGTAAAACAATGAGCCAAACTGGC---ACCG--CCCAAGACGCCAGGTCGAGGTGTAGCGAATGGAGGGGGA-AGAAATGGGCTACATTCAATAAAC-TACAATGAA--TA--ACGAATGGTAGA-CTGAAAAAT---CTGCCTG----AAGGAGGATTTAGCAGTAAGCA--AGAAATAGAGTGTCTTGCTGAATT-TGG-CCCTGA-AGCGCGCACACACCGCCCGTCACTCTCCCCGACTCC--G---------CCGACATTCAA---TAAC-------TAA----TA------CAACAAG----GCAATGTAA---GGGGAGGC---------------------------------------------
Xyrichtys_novacula              -----------------------------------------------------------------------------------------------------------------------------------------------------------------------------------------------------------------------------------------------------------------------------------------------------------------------------------------------------------------------------------------------------------------------------------------------------------------------------------------GCCTAGCCC--TAAACAAAGATAGCCCAC--CACTTACGC--TATCCGCCCGGGTACTACGAGCATCAGCTTAAAACCCAAAGGACTTGGCGGTGCTTTAGATCCACCTAGAGGAGCCTGTTCTAGAACCGATAATCCCCGTTAAACCTCACCCTTCCTTG--CCTTTTCCGCCTATATACCGCCGTCGTCAGCTCGCC-CTTTGAGGGTAAAATAATGAGCCAAACTGGC---ACTG--CCCTAGACGCCAGGTCGAGGTGTAGCGAATGGAGGGGGA-AGAAATGGGCTACATTCAATAAAC-TACAATGAAT-TA---CGGATGGTGGA-TTGAAAA-------ATCTGCCTAAAGGAGGATTTAGCAGTAAGCA--AGAAATAGAGTGTCTTGCTGAATT-TGG-CCCTGA-AGCGCGC-------------------------------------------------------------------------------------------------------------------------------------------------------------
Thalassoma_bifasciatum          ---------------CTGACTTTGCCATCAG---CTTTAACTAAACTTACACATGCGAGTATCCGCACCCCTGTGAGAATGCCCCG---CTACCTCCTGCTT--GGAGGCGAGGAGCCGGCATCAGGCACAATC-----TTTTTAGCCCACGACGCCTTGC-TAAGCCACACCCCCAAGGGAATTCAGCAGTGATAAATATTAAGCCATGAGTGAAAACTTGACTTAGTTAGTGTTTAG--AGGGCCGGTAAACCTCGTGCCAGCCACCGCGGTTAGACGAGAGACCCAAGTGGATGGCC-CTCGGCGTAAAGAGTGGTTAAGATAATTTT------AAACTAAGGCCAAACGACTTTTTAGCTGTTATACGCG--CGAGAAGACATGAAGCCCAACTACGAAAGTGGCCTTAAGCCC---CTGACCCCACGAAAGCTAGGACACA--AACTG-GGATTAGATACCCCACTATGCCTAG--CCCTAAACATTGATGACACCC--TACCCAGTT--TATCCGCCCGGGGACTACGAGCGTCAGCTTAAAACCCAAAGGACTTGGCGGTGCTTTAGATCCACCTAGAGGAGCCTGTTCTAGAACCGATAATCCCCGTTCAACCTCACCTTTCCTTGC--TCTTTCCGCCTATATACCACCGTCGTCAGCTTACT-CTTTGAGGAACCAGCCGTAAGCGCAACTGGT---ACAA--CCTAAAACGCCAGGTCGAGGTGTAGCGAATGGAAAGGGA-AGAAATGGGCTACATTCAATAACA--ATAATGCA--CA---CGAATGATGTT-CTGAAATAG---ACATCTG----AAGGAGGATTTAGTAGTAAGTA--GAGAGCAGAGTGCTCTACTGAAGC-CGG-CCCTGA-AGCGCGTACACACCGCCCGTCACTCTCCCCG-AGCT-----------AACAATGCACA----TTAC-------TAA----TAAAC-----AAAAC---------------------------------------------------------------------
Parajulis_poecilepterus         ----------TGGTCCTGACTTTGCCATCAA---CTTTAACTAAACTTACACATGCGAGTATCCGCGCCCCAGTGAGGATGCCCAG----CCCCTCCTGAAT--GGAGACATGGAGCGGGTATCAGGCTCAA------CCTACTAGCCCACGACGCCTTGC-TATGCCACGCCCTCAAGGGAATTCAGCAGTGACAAATATTAAGCTATGAGTGAAAACTTGACTTAGTTAATGTTTAC--AGGGCCGGTAAATCTCGTGCCAGCCACCGCGGTTATACGAGAGACCCAAGTCGATGGTCG-TCGGCGTAAAGAGTGGTTAAGAGATAAGA------AAACTAAAGCCAAACGACTTCAAAGCTGTTATACGCA-CATGAAAGCACTGAGGCCCTACCACGAAAGTGGCTTTAATTAC---CTGAACCCACGAAAGCTATGATACA--AACTG-GGATTAGATACCCCACTATGCTTAG--CCCTAAACATCGATAAAACCG--TACTTAATT--TATCCGCCCGGGTACTACGAGCATAAGCTTAAAACCCAAAGGACTTGGCGGTGCTTTAGACCCCCCTAGAGGAGCCTGTTCTATAACCGATACTCCCCGTTAAACCTCACCTTTTCTTGT--TAAATCCGCCTATATACCGCCGTCGTCAGCCTACT-CTGTGAGGAACCCGTAGTATGCACAATTGGC---ACAG--CCCAAAACGCCAGGTCGAGGTGTAGCGAATGAGAAGGGA-AGAAATGGGCTACATTCAATAACC-AATAATGAA--TA---CGGATGATAAC-CTGAAATAAA--ATATCTG----AAGGAGGATTTAGTAGTAAGTA--GAGAGTAGAGTGCTCTACTGAAAC-CGG-CCCTAA-AGCGCGCACACACCGCCCGTCACTCTCTCCG-AGCT----------AACAGAAACACA----TTAC-------TAA----TAAGC----AAAATCC--------GCTAA--GGGGAGGCAAGTCGTAACAT---------------------------------
Notolabrus_celidotus            ---------------CTGACTTTGTTATCAGCTCTAC---CTAAACTTACACATGCAAGTATCCGCACTCCCGTGAGAATGCCCTA---CCGTTTCCTGACT--GGAAACAAGGAGCCGGTATCAGGCACGAAC-----ATGTTAGCCCACGACGCCTTGC-TTAGCCACACCCCCAAGGGAATTCAGCAGTGATAAATATTAAGCCATAAGTGAAAACTTGACTTAGTTAGT-GCTAA-GAGGGCCGGTAAATCTCGTGCCAGCCACCGCGGTTATACGAGAGACCCAAGTTGATAGCC-TTCGGCGTAAAGAGTGGTTAAGATAAATACAT----GGACTAAAGCTGAACAACTTCAGAGCTGTTATACGCA-TATGAACAA-ACGAAACTCAATTACGAAAGTGGCTTTACCCCG--CCTGACTCCACGAAAGCTAAGATACA--AACTG-GGATTAGATACCCCACTATGCTTAG--CCCTAAACATTGATGATACAC--TACCTATAT--TATCCGCCCGGGGAATACGAGCATTAGCTTAAAACCCAAAGGACTTGGCGGTGCTTTAGATCCACCTAGAGGAGCCTGTTCTAGAACCGATAATCCTCGTTTAACCTCACCTTTTCTTGT--CTTGTCCGCCTATATACCGCCGTCGTCAGCTTACC-CTGTGAAGACCCCATAGTAAGCAGAATCGGC---ACAG--CCAAAAACGCCAGGTCGAGGTGTAGCGAATGAGAAGGGA-AGAAATGGGCTACATTCAATAACC-TTTAATGAA--CA---CGAATGGTATT-CTGAAAAGC---ATGCCTG----AAGGAGGATTTAGAAGTAAGCG--GGGAACAGAGTGTCCTGCTGAAAT-TGG-CCCTGA-AGCGCGTACACACCGCCCGTCACTCTCCCCAAGACT----------CACATATGTATA----TTACTAA----TAAGCTAAAA---------------------------------------------------------------------------------
Abudefduf_saxatilis             -----------------------------CATAAGAGGTCCCGCCT-GCCCTG-TGACC------ACGTGTTTAACGGCCGCGGTATTTTGACCGTGCAAAGGTAGCGCAATCACTTGTCTTTTAAATGGAGACCTGTATGAATGGCACGACGAGGGCTTAACTGTCTCCTTTTTCCAGTCAATGAAATTGATCTCCCCGTGCAGAAGCGGGGATAAAACCATAAGACGAGAAGACCCTGTGGAGCTTTAGACACTAAGC-CAGATC-ATGTCAAGCAC---CCCCAC---TAAA----GGAT-CGAA--CTTAC-TGCAACC---TGG-CCTG--ATGTCTTTGGTTGGGGCGACCTCGG-GGAAGCAAAAAA-CCCCCGCGTGGAATGGAAG-----A------ACCCTACTTCC------------AAAACCAAGAGCC-ACCGCTCAAATTAA-CAGAAT--TTCTGACCAATTACA-GATCCGGCTC--AACG--CCGATCAACGGACCGAGTTACCCCAGGGATAACAGCGCAATCCTCTTTTAGAGCCCATATCGACAAGAGGGTTTACGACCTCGATGTTGGATCAGGACATCCTAATGGTGCAGCCGCTATTAAGGGTTCGTTTGTTCAACGATTAA-AGTCCT-----------------
Abudefduf_vaigiensis            ----------------------------------GAGGTCCCGCCT-GCCCTG-TGACC------ACGTGTTTAACGGCCGCGGTATTTTGACCGTGCAAAGGTAGCGCAATCACTTGTCTTTTAAATGGAGACCTGTATGAATGGCACGACGAGGGCTTAACTGTCTCCTTTTTCCAGTCAATGAAATTGATCTCCCCGTGCAGAAGCGGGGATAAAACCATAAGACGAGAAGACCCTGTGGAGCTTTAGACACTAAGC-CAGATC-ACGTCAAATAC---CCCCAC---TAAA----GGAT-CGAA--CTTAC-TGCAACC---TGG-CCTG--ATGTCTTTGGTTGGGGCGACCTCGG-GGAAGCAAAAAA-CCCCCGCGTGGAATGGAAG-----A------ACTCTGCTTCC------------AGAACCAAGAGCC-ACCGCTCAAATTAA-CAGAAT--TTCTGACCAATTACA-GATCCGGCTC--AACG--CCGATCAACGGACCGAGTTACCCCAGGGATAACAGCGCAATCCTCTTTTAGAGCCCATATCGACAAGAGGGTTTACGACCTCGATGTTGGATCAGGACATCCTAATGGTGCAGCCGCTATTAAG----------------------------------------------
Acantholabrus_palloni           --------CGCCTCTTGCAAAACT-AATGAATAAGAGGTCCCGCCT-GCCCTG-TGACTA----TAAG--TTTAACGGCCGCGGTATTTTGACCGTGCGAAGGTAGCGCAATCACTTGTCTTTTAAATGGAGACCTGTATGAATGGCACGACGAGGGCTTGACTGTCTCCTCTTTCAAGTCAGTGAAATTGATCTCCCCGTGCAGAAGCGGGGATAAAACCATAAGACGAGAAGACCCTATGGAGCTTTAGACACTAAAGT-AGACCC-TGTTAAACACC--CCTGCT---TAAA----GGAC-TAAA--CCGAG-GGGGCCC---TGC-CCTA--ATGTCTTTGGTTGGGGCGACCGCGG-GGAAACACAAAA-CCCCCATGTGGAACGGGAC-----C------ACCC--ATTCCT-----------AAAACAGAGAGCT-CCCGCTCTAAGAAA-CAAAAT--TTTTGACCTCCA----GATCCGGC----AAAG--CCGATCAACGGACCGAGTTACCCTAGGGATAACAGCGCAATCCTCTTTTAGAGCCCATATCGACAAGGGGGTTTACGACCTCGATGTTGGATCAGGACATCCTAATGGTGCAGCCGCTATTAAGGGTTCGTTTGTTCAACGATTAA-AGTCCT-----------------
Achoerodus_viridis              ----------------------------GAAT-AGAGGTCCCGCCT-GCCCTG-TGACTA----TATG--TTTAACGGCCGCGGTATTTTGACCGTGCGAAGGTAGCGCAATCACTTGTCTTTTAAATGGAGACCTGTATGAATGGCATAACGAGGGCTTAACTGTCTCCTCTTTCCGGTCAATGAAATTGATCTCCCCGTGCAGAAGCGGGGATACCCCCATAAGACGAGAAGACCCTATGGAGCTTTAGACACTAAAG-CAGATC-ATGTTAAACACC--CCTCAATTAAAAG------GC-AAAA--CAAAA-TGAAGAC---TGC-CCTA--ATGTCTTTGGTTGGGGCGACCGCGG-GGAAATATAAAA-CCCCCATGTGGAACGGGAA-----C------ACT---CTTCCT-----------ACAACTAAGAGCT-GCCGCTCTAAGT-AGCAGAAT--TTCTGACCAAACA---GATCCGGC----AACG--CCGATCAACGGACCGAGTTACCCTAGGGATAACAGCGCAATCCCCTTTTAGAGTTCATATCGACAAGGGGGTTTACGACCTCGATGTTGGATCAGGACATCCTAATGGTGCAGCCGCTATTAAGGGTTCGTTTGTTCAACGATTAA-AG---------------------
Amblyglyphidodon_leucogaster    -----------------------------TATAAGAGGTCCTGCCT-GCCCAG-TGACCA--C--ATG--TTCAACGGCCGCGGTACTTTGACCGTGCGAAGGTAGCGCAATCACTTGTCTTTTAAATGGAGACCTGTATGAATGGCACGACGAGGGCTTAACTGTCTCCTTTTTCCAGTCAATGAAATTGATCTTCCCGTGCAGAAGCGGGAATAAAACCATAAGACGAGAAGACCCTGTGGAGCTTTAGACACTAAGT-CAGCCCT-TGTCCAAAAC---CCTCGC--TTAAG----AGAC-TGAACGCCAAA-GGAGACC---TGATCTGA---TGTCTTTGGTTGGGGCGACCTCGG-GGAAA-AGAAAAACCCCCGCGCGGAACAGGAG-----T------ACTATACTCCC------------AAAACTGAGAGCC-ACCGCTCAAAGT-ATCAGAAA--TTCTGACCAACTATATGATCCGGCCC--AACG--CCGATCAACGGACCGAGTTACCCCAGGGATAACAGCGCAATCCCCTTTTAGAGCCCATATCGACAAGGGGGTTTACGACCTCGATGTTGGATCAGGACATCCTAATGGTGCAGCCGCTATTAAGGGTTCGTTTGTTCAACGATTAA-AGTCCT-----------------
Amphilophus_citrinellus         ------------------------------ATAAGAGGTCCCGCCT-GCCCGG-TGACTA----TTAG--TTTAACGGCCGCGGTATTTTGACCGTGCAAAGGTAGCGCAATCACTTGTCCTTTAAATGAAGACCTGTATGAATGGCACCACGAGGGCTCAACTGTCTCCTTTCTCCTGTCAATGAAATTGATCTCCCCGTGCAGAAGCGGGGATCCCCCCATAAGACGAGAAGACCCTATGGAGCTTTAGGCACCA-GAACAGACT-ATGTTAAGCAC---CCTGTAC-ACAAA----AGAC-AAAA--CTAAC-TAGGCCC---TGTTCCAA---TGCCTTTGGTTGGGGCGACCGCGG-GGAAACAAAAAA-CCCCCACGTGGACTAAGAG-----T------ACC---CTTCACTCT-T------ACAACCAAGGGCT-ACAGCCCTAAGTAA-CAGAAT--CTCTGACCATAAAT--GATCCGGTA---CAA---CCGATCAACGAACCGAGTTACCCTAGGGATAACAGCGCAATCCCCTTCTAGAGTCCATATCGACAAGGGGGTTTACGACCTCGATGTTGGATCAGGACATCCTATTGGTGCAGCCGCTATTAAGGGTTCGTTTGTTCAACGATT--------------------------
Amphistichus_argenteus          ----------------------------------------------------------------------------------------------------AGGTAGCGTAATC-CTTGTCTTTTAAATGAAGACCTGTATGAATGGCACGACGAGGGCTTAACTGTCTCCTTTTTCC-GTCAATGAAATTGATCTTCCCGTGCAGAAGCGGGAAT--------AAGACGAGAAGACCCTATGGAGCTTTAGACAC-AAGG-CAGCCC-ATGTCAAACACCCCCCT-------AA----GGGAC-TGAA--CTAAT-TGACCC----TGC-CTTA--ATGTCTTTGGTTGGGGCGACCACG--GGAAACACAAAA-CCCCCATGTGGACCGGGAA-----G------AC------AC---------------AACTAAGAGTT-ACAGCTCTAATTAA-CAGAAC--TTCTGACCAGAAAT--GATCCGGC-----ACG--CCGATCAACGGACCGAGTTACCCTAGGGATAACAGCGCAATCCCCTCTTAGAGCCCATATCGACGAGGGGGTTTACGACCTCGA--------------------------------------------------------------------------------------
Anampses_caeruleopunctatus      -----------------------------------------------------GTGACTTT---TATG--TTTAACGGCCGYGKWATTTTGACCGTGCAAAGGTAGCGCAATCACYTGTCTTTTAAATGGAGACCKGTATGAATGGCATCACGAGGGCTTAACKGTCTCCTTTCTCTAGCCAATGAAATKGATCTCCCCGTGCAGAAGCGGGGATAAGCACATAAGACGAGAAGACCYTATGGAGCTTTAGACACCAAGA-CAGTTT-ACGTTAAGCATC--CCYGC---ACAAA----AGAC-CAAA--CTAAA-KGAGTCC---TGT-CCTA--ATGTCTTTGGTTGGGGCGACCTTGG-GGAAATAAACAA-CCCCCATGTGGAACGGAAG-----C------ATG---TTTCC------------AGAACTAAGAGCT-CCCGCTCTAAG-AACCAGAAT--TTCTGACCGATCA---GATCCGGC-----AAGA-CCGATCAACGGACCGAGTTACCCTAGGGATAACAGCGCAATCCCCTTTTAGAGTCCATATCGACAAGGGGGTTTACGACCTCGATGTTGGATCAGGACATCCTAATGGTGCAGCCGCTA---------------------------------------------------
Anampses_chrysocephalus         -----------------------------------------------------GTRACTTT-A--WTG--TTTAACGGCCGCGGTATWTTGACCGTGCAAAGGTAGCGCAATCACTTGTCTTTTAAATGGAGACCTGTATGAATGGCATGACGAGGGCTTAACTGTCTCCTCTCTTCAACCAATGAAATTGATCTCCCCGTGCAGAAGCGGGGATAAAAACATAAGACGAGAAGACCCTATGGAGCTTTAGACACCAAGA-CAGCTT-ATGTTAAGCATT--CCTAA---ACAAA----GGAC-CAAA--CTAGG-TAAACCC---TGT-CCTA--ATGTCTTTGGTTGGGGCGACMTTGG-GGAAATAAACAA-CCCCCACGTGGAATGGAAA-----C------ATG---TTTCC------------AGAACCAAGAGCC-ACCGYTYTAAG-AAGCAGAAC--TTCTGACCAGTCA---GATCCGGC----AAAG--CCGATCAACGGACCGAGTTACCCTAGGGATAACAGCGCAATCTCCTTTTAGAGTCCCTATCGACAAGGGGGTTTACGACMTCGATGTTGGATCAGGACATCCTAATGGTGCAGCCGGTA---------------------------------------------------
Anampses_cuvier                 -----------------------------------------------------GTGACTTT-A--ATG--TTTAACGGCCGCGGTATTTTGACCGTGCAAAGGTAGCGCAATCACTTGTCTTTTAAATGGAGACCTGTATGAATGGCATCACGAGGGCTTAACTGTCTCCTTTCTTTGACCAATGAAATTGATCTCCCCGTGCAGAAGCGGGGATAAAGACATAAGACGAGAAGACCCTATGGAGCTTTAGGCACCAAGA-CAGTTT-ATGTTAAGCATC--CCTGT---ATAAA----GGAC-TAAA--CTGGA-TAAACCC---TGT-CCTA--ATGCCTTTGGTTGGGGCGACCTTGG-GGAAATAAACAA-CCCCCACGTGGAATGGAAA-----C------ATG---TTTCC------------AGAACTAAGAGCT-CCCGCTCTAAGG-ACCAGAAC--TTCTGACCAATCA---GATCCGGC----AAAG--CCGATCAACGGACCGAGTTACCCTAGGGATAACAGCGCAATCCCCTTTTAGAGTCCATATCGACAAGGGGGTTTACGACCTCGATGTTGGATCAGGACATCCTAATGGTGCAGCCGCTA---------------------------------------------------
Anampses_elegans                -----------------------------------------------------GTGACTTT-A--ATG--TTTAACGGCCGCGGTATTTTGACCGTGCAAAGGTAGCGCAATCACTTGTCTTTTAAATGGAGACCTGTATGAATGGCATCACGAGGGCTTAACTGTCTCCTTTCTTTGACCAATGAAATTGATCTCCCCGTGCAGAAGCGGGGATAAAAGCATAAGACGAGAAGACCCTATGGAGCTTTAGACACCAAGA-CAGCTT-ATGTTAAGCATC--CCTGTT--ACAAA----GGAC-TAAA--CTAGG-TAAACCC---TGT-CCTA--ATGTCTTTGGTTGGGGCGACCTTGG-GGAAATAAACAA-CCCCCACGTGGAACGGAAA-----C------ATG---TTTCC------------AAAACCAAGAGCT-ACCGCTCTAAGG-AGCAGAAC--TTCTGACCAGTCA---GATCCGGC----AAAG--CCGATCAGCGGACCGAGTTACCCTAGGGATAACAGCGCAATCCCCTTTTAGAGTCCATATCGACAAGGGGGTTTACGACCTCGATGTTGGATCAGGACATCCTAATGGTGCAGCCGCTA---------------------------------------------------
Anampses_femininus              -----------------------------------------------------GTGACTTT-A--ATG--TTTAACGGCCGCGGTATTTTGACCGTGCAAAGGTAGCGCAATCACTTGTCTTTTAAATGGAGACCTGTATGAATGGCATCACGAGGGCTTAACTGTCTCCTTTCTTTAACCAATGAAATTGATCTCCCCGTGCAGAAGCGGGGATAAAGACATAAGACGAGAAGACCCTATGGAGCTTTAGACACCAAGA-CAGTTT-ACGTTAAGCATC--CCTGA---ACAAA----GGAC-CAAA--CTAAA-TAACCCC---TGT-CCTA--ATGTCTTTGGTTGGGGCGACCTTGG-GGAAATAAACAA-CCCCCACGTGGAACGGAAA-----C------ATG---TTTCC------------AGAACTAAGAGCT-CCCGCTCTAAGG-ACCAGAAC--TTCTGACCAATCA---GATCCGGC----AAAG--CCGATCAGCGGACCGAGTTACCCTAGGGATAACAGCGCAATCCCCTTTTAGAGTCCATATCGACAAGGGGGT--------------------------------------------------------------------------------------------------
Anampses_geographicus           -----------------------------------------------------GTGACTTT---TATG--TTTAACGGCCGCGGTATTTTGACCGTGCAAAGGTAGCGCAATCACTTGTCTTTTAAATGGAGACCTGTATGAATGGCATCACGAGGGCTTAACTGTCTCCTCTCTTTGACCAATGAAATTGATCTCCCCGTGCAGAAGCGGGGATAAGAACATAAGACGAGAAGACCCTATGGAGCTTTAGACACCAAGA-CAGTTT-ATGTTAAGCACC--CCTTAT---TAAA----GGAC-TAAA--CTAGG-TAAATCC---TGT-CCTA--ATGTCTTTGGTTGGGGCGACCTTGG-GGAAATAAACAA-CCCCCACGTGGAATGGAAA-----C------ATG---TTTCC------------AAAACTAAGAGCT-ACCACTCTAAGG-AGCAGAAC--TTCTGACCAGTCA---GATCCGGC----AAGG--CCGATCAACGGACCGAGTTACCYTAGGRATAACAGCGCAATCCCCTTTTAGAGTCCATATCGACGAGGGGGTTTACGACCTCGATGTTGGATCAGGACATCCTAATGGTGCAGCCGCTA---------------------------------------------------
Anampses_lennardi               -----------------------------------------------------GTGACTTT---TATG--TTTAACGGCCGCGGTATTTTGACCGTGCAAAGGTAGCGCAATCACTTGTCTTTTAAATGGAGACCTGTATGAATGGCATCACGAGGGCTTAACTGTCTCCTTTCTCTAGCCAATGAAATTGATCTCCCCGTGCAGAAGCGGGGATAAGCACATAAGACGAGAAGACCCTATGGAGCTTTAGACACCAAGA-CAGTTT-ACGTTAAGCATC--CCTGC---ACAAA----AGAC-CAAA--CTAAA-TGAGTCC---TGT-CCTA--ATGTCTTTGGTTGGGGCGACCTTGG-GGAAATAAACAA-CCCCCATGTGGAACGGAAG-----C------ATG---TTTCC------------AGAACTAAGAGCT-CCCGCTCTAAG-AACCAGAAT--TTCTGACCGATCA---GATCCGGC-----AAGA-CCGATCAACGGACCGAGTTACCCTAGGGATAACAGCGCAATCCCCTTTTAGAGTCCATATCGACAAGGGGGTTTACGACCTCGATGTTGGATCAGGACATCCTAATGGTGCAGCCGCTA---------------------------------------------------
Anampses_lineatus               -----------------------------------------------------GTGACTTT-A--ATG--TTTAACGGCCGCGGTATTTTGACCGTGCAAAGGTAGCGCAATCACTTGTCTTTTAAATGGAGACCTGTATGAATGGCATCACGAGGGCTTAACTGTCTCCTCTCTTCAACCAATGAAATTGATCTCCCCGTGCAGAAGCGGGGATAAAAACATAAGACGAGAAGACCCTATGGAGCTTTAGACACCAAGA-CAGCTT-ATGTTAAGCATT--CCTCA---ACAAA----GGGC-CAAA--CTAGA-TAAACCC---TGT-CCTA--ATGTCTTTGGTTGGGGCGACCTTGG-GGAAATAAACAA-CCCCCACGTGGAATGGAAA-----C------ATG---TTTCC------------AAAACCAAGAGCC-ACCGYTYTAAG-AAGCAGAAC--TTCTGACCAGTCA---GATCCGGC----AAAG--CCGATCAACGGACCGAGTTACCCTAGGGATAACAGCGCAATCTCCTTTTAGAGTCCCTATCGACAAGGGGGTTTACGACCTCGATGTTGGATCAGGACATCCTAATGGTGCAGCCGCTA---------------------------------------------------
Anampses_meleagrides            -----------------------------------------------------GTGACTTT---TATG--TTTAACGCCCGCGGTATTTTGACCGTGCAAAGGTAGCGCAATCACTTGTSTTTTAAAKGGAGACCTGTATGAATGGCATCACGAGGGCTTAACTGTCTCCTCTCTTCTACCAATGAAATTGATCTCCCCGTGCAGAAGCGGGGATAATACCATAAGACGAGAAGACCCTATGGAGCTTTAGACACCAAGA-CAGCTT-ATGTTAAGCATT--CCTAA---ACAAA----GGGC-CAAA--HTAGG-TAAACCC---TGT-CCTA--ATGTCTTTGGTTGGGGCGACCTTGG-GGAAATAAACAA--CCCCACGTGGAATGGAAA-----C------ATG---TTTCC------------AAAACTAAGAGCC-ACCGTYTTAAG-AAGCAGAAC--TTCTGACCAGTCA---GATCCGGC----AAAG--CCGATCAACGGACCGAGTTACCYTAGGGATAACAGCGCAATCCCCTTTTAGAGTCCMTATCGCMAAGGGGGTTTACGACATCGATGTTGGATCAGGACATCATAATGGTGCAGCCGCTA---------------------------------------------------
Anampses_neoguinaicus           -----------------------------AATAAGAGGTCACGCCT-GCCCAG-TGACTTT-A--ATG--TTTAACGGCCGCGGTATTTTGACCGTGCAAAGGTAGCGCAATCACTTGTCTTTTAAATGGAGACCTGTATGAATGGCATCACGAGGGCTTAACTGTCTCCTCTCTTTAACCAATGAAATTGATCTCTCCGTGCAGAAGCGGGGATAAAAGCATAAGACGAGAAGACCCTATGGAGCTTTAGACACCAAGA-CAGCTT-ATGTCAAGCATT--CCTGC---ATAAG----GGAC-CGAA--CTAGA-TAAACCC---TGT-CCTA--ATGTCTTTGGTTGGGGCGACCTTGG-GGAAATAAACAA-CCCCCACGTGGAATGGAAA-----C------ATG---TTTCC------------AAAACCAAGAGCC-ACCGCTCTAAG-AAGCAGAAC--TTCTGACCAATCA---GATCCGGC----AAAG--CCGATCAACGGACCGAGTTACCCTAGGGATAACAGCGCAATCCCCTTTTAGAGTCCCTATCGACAAGGGGGTTTACGACCTCGATGTTGGATCAGGACATCCTAATGGTGCAGCCGCTATTAAGGGTTCGTTTGTTCAACGATTAA-AGTCCT-----------------
Anampses_twistii                -----------------------------------------------------GTGACTTT-A--ATG--TTTAACGGCCGCGGTATTTTGACCGTGCAAAGGTAGCGCAATCACTTGTCTTTTAAATGGAGACCTGTATGAATGGCATCACGAGGGCTTAACTGTCTCCTCTCTTTAGCCAATGAAATTGATCTCCCCGTGCAGAAGCGGGGATAAAAACATAAGACGAGAAGACCCTATGGAGCTTTAGACACCAAGA-CAGCTT-ATGTTAAACATT--CCTAA---ACAAA----GGAT-CAAA--CTAGA-TAAACCC---TGT-CCTA--ATGTCTTTGGTTGGGGCGACCTTGG-GGAAATAAACAA-CCCCCACGTGGAATGGAAA-----C------ATG---TTTCC------------AGAACCAAGAGCC-ACCGCTCTAAG-AAGCAGAAC--TTCTGACCAGCTA---GATCCGGC----AAAG--CCGATCAACGGACCGAGTTACCCTAGGGATAACAGCGCAATCCCCTTTTAGAGTCCCTATCGACAAG-GGGTTTACGACCTCGATGTTGGATCAGGACATCCTAATGGTGCAGCCGCTA---------------------------------------------------
Austrolabrus_maculatus          ----------------------------GAAT-AGAGGTCCCGCCT-GCCCAG-TGACTA----TATG--TTTAACGGCCGCGGTATTTTGACCGTGCAAAGGTAGCGCAATCACTTGTCTTTTAAATGGAGACCTGTATGAATGGCACCACGAGGGCTTAGCTGTCTCCTTTTTCCAGCCAATGAAATTGATCTTCCCGTGCAGAAGCGGGAATAATAACATAAGACGAGAAGACCCTATGGAGCTTTAGACACTAAGAG-AGACC-ATGTTAAATAC---CCCGAG--AGAAC----GGGC-CAAA--CTGAG-TGGACCC---TCC-CCTA--ATGTCTTTGGTTGGGGCGACCCTGG-GGAAATAAACAA-CCCCCATGTGGAATGGAAA-----C------ACTACATTTCC------------AAAACCAAGAGCTAACCCCTCTAAGG-AGCAGAAT--TTCTGACCATTTTA--GATCCGGC------AGCGCCGATCAGCGGACCGAGTTACCCTAGGGATAACAGCGCAATCCTCTTTTAGAGCCCATATCGACAAGGGGGTTTACGACCTCGATGTTGGATCAGGACATCCTAATGGTGCAGCCGCTAT-AAGGGTTCGT---GTCAACGATAAAG-----------------------
Bodianus_anthioides             --------------------------------TAGAGGTC-CGCCT--GCCTG-TGACTA----TACG--TTTAACGGCCGCGGTATTTTGACCGTGCGAAGGTAGCGCAATCACTTGTCTTTTAAATGGAGACCTGTATGAATGGCATAACGAGGGCTTAACTGTCTCCTTTTTCAAGTCAATGAAATTGATCTTCCCGTGCAGAAGCGGGAATGCGAACATAAGACGAGAAGACCCTATGGAGCTTTAGACACCAAGG-CAGATT-ACGTTAAAAACT--CCTGTA---CAAA----GGAC-CAAA--CAAGA-CTACCGC---TGC-CCTA--ATGTCTTTGGTTGGGGCGACCGCGG-GGAAATAAA-AACCCCCCACGTGGAATGGGAA-----C------ACC---CATCCT-----------ACAGCTAAGAGCT-CCCGCTCTAAGT-ACCAGAAT--TTCTGACCAAACA---GATCCGGC----AACG--CCGATCAACGAACCGAGTTACCCTAGGGATAACAGCGCAATCCCCTTCTAGAGTCCATATCGACAAGGGGGTTTACGACCTCGATGTTGGATCAGGACATCCTAATGGTGCAGCCGCTATTAAGGGTTCGTTTGTTCAACGATTAA-AGTCCTACGTGATCTG-------
Bodianus_axillaris              --------------------------------TAGAGGTC-CGCCT-GCCCG--TGACTA----TTTG--TTTAACGGCCGCGGTATTTTGACCGTGCGAAGGTAGCGCAATCACTTGTCTTTTAAATGGAGACCGGTATGAATGGCATAACGAGGGCTTAGCTGTCTCCTTTTTCAGGTCGATGAAGTTGATTTCCCCGTGCAGAAGCGGGGATGCGCACATAAGACGAGAAGACCCTATGGAGCTTTAGACACCAAGA-CGGATT-ATGTCAATCGC---CCCCAG--ACAAG----GGAA-TAAA--CAAGA-TGACCTCCG-T---CCTA--ATGTCTTTGGTTGGGGCGACCGCGG-GGAAATAAACAA-CCCCCATGTGGAATGGGA------C------ACCA---GTCCT-----------ACAACTAAGAGCT-CCCGCTCTAAGT-ACCAGAAC--TTCTGACCAAACA---GATCCGGC----TAAG--CCGATCAACGGACCGAGTTACCCTAGGGATAACAGCGCAATCTCCTTTTAGAGCCCATATCGACAAGGAGGTTTACGACCTCGATGTTGGATCAGGACATCCTAATGGTGCAGCCGCTATTAAGGGTTCGTTTGTTCAACGATTAA-AGTCCTACGTGATCTG-------
Bodianus_diana                  --------------------------------TAGAGGTC-CGCCT--GCCTG-TGACTA----TATG--TTTAACGGCCGCGGTATTTTGACCGTGCGAAGGTAGCGCAATCACTTGTCTTTTAAATGGAGACCTGTATGAATGGCATAACGAGGGCTTAACTGTCTCCTTTTTCAGGTCAGTGAAGTTGATCTCCCCGTGCAGAAGCGGGGATTTGTACATAAGACGAGAAGACCCTATGGAGCTTTAGACACCAAGG-CAGATT-ATGTTAAAGAC---CCCCAC--ACAAG----GGGC-TGAA--CAGGA-TAACTCC---TGC-CCTA--ATGTCTTTGGTTGGGGCGACCGCGG-GGAAATAAGTAA-CCCCCATGTGGAATGGGA------C------ACCA---GTCCC-----------ACAGCTAAGAGCT-CCCGCTCTAAGT-ACCAGAAC--TTCTGACCAATCA---GATCCGGC----TAAG--CCGATCAACGGACCGAGTTACCCTAGGGATAACAGCGCAATCTCCTTTTAGAGTCCATATCGACAAGGGGGTTTACGACCTCGATGTTGGATCAGGACATCCTAATGGTGCAGCCGCTATTAAGGGTTCGTTTGTTCAACGATTAA-AGTCCTACGTGATCTG-------
Bodianus_mesothorax             -----------------------------AATAAGAGGTCCCGCCT-GCCCTG-TGACTAT-A--ATG--TTTAACGGCCGCGGTATTTTGACCGTGCGAAGGTAGCGCAATCACTTGTCTTTTAAATGGAGACCTGTATGAATGGCATAACGAGGGCTTAACTGTCTCCTTTTTCAGGTCAATGAAATTGATCTCCCCGTGCAGAAGCGGGGATACGCACATAAGACGAGAAGACCCTATGGAGCTTTAGACACCAAGG-CGGATT-ATGTCAATCACC--CCTGAA---CAAA----GGAC-TAAA--CAAGA-TAACCCCCG----CCCTA--ATGTCTTTGGTTGGGGCGACCGCGG-GGA-AGAAAAAAACCCCCATGTGGAACGGGA------C------ACCA---GTCCT-----------ACAACCAAGAGCT-CCCGCTCTAAGT-ACCAGAAC--TTCTGACCAGACA---GATCCGGCT---TAAG--CCGATCAACGGACCGAGTTACCCTAGGGATAACAGCGCAATCTCCTTTTAGAGTCCATATCGACAAGGAGGTTTACGACCTCGATGTTGGATCAGGACATCCTAATGGTGCAGCCGCTATTAAGGGTTCGTTTGTTCAACGATTAA-AGTCCT-----------------
Bodianus_perditio               --------------------------------TAGAGGTC-CGCCT--GCCTG-TGACTA----TATG--TTTAACGGCCGCGGTATTTTGACCGTGCGAAGGTAGCGCAATCACTTGTCTTTTAAATGGAGACCTGTATGAATGGCATAACGAGGGCTTAACTGTCTCCTTTTTCAGGTCAATGAAATTGATCTCCCCGTGCAGAAGCGGGGATGTCTACATAAGACGAGAAGACCCTATGGAGCTTTAGACACCAAGG-CAGATT-ACGTTAAAGAC---CCTAAA---CAAA----GGAC-CAAA--CAAAG-CAATCC----TGC-CCTA--ATGTCTTTGGTTGGGGCGACCGCGG-GGAAACACATAA-CCCCCATGTGGAATGGGAA-----C------ACC---CTTCCT-----------ACAACCAAGAGCT-CCCGCTCTAAGT-ACCAGAAA--TTCTGACCAATCA---GATCCGGCTTTCGA----CCGATCAACGGACCGAGTTACCCTAGGGATAACAGCGCAATCCCCTTCTAGAGCCCATATCGACAAGGGGGTTTACGACCTCGATGTTGGATCAGGACATCCTAATGGTGCAGCCGCTATTAAGGGTTCGTTTGTTCAACGATTAA-AGTCCTACGTGATCTG-------
Bodianus_rufus                  -----------------------------AATAAGAGGTCCCGCCT-GCCCTG-TGACTA----TATG--TTTAACGGCCGCGGTATTTTGACCGTGCGAAGGTAGCGCAATCACTTGTCTTTTAAATGGAGACCTGTATGAATGGCATAACGAGGGCTTAACTGTCTCCTTTTTCAAGTCAATGAAATTGATCTCCCCGTGCAGAAGCGGGGATAATAACATAAGACGAGAAGACCCTATGGAGCTTTAGACACCAAAG-CAGACT-ATGTTAAAGGC---CCCCAA--ACAAG----GGAC-TAAA--CAAGG-TAACTCC---TGC-CCTA--ATGTCTTTGGTTGGGGCGACCGCGG-GGAATCATATAA-CCCCCATGTGGAACGGGAG-----T------ATCA---CTCCT-----------ACAACTAAGAGCT-ACCGCTCTAAGTAA-CAGAAC--ATCTGACCAAACA---GATCCGGCCT--TAAG--CCGATCAACGGACCGAGTTACCCTAGGGATAACAGCGCAATCCCCTTCTAGAGCCCATATCGACAAGGGGGTTTACGACCTCGATGTTGGATCAGGACATCCTAATGGTGCAGCCGCTATTAAGGGTTCGTTTGTTCAACGATTAA-AGTCCT-----------------
Bodianus_scrofa                 --------------TTGCAAAAAT-AACGAATAAGAGGTCCCGCCT-GCCCTG-TGACTA----TATG--TTCAACGGCCGCGGTATTTTGACCGTGCGAAGGTAGCGCAATCACTTGTCTTTTAAATGAGGACCTGTATGAATGGCATAACGAGGGCTTAACTGTCTCCTTTTTCAGGTCAATGAAATTGATCTCCCCGTGCAGAAGCGGGGATATAAACATAAGACGAGAAGACCCTATGGAGCTTTAGACACCAAGG-CAGATT-ATGTTAAAGACC--CCACTA---CAGT----GGGC-TAAA--CAGAA-TAGTCCC---TGC-CCGA--ATGTCTTTGGTTGGGGCGACCACGGGGGAA--CAAGCAGCCCCCATGTGGAATGGGAA-----C------ACC---CATCCT-----------ACAACTAAGAGCT-CCTGCTCTAAGT-ACCAGAAT--TTCTGACCAAACA---GATCCGGC----AAAG--CCGATCAACGAACCGAGTTACCCTAGGGATAACAGCGCAATCCCCTTTTAGAGTCCATATCGACAAGGGGGTTTACGACCTCGATGTTGGATCAGGACATCCTAATGGTGCAGCCGCTATTAAGGGTTCGTTTGTTCAACGATTAA-AGTCCT-----------------
Bolbometopon_muricatum          --------------------------------AAGAGGTCCCGCCT-GCCCTG-TGACTA----TACG--TTTAACGGCCGCGGTATTTTGACCGTGCGAAGGTAGCGCAATCACTTGTCTTTTAAATGGAGACCTGTATGAATGGCATAACGAGGGCTTAACTGTCTCCTTTTCTAAGTCAATGAAATTGATCCCCCCGTGCAGAAGCGGGGATTTGTCCATAAGACGAGAAGACCCTATGGAGCTTTAGACACTAAGA-CAGCCC-ATGTTAAAAACTCTCCA-----ATAAG----AAGC-TAAA--CCAAA-TGTCCAC---TGT-CCTA--ATGTCTTTGGTTGGGGCGACCACGG-GGTAACAAAAAA-CCCCCATGTGGAACAGAAA-----C------ACTTG-TTTCC------------AAAACTAAGAGCT-CCCGCTCTAAGTAA-CAAACC--ATTTGACCTTTTA---GATCCGGCAT--AAAG--CCGATCAACGGACCGAGTTACCCTAGGGATAACAGCGCAATCTTCTTCAAGAGTTCATATCGACGAGAAGGTTTACGACCTCGATGTTGGATCAGGACATCCTAATGGTGCAGCAGCTATTAAGGG--------------------------------------------
Calotomus_carolinus             --------------------------------AAGAGGTCCCGCCT-GCCCTG-TGACTA--C--ATG--TTTAACGGCCGCGGTATTTTGACCGTGCGAAGGTAGCGCAATCACTTGTCTTTTAAATGGAGACCTGTATGAATGGCATCACGAGGGCTTAACTGTCTCCTCTCCCCAGTCAATGAAATTGATCTCCCCGTGCAGAAGCGGGGATAAACCCATAAGACGAGAAGACCCTATGGAGCTTTAGACACTAAGAT-AGCTC-ATGTTAAAGC----CCTTGA--ACAAC----AGAC-TAAA--CTAAA-TGACCCC---TCT-CCTA--ATGTCTTCGGTTGGGGCGACCTTGG-GGAAAAAAGTAA-CCCCCATGTGGACCAGAAG-----A------ATTCTTCTTCC------------AAAACCAAGAACA-CCCATTCTAAGT-ATCAGAAA--ATTTGACCTTAT----GATCCGGC----AAAG--CCGATTAACGGACCAAGTTACCCTAGGGATAACAGCGCAATCCTCTTTCAGAGGCCCTATCGACAAGAGGGTTTACGACCTCGATGTTGGATCAGGACATCCTAATGGTGCAGCCGCTATTAAGGG--------------------------------------------
Calotomus_spinidens             ??????????????????????????????????????????????????????????????????????????????????????????????????????????????????????????????????????????????????????????????????????????????????????????????????????????????????????????????????????????????????????????????????????????????????????????????????????????????????????????????????????????????????????????????????????????????????????????????????????????????????????????????????????????????????????????????????????????????????????????????????????????????????????????????????????????????????????????????????????????????????????????????????????????????????????????????????????????????????????????????????????????????????????????????
Centrolabrus_caeruleus          -AAAACACCGCCTCTTGCAAAAT-CAATGAATAAGAGGTCCCGCCT-GCCCTG-TGACTC----TAAG--TTTAACGGCCGCGGTATTTTGACCGTGCGAAGGTAGCGCAATCACTTGTCTTTTAAATGGAGACCTGTATGAATGGCAACACGAGGGCTTGACTGTCTCCTCTTTCAAGTCAATGAAATTGATCTCCCCGTGCAGAAGCGGGGATACAGTCATAAGACGAGAAGACCCTATGGAGCTTTAGACACGAAAG-CAGCCCC-TGTTAAACACCC-CCTCTC----AAG----GGAC-AAAA--CCAAA-GGAAGCC---TGC-CCTA--ATGTCTTTGGTTGGGGCGACCGCGG-GGAAACACAAAA-CCCCCACGTGGAATAGGAC-----C------ACCT--GTTCCTT-A----------ATCAAAGAGCT-CCCGCTCTAAGAAA-CAAAAT--TTTTGACCTCCA----GATCCGGC----AAAG--CCGATCAACGGACCGAGTTACCCTAGGGATAACAGCGCAATCCTCTTTTAGAGCCCATATCGACAAGGGGGTTTACGACCTCGATGTTGGATCAGGACATCCTAATGGTGCAGCCGCTATTAAGGGTTCGTTTGTTCAACGATTAA-AGTCCTACGTGATC-TGAGTTCA
Centrolabrus_exoletus           -----------------------------AATAAGAGGTCCCGCCT-GCCCTG-TGACTC----TAAG--TTTAACGGCCGCGGTATTTTGACCGTGCGAAGGTAGCGCAATCACTTGTCTTTTAAATGGAGACCTGTATGAATGGCAAGACGAGGGCTTGACTGTCTCCTCTTTTAAGTTAATGAAATTGATCTCCCCGTGCAGAAGCGGGGATAAAGCCATAAGACGAGAAGACCCTATGGAGCTTTAGACACGAAGG-CAGCCCC-TGTTAAACACC--CCTACT---CAAA----GGGT-AAAA--CCAAG-GGGGCCC---TGC-TCTA--ATGTCTTTGGTTGGGGCGACCGCGG-GGAAACACAAAA-CCCCCACGTGGAACAGGAC-----C------ACCT--ATTCCT-----------CAAACAGAGAGCT-CCCGCTCTAAGGAA-CAAAAT--TTTTGACCTCCA----GATCCGGC----AAAG--CCGATCAACGGACCGAGTTACCCTAGGGATAACAGCGCAATCCTCTTTTAGAGCCCATATCGACAAGGGGGTTTACGACCTCGATGTTGGATCAGGACATCCTAATGGTGCAGCCGCTATTAAGGGTTCGTTTGTTCAACGATTAA-AGTCCT-----------------
Centrolabrus_trutta             -AAAACACCGCCTCTTGCAAAAT-CAATGAATAAGAGGTCCCGCCT-GCCCTG-TGACTC----TAAG--TTTAACGGCCGCGGTATTTTGACCGTGCGAAGGTAGCGCAATCACTTGTCTTTTAAATGGAGACCTGTATGAATGGCAACACGAGGGCTTGACTGTCTCCTCTTTCAAGTCAATGAAATTGATCTCCCCGTGCAGAAGCGGGGATACAGTCATAAGACGAGAAGACCCTATGGAGCTTTAGACACGAAAG-CAGCCCC-TGTTAAACATCC-CCTCTC----AAG----GGAC-AAAA--CCAAA-GGAAGCC---TGC-CCTA--ATGTCTTTGGTTGGGGCGACCGCGG-GGAAACACAAAA-CCCCCACGTGGAATAGGAC-----C------ACCT--GTTCCTT-A----------ATCAGAGAGCT-CCCGCTCTAAGAAA-CAAAAT--TTTTGACCTCCA----GATCCGGC----AAAG--CCGATCAACGGACCGAGTTACCCTAGGGATAACAGCGCAATCCTCTTTTAGAGCCCATATCGACAAGGGGGTTTACGACCTCGATGTTGGATCAGGACATCCTAATGGTGCAGCCGCTATTAAGGGTTCGTTTGTTCAACGATTAA-AGTCCTACGTGATC-TGAGTTCA
Cetoscarus_bicolor              --------------------------------AAGAGGTCCCGCCT-GCCCTG-TGACTA----TATG--TTTAACGGCCGCGGTATTTTGACCGTGCGAAGGTAGCGCAATCACTTGTCTTTTAAATGGAGACCTGTATGAATGGCACAACGAGGGCTTAACTGTCTCCTTTCCCAAGTCAATGAAATTGATCCCCCCGTGCAGAAGCGGGGATATGCCCATAAGACGAGAAGACCCTATGGAGCTTTAGACACTAAAA-CAGCTC-ATGTTAAAAAC---CCTCACC-ACAAG----AGGC-CAAA--CCAGA-TGACCAC---TGT-CCTA--ATGTCTTCGGTTGGGGCGACCACGG-GGAAACAAAAAA-CCCCCACGCGGAACAGAAA-----C------ACTTG-TTTCC------------AAAACCAAGAGTT-CCCACTCTAAGTAA-CAGAACC-ATCTGACCTTTAA---GATCCGGCA---TAAGA-CCGATCAACGGACCGAGTTACCCTAGGGATAACAGCGCAATCTTCTTCAAGAGCCCATATCGACGAGAAGGTTTACGACCTCGATGTTGGATCAGGACATCCTAATGGTGCAGCCGCTATTAAGGG--------------------------------------------
Cheilinus_chlorourus            --------------------------------TAGAGGT-TTGCCT-GCC--GGTGACTT--A--AAG--TTTAACGGCCGCGGTATTTTGACCGTGCGAAGGTAGCGCAATCACTTGTCTTTTAAATGGAGACCCGTATGAATGGCACGACGAGGGCTTAACTGTCTCCTCTTTTTAGTCAATGAAATTGATCTCTCCGTGCAGAAGCGGAGCTACAACCATAAGACGAGAAGACCCTATGGAGCTTTAGACACTAAAG-CAGACC-ACGT-AAACAC---CCCCAAA-ACAAC---GAGTT-GAA---CACAA-TGTCACC---TGC-CCTA--TTGTCTTCGGTTGGGGCGACCGCGG-GGAAACACCCAA-CCCCCACGTGGAACGGGCC-----C------ACC---CCTCCCT-A----------AACCCAGAGCG-CCAGCTCTAAGT-ACCAGACC--CTCTGACCTTAA----GATCCGGC----TAAG--CCGATCAACGGACCAAGTTACCCTAGGGATAACAGCGCAATCCCCTTTTAGAGTCCCTATCGCCAAGGGGGTTTACGACCTCGATGTTGGATCAGGACATCCTAATGGTGCAGCCGCTATTAAGGGTTCGTTTGTTCAACGATTAA-AGTCCTACGTGATCTG-------
Cheilinus_fasciatus             --------CGCCTCTTGCAAAGC-CAATGAATAAGAGGTATTGCCT-GCCCGG-TGACAT------AGAGTTTAACGGCCGCGGTATTTTGACCGTGCGAAGGTAGCGCAATCACTTGTCTTTTAAATGGAGACCTGTATGAATGGCACGACGAGGGCTTAACTGTCTCCTCTTTTAAGTCAATGAAATTGATCCCTCCGTGCAGAAGCGGAGATACCCCCATAAGACGAGAAGACCCTATGGAGCTTTAGACACCAAGA-CAGAGC-ATGTTAATA-----CCCCCAAGACAAT----GGGT-CAAA--CACGA-TGCAACC---TGC-CCTA--CTGTCTTCGGTTGGGGCGACCACGG-GGAAACACACAA-CCCCCATGTGGAATGGACA-----C------ACA----TTCCCT-A----------AACCAAGAGCG-CCAGCTCTAAGGAA-CAGTAC--TTCTGACCTAAA----GATCCGGC----CAAG--CCGATCAACGGACCAAGTTACCCTAGGGATAACAGCGCAATCCCCTTTTAGAGTCCATATCGACAAGGGGGTTTACGACCTCGATGTTGGATCAGGACATCCTAATGGTGCAGCCGCTATTAAGGGTTCGTTTGTTCAACGATTAA-AGTCCT-----------------
Cheilinus_oxycephalus           -----------------------------AATAAGAGGTATTGCCT-GCCCGG-TGACT------AAG--TTTAACGGCCGCGGTATTTTGACCGTGCGAAGGTAGCGCAATCACTTGTCTTTTAAATGGAGACCCGTATGAATGGCACGACGAGGGCTTAACTGTCTCCTCTTTTTAGTCAATGAAATTGATCTCTCCGTGCAGAAGCGGAGCTAGAGCCATAAGACGAGAAGACCCTATGGAGCTTTAGACACTAAAG-CAGACC-ACGT-AAACAC---CCCCAAA-ATAAC---GAGTT-GAA---CACAA-TGTCACC---TGC-CCTA--TTGTCTTCGGTTGGGGCGACCGCGG-GGAAACACCTAA-CCCCCACGTGGAACGGGCC-----C------ACC---CTTCCCT-A----------AACCCAGAGCG-CCAGCTCTAAGTAA-CAGACC--CTCTGACCTTAA----GATCCGGCT---AAA---CCGATCAACGGACCAAGTTACCCTAGGGATAACAGCGCAATCCCCTTTTAGAGTCCATATCGCCAAGGGGGTTTACGACCTCGATGTTGGATCAGGACATCCTAATGGTGCAGCCGCTATTAAGGGTTCGTTTGTTCAACGATTAA-AGT--------------------
Cheilinus_trilobatus            --------------------------------TAGAGGT-TTGCCT-GCCCG--TGACTT--A--AAG--TTTAACGGCCGCGGTATCTTGACCGTGCGAAGGTAGCGCAATCACTTGTCTTTTAAATGGAGACCCGTATGAATGGCACGACGAGGGCTTAACTGTCTCCTCTTTTTAGTCAATGAAATTGATCTCTCCGTGCAGAAGCGGAGCTAGAGCCATAAGACGAGAAGACCCTATGGAGCTTTAGACACCAAAG-CAGACC-ACGT-AAACAC---CCCCAAA-ATAAT---GAGTT-GAA---CACAA-TGTCACC---TGC-CCTA--TTGTCTTCGGTTGGGGCGACCGCGG-GGAAACACCTAA-CCCCCACGTGGAACGGGCC-----C------ACC---CTTCCCT-A----------AACCCAGAGCG-CCAGCTCTAAGTAA-CAGACC--CTCTGACCTTAA----GATCCGGC----TAAG--CCGATCAACGGACCAAGTTACCCTAGGGATAACAGCGCAATCCCCTTTTAGAGTCCATATCGCCAAGGGGGTTTACGACCTCGATGTTGGATCAGGACATCCTAATGGTGCAGCCGCTATTAAGGGTTCGTTTGTTCAACGATTAA-AGTCCTACGTGATCTG-------
Cheilinus_undulatus             -----------------------------TATAAGAGGTATTGCCT-GCCCAG-TGACGT------AGAGTTCAACGGCCGCGGTATATTGACCGTGCGAAGGTAGCGCGATCACTTGTCTTTTAATTGGAGACCTGTATGAACGGCACGACGAGGGCTTAACTGTCTCCTCTTTTAAGTCAATGAAATTGATCTCTCCGTGCAGAAGCGGAGATACCCCCATAAGACGAGAAGACCCTATGGAGCTTTAGACACTAAAG-CAGATC-ACGT-AAACAT----CTTCAAAACAAC----GAAC-CGAA--CACAA-TGTTCCC---TGC-CCTA--CTGTCTTCGGTTGGGGCGACCACGG-GGAAACACACAA-CCCCCACGCGGAATGGG-------C--------TTACATTCCCT-A----------AGCCAAGAGCA-CCAGCTCTAAGAAA-CAGAAC--CTCTGACCTAGA----GATCCGGC----TTAG--CCGATCAACGGACCAAGTTACCCTAGGGATAACAGCGCAATCCCCTTTTAGAGTCCATATCGACAAGGGGGTTTACGACCTCGATGTTGGATCAGGACATCCTAATGGTGCAGCCGCTATTAAGGGTTCGTTTGTTCAACGATTAA-AGTCCT-----------------
Cheilio_inermis                 -----------------------------AATAAGAGGTCCCGCCT-GCCCGG-TGACTA----TTAG--TTTAACGGCCGCGGTATTTTGACCGTGCAAAGGTAGCGCAATCACTTGTCTTTTAAATGGAGACCTGTATGAATGGCATAACGAGGGCTTGACTGTCTCCTTTTTCCAGTCAATGAAATTGATTTCCCCGTGCAGAAGCGGGGATGACTACATAAGACGAGAAGACCCTATGGAGCTTTAGACACTAAGA-CAGACC-ACACTCAGAACG--CCCAAA---CAAG-----GAA-TAAAAACCAAG-TGGCCCC---TGTTCCTA--ATGTCTTTGGTTGGGGCGACCCTGG-GGAAACAAAGAA-CCCCCATGTGGAACGGAA------A-----TACTC--TTTCTT--A----------ATCCAAGAGCT-ACCCCTCTAAGAAA-CAAAAC--TTTTGACCAACTTA--GATCCGGC----AACG--CCGATCAACGGACCAAGTTACCCTAGGGATAACAGCGCAATCCCCTTTTAGAGCCCATATCGACAAGGGGGTTTACGACCTCGATGTTGGATCAGGACATCCTACTGGTGCAGCCGCTATTAAGGGTTCGTTTGTTCAACGATTAA-AGTCCT-----------------
Chlorurus_bleekeri              -------TCGCCTTCTGCAAAAT-CAACAAATAAGAGGTCCCGCCT-GCCCTG-TG-CTA----TATG--TTTAACGGCCGCGGTATTTTGACCGTGCGAAGGTAGCGCAATCACTTGTCTTTTAAATGGAGACCTGTATGAATGGCACGACGAGGGCTTAACTGTCTCCTTTCCTAAGTCAATGAAATTGATCTCCCCGTGCAGAAGCGGGGATAAACTCATAAGACGAGAAGACCCTATGGAGCTTTAGACACTAAAA-CAGCTC-ATGTTAAAAAC---CCTCAC--ACAAG----AGAC-CAAA--CTAGA-TGACCCC---TGT-CCTA--TTGTCTTTGGTTGGGGCGACCACGG-GGTAACAAAAAA-CCCCCGCGCGGAACAGAAA-----C------ATTG--TTTCC------------AGAACCAAGAGTT-TCCGCTCTAAGTAACAAGACCTACT-TGACCTTTGT---GATCCGGCA---TAAG--CCGATCAACGGACCGAGTTACCCTAGGGATAACAGCGCAATCTTCTTCGAGAGCCCATATCGACGAGAAGGTTTACGACCTCGATGTTGGATCAGGACATCCTAATGGTGCAGCCGCTATTAAGGGTTCGTTTGTTCAACGATTAA-AGTCCTACGTGATC---------
Chlorurus_bowersi               -AAAACATCGCCTCTTGCAAAAT-CAACAAATAAGAGGTCCCGCCT-GCCCTG-TGACTA----TATG--TTTAACGGCCGCGGTATTTTGACCGTGCGAAGGTAGCGCAATCACTTGTCTTTTAAATGGAGACCTGTATGAATGGCACGACGAGGGCTTAACTGTCTCCTTTCCTAAGTCAATGAAATTGATCTCCCCGTGCAGAAGCGGGGATAGACTCATAAGACGAGAAGACCCTATGGAGCTTTAGACACTAAAA-CAGCTC-ATGTTAAAAAC---CCTCAC--ACAAG----AGGC-CAAA--CTAGA-TGACCCC---TGT-CCTA--TTGTCTTTGGTTGGGGCGACCACGG-GGTAACAAAAAA-CCCCCGCGCGGAACAGAAA-----C------ATTG--TTTCC------------AGAACCAAGAATT-TCCACTCTAAGTAACAAGATCTACT-TGACCTTTGA---GATCCGGCA---TAAG--CCGATCAACGGACCGAGTTACCCTAGGGATAACAGCGCAATCTTCTTCGAGAGCCCATATCGACGAGAAGGTTTACGACCTCGATGTTGGATCAGGACATCCTAATGGTGCAGCCGCTATTAAGGGTTCGTTTGTTCAACGATTAA-AGTCCTACGTGATC---------
Chlorurus_capistratoides        -AAAACATCGCCTCTTGCAAAAT-CAACAAATAAGAGGTCCCGCCT-GCCCTG-TGACTA----TATG--TTTAACGGCCGCGGTATTTTGACCGTGCGAAGGTAGCGCAATCACTTGTCTTTTAAATGGAGACCTGTATGAATGGCACGACGAGGGCTTAACTGTCTCCTTTCCTAAGTCAATGAAATTGATCTCCCCGTGCAGAAGCGGGGATAAGCTCATAAGACGAGAAGACCCTATGGAGCTTTAGACACTAAAA-CAGCTC-ATGTTAAAAAC---CCTCAC--ACAAG----AGGC-CAAA--CTAGA-TGACCAC---TGT-CCTA--TTGTCTTTGGTTGGGGCGACCACGG-GGCAACAAAAAA-CCCCCGCGCGGAACAGAAA-----C------ACTG--TTTCC------------AGAACCAAGAG-TCTCCACTCTAAGTAACAAGAGCTACT-TGACCTTTGA---GATCCGGCAT--TAAG--CCGATCAACGGACCGAGTTACCCTAGGGATAACAGCGCAATCTTCTTCGAGAGCCCATATCGACGAGAAGGTTTACGACCTCGATGTTGGATCAGGACATCCTAATGGTGCAGCCGCTATTAAGGGTTCGTTTGTTCAACGATTAA-AGTCCTACGTGATC---------
Chlorurus_japanensis            -----------------------------AATAAGAGGTCCCGCCT-GCCCTG-TGACTA----TATG--TTTAACGGCCGCGGTATTTTGACCGTGCGAAGGTAGCGCAATCACTTGTCTTTTAAATGGAGACCTGTATGAATGGCACGACGAGGGCTTAACTGTCTCCTTTCCTAAGTCAATGAAATTGATCTCCCCGTGCAGAAGCGGGGATAAGCTCATAAGACGAGAAGACCCTATGGAGCTTTAGACACTAAAA-CAGCTC-ATGTTAAAAAC---CCTCAC--ACAAG----AGGC-CAAA--CTAGA-TGACCAC---TGT-CCTA--TTGTCTTTGGTTGGGGCGACCACGG-GGCAACAAAAAA-CCCCCGCGCGGAACAGAAA-----C------ACTG--TTTCC------------AGAACCAAGAG-TCTCCACTCTAAGTAACAAGACCTACT-TGACCTTCGA---GATCCGGCAT--CAAG--CCGATCAACGGACCGAGTTACCCTAGGGATAACAGCGCAATCTTCTTCGAGAGCCCATATCGACGAGAAGGTTTACGACCTCGATGTTGGATCAGGACATCCTAATGGTGCAGCCGCTATTAAGGGTTCGTTTGTTCAACGATTAA-AGTCCT-----------------
Chlorurus_microrhinos           -AAAACATCGCCTCTTGCAAAAT-CAACAAATAAGAGGTCCCGCCT-GCCCTG-TGACTA----TATG--TTTAACGGCCGCGGTATTTTGACCGTGCGAAGGTAGCGCAATCACTTGTCTTTTAAATGGAGACCTGTATGAATGGCACGACGAGGGCTTAACTGTCTCCTTTCCTAAGTCAATGAAATTGATCTCCCCGTGCAGAAGCGGGGATAAGCTCATAAGACGAGAAGACCCTATGGAGCTTTAGACACTAAAA-CAGCTC-ATGTTAAAAAC---CCTCAC--ACAAG----AGAC-CAAA--CTAGA-TGACCCC---TGT-CCTA--TTGTCTTTGGTTGGGGCGACCACGG-GGTAACAAAAAA-CCCCCGCGTGGAACAGAAA-----C------ATTG--TTTCC------------AGAACCAAGAGTT-TCCACTCTAAGTAACAAGACCTACT-TGACCTTCGA---GATCCGGCAT--TAAG--CCGATCAACGGACCGAGTTACCCTAGGGATAACAGCGCAATCTTCTTCGAGAGCCCATATCGACGAGAAGGTTTACGACCTCGATGTTGGATCAGGACATCCTAATGGTGCAGCCGCTATTAAGGGTTCGTTTGTTCAACGATTAA-AGTCCTACGTGATC---------
Chlorurus_oedema                --------------------------------AAGAGGTCCCGCCT-GCCCTG-TGACTA----TATG--TTTAACGGCCGCGGTATTTTGACCGTGCGAAGGTAGCGCAATCACTTGTCTTTTAAATGGAGACCTGTATGAATGGCACGACGAGGGCTTAACTGTCTCCTTTCCTAAGTCAATGAAATTGATCTCCCCGTGCAGAAGCGGGGATAAGCTCATAAGACGAGAAGACCCTATGGAGCTTTAGACACTAAAA-CAGCCC-ATGTTAAAAAC---CCTCAC--ACAAG----AGGC-CAAA--CTAGA-TGACCAC---TGT-CCTA--TTGTCTTTGGTTGGGGCGACCACGG-GGTAACAAAAAA-CCCCCGCGCGGAACAGAAA-----C------ACTG--TTTCC------------AGAACCAAGAG-TCTCCACTCTAAGTAACAAGACCTACT-TGACCTTTGA---GATCCGGCATTTAAAG--CCGATCAACGGACCGAGTTACCCTAGGGATAACAGCGCAATCTTCTTCGAGAGTCCATATCGACGAGAAGGTTTACGACCTCGATGTTGGATCAGGACATCCTAATGGTGCAGCCGCTATTAAGGG--------------------------------------------
Chlorurus_sordidus              -----------------------------AATAAGAGGTCCCGCCT-GCCCTG-TGACTA----TATG--TTTAACGGCCGCGGTATTTTGACCGTGCGAAGGTAGCGCAATCACTTGTCTTTTAAATGGAGACCTGTATGAATGGCACGACGAGGGCTTAACTGTCTCCTTTCCTAAGTCAATGAAATTGATCTCCCCGTGCAGAAGCGGGGATACACTCATAAGACGAGAAGACCCTATGGAGCTTTAGACACTAAAA-CAGCTC-ATGTTAAAACC---CCTCCC--ACAAG----AGGC-CAAA--CTAGA-TGACCCC---TGT-CCTA--TTGTCTTTGGTTGGGGCGACCACGG-GGCAACAAAAAA-CCCCCGCGCGGAACAGAAA-----C------ATTG--TTTCC------------AGAACCAAGAGTT-TCCACTCTAAGTAACAAGACCTACT-TGACCTTTGA---GATCCGGCA---TAAG--CCGATCAACGGACCGAGTTACCCTAGGGATAACAGCGCAATCTTCTTCGAGAGTCCATATCGACGAGAAGGTTTACGACCTCGATGTTGGATCAGGACATCCTAATGGTGCAGCCGCTATTAAGGGTTCGTTTGTTCAACGATTAA-AGTCCT-----------------
Choerodon_anchorago             -----------------------------AATAAGAGGTCCCGCCT-GCCCGG-TGACTA--C--ATG--TTTAACGGCCGCGGTATTTTGACCGTGCGAAGGTAGCGTAATCACTTGTCTTTTAAATGGAGACCTGTATGAATGGCAAAACGAGGGCTTAGCTGTCTCCCCTTTCCAGTCAATGAAATTGATCTCCCCGTGCAGAAGCGGGGATACCCACATAAGACGAGAAGACCCTATGGAGCTTTAGACATAAAG--CAGACC-ATGTCAAAGGCT--CCTTAA----AAA--GGAGCC-AGAA--CTAAACCGAACAC---TG---CTAGTATGTCTTCGGTTGGGGCGACCACGGAGGAAA-AAACAA-CCTCCAAGTGGAACGGGAC-----C----TAACAA--GATCCT-----------ACAACCAAGAGCA-TCCGCTCTAAGT-ACCAGAAA-ATTCTGACCATTA----GATCCGGC----CAAG--CCGATCAACGAACCCAGTTACCCTAGGGATAACAGCGCGATCCCCTTTAAGAGCCCATATCGACGAGGGGGTTTACGACCTCGATGTTGGATCAGGACATCCTATTGGTGCAGCCGCTATTAAGGGTTCGTTTGTTCAACGATTAA-AGTCCT-----------------
Choerodon_azurio                ------------------------------------GGTCCCGCCTGGCCCTGGTGACC------ATGTGTTTAACGGCCGCGGTATTTTGACCGTGCGAAGGTAGCGCAATCACTTGTCTTTTAAATGAAGACCTGTATGAATGGCATAACGAGGGCTTAGCTGTCTCCTCTTTCAAGTCAATGAAATTGATCTCTCCGTGCAGAAGCGGGGATAAAACCATAAGACGAGAAGACCCTATGGAGCTTTAGACATAAAG--CAGATC-ACGTTAAAAAC---CCTCAA--ACAA----GAGCC-AAAA---CAGAATGAAACC---TA---CTAGAATGTCTTTGGTTGGGGCGACCGCGGAG--AAAAACTAATCCTCCATGTGGACCGGGGCC----C------AATAAGCCCC-------------ATAACCAAGAGCT-CCCGCTCTAAGT-ATTAAAAC--TTTTAACCTACA----GATCCGGC----CATG--CCGATCAACGAACCGAGTTACCCTAGGGATAACAGCGCAATCCCCTTCCAGAGCCCATATCGCCAAGGGGGTTTACGACCTCGATGTTGGATCAGGACATCCTAATGGTGCAGCCGCTATTAAGGGTTCGTTTGTTCAACGATTAA-AGTCCTACGTGATC---------
Choerodon_cauteroma             ------------------------------------GGTCCCGCCT-GCCCTG-TGACT------ACGTGTTTAACGGCCGCGGTATTTTGACCGTGCGAAGGTAGCGCAATCACTTGTCTTTTAAATGGAGACCTGTATGAATGGCATAACGAGGGCTTAACTGTCTCCTCTTTCCAGTCAATGAAATTGATCTCCCCGTGCAGAAGCGGGGATAACTTCATAAGACGAGAAGACCCTATGGAGCTTTAGACATAAAG--CAGATC-ATGTTAAGGAC---CCTCAC--ACAA-----GAAC-CAAA--ACAGGACGAAACC---TG---CTAGAGTGTCTTTGGTTGGGGCGACCACGGAGGAA--AACACATCCTCCATGCGGAACGGGA------CC----CATCA--AGTCCC-----------ATAACCAAGAGCCTCCCGCTCTAAGT-ATCAGAAAC-TTTTGACCTACCA---GATCCGGCCT--AACG--CCGATCAACGAACCGAGTTACCCTAGGGATAACAGCGCAATCCCCTTTCAGAGCCCATATCGCCAAGGGGGTTTACGACCTCGATGTTGGATCAGGACATCCTAATGGTGCAGCCGCTGTTAAGGGTTCGTTTGTTCAACGATTAA-AGTCCTACGTGATC---------
Choerodon_cephalotes            ------------------------------------GGTCCCGCCT-GCCCTG-TGACT------ACGTGTTTAACGGCCGCGGTATTTTGACCGTGCGAAGGTAGCGCAATCACTTGTCTTTTAAATGGAGACCTGTATGAATGGCATAACGAGGGCTTAACTGTCTCCTCTTTCCAGTCAATGAAATTGATCTCCCCGTGCAGAAGCGGGGATACCCACATAAGACGAGAAGACCCTATGGAGCTTTAGACATAAAG--CAGATC-ATGTTAAGGAC---CCTCAT--ACAA----GAGCC-TAAA---CAGGGCGAAACC---TG---CCAGAATGTCTTTGGTTGGGGCGACCACGGAGGAG--AACACAGCCTCCATGTGGAACGGGGCC----C------ACAGG-CCTC-------------ATAACTAAGAGCCTCCCGCTCTAAGT-ATCAGAAAC-TTTTGACCTACA----GATCCGGCCT--AACG--CCGATCAACGGACCGAGTTACCCTAGGGATAACAGCGCAATCCCCTTTCAGAGCCCATATCGCCAAGGGGGTTTACGACCTCGATGTTGGATCAGGACATCCTAATGGTGCAGCCGCTGTTAAGGGTTCGTTTGTTCAACGATTAA-AGTCCTACGTGATC---------
Choerodon_fasciatus             --------------------------------AAGAGGTCCCGCCT-GCCCTG-TGACTA----TATG--TTTAACGGCCGCGGTATTTTGACCGTGCGAAGGTAGCGCAATCACTTGTCTTTTAAATGGAGACCTGTATGAATGGCATAACGAGGGCTTAACTGTCTCCTTTTTCTAGTCAATGAAATTGATCTCCCCGTGCAGAAGCGGGGATACTTCCATAAGACGAGAAGACCCTATGGAGCTTTAGACAC-AAGG-CAGATC-ATGTTAATAGT---CCTCAC--ACAA----GAGCC-AAAA--CAAAA-CGATTCC---TG---CTAGAATGTCTTTGGTTGGGGCGACCGCGGAGGAA--AATAAAGCCTCCATGTGGACCGGGG------C------CCAACAAGCCCT-----------ATAACCAAGAGCT-TCCGCTCTAAGT-ATCAAAAT--CTTTGACCTACCA---GATCCGGC----TACG--CCGATCAACGGACCGAGTTACCCTAGGGATAACAGCGCAATCCCCTTCCAGAGCCCCTATCGCCAAGGGGGTTTACGACCTCGATGTTGGATCAGGACATCCTAATGGTGCAGCCGCTATTAAGGG--------------------------------------------
Choerodon_monostigma            ------------------------------------GGTCCCGCCT-GCCCTG-TGACTA----TACG--TTTAACGGCCGCGGTATTTTGACCGTGCGAAGGTAGCGCAATCACTTGTCTTTTAAATGGAGACCTGTATGAATGGCATAACGAGGGCTTAACTGTCTCCTCTTTCAAGTCAATGAAATTGATCTCCCCGTGCAGAAGCGGGGATAATACCATAAGACGAGAAGACCCTATGGAGCTTTAGACATAAAG--CAGATC-ACGTTAATAAA---CCTCCCA-CCAA----GAGCC-AAAA--CAAAA-TGATCCC---TG---CCAGAGTGTCTTTGGTTGGGGCGACCGCGGAG--AAAAACTAATCCTCCACGTGGACCGGGGC-----C------AAAAACCCT--------------ATAACTAAGAGCTTCCC-CTCTAAGTATTAATAAA--TTTTAACCTACA----GATCCGGC----ACAGG-CCGATCAACGAACCGAGTTACCCTAGGGATAACAGCGCAATCCCCTTCCAGAGCCCATATCGCCAAGGGGGTTTACGACCTCGATGTTGGATCAGGACATCCTAATGGTGCAGCCGCTATTAAGGGTTCGTTTGTTCAACGATTAA-AGTCCTACGTGATC---------
Choerodon_oligacanthus          ------------------------------------GGTCCCGCCTGGCCCTGGTGACTA----TATG--TTTAACGGCCGCGGTATTTTGACCGTGCGAAGGTAGCGCAATCACTTGTCTTTTAAATGGAGACCTGTATGAATGGCATAACGAGGGCTTAACTGTCTCCTCTTTCCAGTCAATGAAATTGATCTCCCCGTGCAGAAGCGGGGATAAACCCATAAGACGAGAAGACCCTATGGAGCTTTAGACATAAAG--CAGATC-ATGTTAAGAAC---CCTCAC--ATAA----GAGAT-AAAA--CAAGA-CGAACCC---TG---ATGGAATGTCTTTGGTTGGGGCGACCGCGGAGGAA--AATAAAGCCTCCATGTGGACCGGGAC-----C-----CAAAA---ATCCC-----------AAAACCAAGAGCC-TCCGCTCTAAGT-AGCAGAAA-ATTCTGACCAGCCA---GATCCGGCC---TATG--CCGATCAACGAACCGAGTTACCCTAGGGATAACAGCGCAATCCCCTTCTAGAGCCCCTATCGCCAAGGGGGTTTACGACCTCGATGTTGGATCAGGACATCCTAATGGTGCAGCCGCTATTAAGGGTTCGTTTGTTCAACGATTAA-AGTCCTACGTGATC---------
Choerodon_rubescens             ------------------------------------GGTCCCGCCT-GCCCTG-TGACT------ACGTGTTTAACGGCCGCGGTATTTTGACCGTGCGAAGGTAGCGCAATCACTTGTCTTTTAAATGGAGACCTGTATGAATGGCATAACGAGGGCTTAACTGTCTCCTCTTTCCAGTCAATGAAATTGATCTCCCCGTGCAGAAGCGGGGATAACTTCATAAGACGAGAAGACCCTATGGAGCTTTAGACATAAAG--CAGATC-ATGTTAAGGAC---CCTCAC--ACAA-----GAAC-CAAAA-CAAGACGAAACC----TG---CTAGAATGTCTTTGGTTGGGGCGACCACGGAGGAA--AACACATCCTCCATGCGGAACGGGA------CC----CATCA--AGTCCC-----------ATAACCAAGAGCCTCCCGCTCTAAGT-ATCAGAAAC-TTTTGACCTACCA---GATCCGGCCT--AACG--CCGATCAACGAACCGAGTTACCCTAGGGATAACAGCGCAATCCCCTTTCAGAGCCCATATCGCCAAGGGGGTTTACGACCTCGATGTTGGATCAGGACATCCTAATGGTGCAGCCGCTGTTAAGGGTTCGTTTGTTCAACGATTAA-AGTCCTACGTGATC---------
Choerodon_schoenleinii          -----------------------------AATAAGAGGTCCCGCCT-GCCCTG-TGACT------ACGTGTTTAACGGCCGCGGTATTTTGACCGTGCGAAGGTAGCGCAATCACTTGTCTTTTAAATGGAGACCTGTATGAATGGCATAACGAGGGCTTAACTGTCTCCTCTTTCCAGTCAATGAAATTGATCTCCCCGTGCAGAAGCGGGGATAACCTCATAAGACGAGAAGACCCTATGGAGCTTTAGACATAAAG--CAGATC-ATGTTAAGGAC---CCTCAC--ACAA------GAA-TCAAAAC-AGGACGAAACC---TG---CCAGAATGTCTTTGGTTGGGGCGACCACGGAGGAG--AACACATCCTCCATGCGGAACAGGA------CC----CATCA--GGTCCC-----------ATAACCAAGAGCCTCCCGCTCTAAGT-ATCAGAAAC-TTTTGACCTACCA---GATCCGGCC---GAAG--CCGATCAACGGACCGAGTTACCCTAGGGATAACAGCGCAATCCCCTTTCAGAGCCCATATCGCCAAGGGGGTTTACGACCTCGATGTTGGATCAGGACATCCTAATGGTGCAGCCGCTGTTAAGGGTTCGTTTGTTCAACGATTAA-AGTCCT-----------------
Choerodon_venustus              ------------------------------------GGTCCCGCCT-GCCCTG-TGACTA----CATG--TTTAACGGCCGCGGTATTTTGACCGTGCGAAGGTAGCGCAATCACTTGTCTTTTAAATGGAGACCTGTATGAATGGCATAACGAGGGCTTAACTGTCTCCTCTTTCCAGTCAATGAAATTGATCTCCCCGTGCAGAAGCGGGGATGACCACATAAGACGAGAAGACCCTATGGAGCTTTAGACA-TAAGA-CAGATC-ATGTTAAAAAT---CATCAAA-ATAA-----AGAC-AAAA--ACACGCCGAACCC---TGT---TAGAATGTCTTTGGTTGGGGCGACCACGGAGGAG--AACAAAGCCTCCATGTGGACCGGGG------C------CCAACAGGCCCT-----------AAAACCGAGAGCC-TCCGCTCTAAGT-ATCAAAACC-TTTTGACCTATAA---GATCCGGCT---AAAG--CCGATCAACGAACCGAGTTACCCTAGGGATAACAGCGCAATCCCCTTTTAGAGCCCATATCGCCAAGGGGGTTTACGACCTCGATGTTGGATCAGGACATCCTAATGGTGCAGCCGCTATTAAGGGTTCGTTTGTTCAACGATTAA-AGTCCTACGTGATC---------
Cichlasoma_bimaculatum          --------CGCCTCTTGCAAAATT-AATGAATAAGAGGTCCCGCCT-GCCCTG-TGACTAT----ATG--TTTAACGGCCGCGGTATTTTGACCGTGCGAAGGTAGCGCAATCACTTGTCTTTTAAATGGAGACCCGTATGAATGGCACAACGAGGGCTTGACTGTCTCCTCTTTCAAGTCAATGAAATTGATCTCCCCGTGCAGAAGCGGGGATACCATCATAAGACGAGAAGACCCTATGGAGCTTTAGACACTAAAG-CAGACC-CTGTTAAATAC---CCCCA---ACTAA---GGGAT-CAAACACAAGG--GGACC----TGC-CCTA--ATGTCTTTGGTTGGGGCGACCGCGG-GGAAACACAAAA-CCCCCATGTGGAACGGG--------------ACTACCATTCCTA-----------AAACAGAGAGCT-ACTGCTCTAAGAAACAAAAA---TTTTGACCTCCA----GATCCGGC----AAAG--CCGATCAACGGACCGAGTTACCCTAGGGATAACAGCGCAATCCTCTTTTAGAGCCCATATCGACAAGGGGGTTTACGACCTCGATGTTGGATCAGGACATCCTAATGGTGCAGCCGCTATTAAGGGTTCGTTTGTTCAACGATTAA-AGTCCT-----------------
Cirrhilabrus_exquisitus         --------------------------------TAGAGGTC-CGCCT--GCCTG-TGACTA----CAAG--TTTAACGGCCGCGGTATTTTGACCGTGCAAAGGTAGCGCAATCACTTGTCTTTTAAATGGAGACCTGTATGAATGGCATAACGAGGGCTTAACTGTCTCCTCTTTCAAGTCAATGAAATTAATCTCTCCGTGCAGAAGCGGAGATAATACCACAAGACGAGAAGACCCTATGAAGCTTTAGACA-AAAAAGTAGACC-ATGCCAAGCAT---TCTCAGC--CAA----GAGAC-AAGAG-CTTAACAACCCCC---TAC-CCTA--TTGTCTTCGGTTGGGGCGACCACGG-GGTAAAACAAAA-CCCCCATGCAGAACGGGA------C-----AATC---TGTCCT-----------AGAGCTAAGAGCC-CCAGCTCCAAGCAA-CAGAACCTCTCTGACTAACCA---GATCCGGC----CTAG--CCGATCTACGGACCAAGTTACTCTAGGGATAACAGCGCAATCCCCTTCTAGAGTCCCTATCGACAAGGGGGTTTACGACCTCGATGTTGGATCAGGACATCCTATTGGTGCAGCCGCTATTAAGGGTTCGTTTGTTCAACGATTAA-AGTCCTACGTGATCTG-------
Cirrhilabrus_lubbocki           -----------------------------TATAAGAGGTCCCGCCT-GCCCTG-TGACTG---ATA-G--TTTAACGGCCGCGGTATTTTGACCGTGCAAAGGTAGCGCAATCACTTGTCTTTTAAATGGAGACCTGTATGAATGGCATAACGAGGGCTTAACTGTCTCCCCTTTCAAGTCAATGAAATTGATCTCCCCGTGCAGAAGCGGGGCTAACCCCACAAGACGAGAAGACCCTATGAAGCTTTAGACA--AAAGATAGATC-ATATTAGACAT----CT-----ACAACCAAGAACC-ATGATTCTAA--TAGCCACCTAT---CCTG--ATGTCTTTGGTTGGGGCGACCGCGGGGTAGA-AACCAA-CCCCCGCGCAGAACGGGA------C------AGTT--TGTCCT-----------AGAGCCAAGAGCT-ACCGCTCCAAGCAA-CAGAACCCTTCTGACTGTATA---GATCCGG-----ACTACACCGATCTACGGACCAAGTTACTCTAGGGATAACAGCGCAATCCCCTTCCAGAGTCCTTATCGACAAGGGGGTTTACGACCTCGATGTTGGATCAGGACATCCTAATGGTGCAGCCGCTATTAAGGGTTCGTTTGTTCAACGATTAA-AGTCCT-----------------
Cirrhilabrus_scottorum          --------------------------------TAGAGGTC-CGCCT--GCCTG-TGACTA----CAAG--TTTAACGGCCGCGGTATTTTGACCGTGCAAAGGTAGCGCAATCACTTGTCTTTTAAATGGAGACCTGTATGAATGGCATAACGAGGGCTTAACTGTCTCCTCTTTCAAGTCAATGAAATTAATCTCTCCGTGCAGAAGCGGAGATAATACCACAAGACGAGAAGACCCTATGAAGCTTTAGACA-AAAAAGTAGACC-ATGCCGAGCAT---TCTCAGC--CAA----GAGAC-AAGAG-CTTAACAACCCCC---TAC-CCTA--TTGTCTTCGGTTGGGGCGACCACGG-GGTAAAACAAAA-CCCCCATGCAGAACGGGA------C-----AATC---TGTCCT-----------AGAGCTAAGAGCC-CCAGCTCCAAGCAA-CAGAACCTCTCTGACTAACCA---GATCCGGC----CTAG--CCGATCTACGGACCAAGTTACTCTAGGGATAACAGCGCAATCCCCTTCTAGAGTCCCTATCGACAAGGGGGTTTACGACCTCGATGTTGGATCAGGACATCCTATTGGTGCAGCCGCTATTAAGGGTTCGTTTGTTCAACGATTAA-AGTCCTACGTGATCTG-------
Clepticus_parrae                -----------------------------AATAAGAGGTCCCGCCT-GCCCTG-TGACTA----TATG--TTTAACGGCCGCGGTATTTTGACCGTGCGAAGGTAGCGCAATCACTTGTCTTTTAAATGGAGACCTGTATGAATGGCATAACGAGGGCTCAACTGTCTCCTTTTTCAAGTCAGTGAAATTGATCTCCCCGTGCAGAAGCGGGGATACTTACATAAGACGAGAAGACCCTATGGAGCTTCAGACACCAAGG-CAGATT-ATGTTAATAAATC-CCAC----ATAAGG---GGAC-AAA----CAGGATAAGCCC---TGC-CCTA--ATGTCTTTGGTTGGGGCGACCGCGG-GGAAATAAATAA-CCCCCATGTGGAACGGG-------A-------TTATTGATCCT-----------ACAACTAAGAGCC-CCCGCTCTAAGT-ACCAGAAT--TTCTGACCAAAAA---GATCCGGC----AATG--CCGATCAACGGACCGAGTTACCCTAGGGATAACAGCGCAATCCCCTTTTAGAGTCCATATCGACAAGGGGGTTTACGACCTCGATGTTGGATCAGGACATCCTAATGGTGCAGCCGCTATTAAGGGTTCGTTTGTTCAACGATTAA-AGTCCT-----------------
Coris_aurilineata               -AAAACATCGCCTCTTGCAAAAT-CGACGAATAAGAGGTCCCGCCT-GCCCAG-TGACTA----TATG--TTTAACGGCCGCGGTATTTTGACCGTGCAAAGGTAGCGCAATCACTTGTCTTTTAAATGGAGACCTGTATGAATGGCACCACGAGGGCTTAACTGTCTCCTTTCTTAGGCCAATGAAATTGATCTCTCCGTGCAGAAGCGGGGATAAACTCATAAGACGAGAAGACCCTATGGAGCTTTAGACACCAAGG-CAGCCT-ACGTCAAGTAC---CCTCTA--ACAA----GAGAA-CAAA--CTAAG-TAAGCCC---TGC-CCTA--ATGTCTTCGGTTGGGGCGACCCTGG-GGAAATAAATAA-CCCCCATGAGGACTGAAAG-----C------ATGC--TTTC-------------AGAACCAAGAGCT-ACCGCTCTAAGG-ACCAGAAC--TTCTGACCATCA----GATCCGGC----AAAG--CCGATCAACGGACCGAGTTACCCTAGGGATAACAGCGCAATCCCCTTTTAGAGTCCATATCGACAAGGGGGTTTACGACCTCGATGTTGGATCAGGACATCCTAATGGTGCAGCCGCTATTAAGGGTTCGTTTGTTCAACGATTAA-AGTCCTACGTGATCTGAGT----
Coris_aygula                    --------------------------------TAGAGGTC-CGCCG-GCCCG--TGACTT----TAAG--TTTAACGGCCGCGGTATTTTGACCGTGCAAAGGTAGCGCAATCACTTGTCTTTTAAATGGAGACCTGTATGAATGGCATCACGAGGGCTTAACTGTCTCCTTTCTTAAGCCAATGAAATTGATCTCCCCGTGCAGAAGCGGGGATAATAACATAAGACGAGAAGACCCTATGGAGCTTTAGACACTAAAA-CAGCCT-ACGTCAAGAAACCTCCT-----ACAA----GAGGC-TGAA--CTAGG-TAAACCC---TGT-CCTA--ATGTCTTCGGTTGGGGCGACCCCGG-GGAGATAAAGAA-CCCCCATGTGGACTGAAA------A-------TATATTTTC-------------AGAACCAAGAGCT-ACCGCTCTAAGT-GGCAAAAC--TTCTGACCATTAG---GATCCGGC----AAAG--CCNATCAACGGACCGAGTTACCCTAGGGATAACAGCGCAATCCCCTTTCAGATTCCATATCGCCAAGGGGGTTTACGACCTCGATGTTGGATCAGGACATCCTAATGGTGCAGCCGCTATTAAGGGTTCGTTTGTTCAACGATTAA-AGTCCTACGTGATCTG-------
Coris_batuensis                 -----------------------------AATAAGAGGTCCCGCCT-GCCCGG-TGACTA-----AAG--TTAAACGGCCGCGGTATTTTGACCGTGCAAAGGTAGCGCAATCACTTGTCTCTTAAATGGGGACCTGTATGAATGGCATCACGAGGGCTTAACTGTCTCCTTTCTTAGGCCAACGAGATTGATCTCTCCGTGCAGAAGCGGAGATACCACCATAAGACGAGAAGACCCTATGGAGCTTTAGACACTAAGG-CAGCTT-ACGTTAAGCAC---CCCTTCATACA------GGCC-TAAA--CTGTG-TATGTTC---TGC-CCGA--ATGTCTTCGGTTGGGGCGACCCTGG-GGAGAGAAAAAA-CCCCCACGAGGACTGGAAG-----C------ATG---CTTCC------------AGAACAGAGAGCC-ACTGCTCTAAG-AACCAAAAC--TTTTGACCATCA----GATCCGGC----TAAG--CCGATCAACGGACCGAGTTACCCTAGGGATAACAGCGCAATCCCCTTATAGAGGCCTTATCGACAAGGGGGTTTACGACCTCGATGTTGGATCAGGACATCCTAATGGCGCAGCCGTTATTAAGGGTTCGTTTGTTCAACGATTAA-AGTCCT-----------------
Coris_caudimacula               --------------------------------TAGAGGTC-CGCCT-GCCCG--TGACTT----AAAG--TTTAACGGCCGCGGTATTTTGACCGTGCAAAGGTAGCGCAATCACTTGTCTTTTAAATGGAGACCTGTATGAATGGCATCACGAGGGCTTAACTGTCTCCTTTCTTAAGCCAATGAAATTGATCTCCCCGTGCAGAAGCGGGGATAAATACATAAGACGAGAAGACCCTATGGAGCTTTAGATACCAAGA-CAGCCC-ACGTCAAGAAACC-CCTC----ACAA----GGGGC-CGAA--CTAGGTGGACCCC----GT-CCTA--ATATCTTCGGTTGGGGCGACCCTGG-GGAGATAAAGAA-CCCCCATGCGGAATGAAAG-----C------ATTGC-TTTC-------------AAAACCAAGAGCT-ACAACTCTAAG-AGGCAGAAC--TTCTGACCACTAA---GATCCGGC----CAAG--CCGATCAACGAACCGAGTTACCCTAGGGATAACAGCGCAATCTCCTCCTAGAGTCCTTATCGACGAGGGGGTTTACGACCTCGATGTTGGATCAGGACATCCTAATGGTGCAGCCGCTATTAAGGGTTCGTTTGTTCAACGATTAA-AGTCCTACGTGATCTG-------
Coris_cuvieri                   --------------------------------TAGAGGTC-CGCCT-GCCCG--TGACTT----TATG--TTTAACGGCCGCGGTATTTTGACCGTGCAAAGGTAGCGCAATCACTTGTCTTTTAAATGGAGACCTGTATGAATGGCATCACGAGGGCTTAACTGTCTCCTTTCTTAAGCCAATGAAATTGATCTTCCCGTGCAGAAGCGGGAATAAAAACATAAGACGAGAAGACCCTATGGAGCTTTAGATACTAAGA-CAGCCT-ATGTCAAAAAAC--CCACA---ATAACG---GGAT-TGAA--CTAAA-TGGGACC---TAT-CCTA--ATATCTTCGGTTGGGGCGACCCTGG-GGAGATAAAGAA-CCCCCATGTGGAATGAAAG-----C-------CTTGCTTTC-------------AAAACCAAGAGCC-ACCACTCTAAGTAAGCAGAAT--TTTTGACCATCAG---GATCCGGC----ATGG--CCGATCGACGGACCGAGTTACCCTAGGGATAACAGCGCAATCTCCTTTTAGAGACCCTATCGACAAGGAGGTTTACGACCTCGATGTTGGATCAGGACATCCTAATGGTGCAGCCGCTATTAAGGGTTCGTTTGTTCAACGATTAA-AGTCCTACGTGATCTG-------
Coris_dorsomacula               -AAAACATCGCCTCTTGCAAA--TCAACGAATAAGAGGTCCCGCCT-GCCCAG-TGACTT----AAAG--TTTAACGGCCGCGGTATTTTGACCGTGCAAAGGTAGCGCAATCACTTGTCTTTTAAATGGAGACCTGTATGAATGGCATCACGAGGGCTTAACTGTCTCCTTTCTTAAGCCAATGAAATTGATCTCCCCGTGCAGAAGCGGGGATGTAAACATAAGACGAGAAGACCCTATGGAGCTTTAGATACCAAGG-CAGCCC-ATGTCAAGAAA---CCCCAT--ACAA----GGGGC-CGAA--CTAGG-TGGACCC---TGT-CCTA--ATATCTTCGGTTGGGGCGACCCTGG-GGAGATAAAGAA-CCCCCATGCGGAATGAAAG-----C------ATTGC-TTTC-------------AAAACCAAGAGCT-ACCACTCTAAG-AGGCAGAAC--TTCTGACCACTAA---GATCCGGC----AAGG--CCGATCAACGAACCGAGTTACCCTAGGGATAACAGCGCAATCTCCTCTTAGAGTCCTTATCGACGAGGGGGTTTACGACCTCGATGTTGGATCAGGACATCCTAATGGTGCAGCCGCTATTAAGGGTTCGTTTGTTCAACGATTAA-AGTCCTACGTGATCTGAGT----
Coris_flavovittata              -AAAACATCGCCTCTTGCAAAAT-CAACGAATAAGAGGTCCCGCCT-GCCCAG-TGACTT----TAAG--TTTAACGGCCGCGGTATTTTGACCGTGCAAAGGTAGCGCAATCACTTGTCTTTTAAATGGAGACCTGTATGAATGGCATCACGAGGGCTTAACTGTCTCCTTTCTTAGGCCAATGAAATTGATCTCCCCGTGCAGAAGCGGGGATAATAACATAAGACGAGAAGACCCTATGGAGCTTTAGACACTAAGG-CAG-TCTACGTCAAGAAA---CCTCTT--ACAA----GAGGC-CGAA--CTAGG-TAGGCCC---TGT-CCTA---TGTCTTCGGTTGGGGCGACCCCGG-GGAGATAAAGAA-CCCCCACGTGGAATGAAAA-----T------ATT---TTTC-------------AGAACTAAGAGCT-ACCGCTCTAAG-AGCCAGAAC--TTCTGACCATCAA---GATCCGGC----AACG--CCGATCAACGGACCGAGTTACCCTAGGGATAACAGCGCAATCCCCTTCTAGAGTCCCTATCGACAAGGGGGTTTACGACCTCGATGTTGGATCAGGACATCCTAATGGTGCAGCCGCTATTAAGGGTTCGTTTGTTCAACGATTAA-AGTCCTACGTGATCTGAG-----
Coris_gaimard                   --------------------------------TAGAGGTC-CGCCT-GCC--GGTGACT-----TATG--TTTAACGGCCGCGGTATTTTGACCGTGCAAAGGTAGCGCAATCACTTGTCTTTTAAATGGAGACCTGTATGAATGGCATCACGAGGGCTTAACTGTCTCCTTTCTTAAGCCAATGAAATTGATCTTCCCGTGCAGAAGCGGGAATAAAAACATAAGACGAGAAGACCCTATGGAGCTTTAGATACTAAGA-CAGCCT-ATGTCAAAAAAC--CCGCA---ATAACG---GGAT-TGAA--CTAAA-TGGGACC---TAT-CCTA--ATATTTTCGGTTGGGGCGACCCTGG-GGAGATAAAGAA-CCCCCATGTGGAATGAAAG-----C-------CTTGCTTTC-------------AAAACCAAGAGCC-ACCACTCTAAGTAAGCAGAAT--TTTTGACCATCAG---GATCCGGC----ATGG--CCGATCGACGGACCGAGTTACCCTAGGGATAACAGCGCAATCTCCTTTTAGAGACCCTATCGACAAGGAGGTTTACGACCTCGATGTTGGATCAGGACATCCTAATGGTGCAGCCGCTATTAAGGGTTCGTTTGTTCAACGATTAA-AGTCCTACGTGATCTG-------
Coris_julis                     -AAAACATCGCCTCTTGCAAAACT-GACGAATAAGAGGTCCCGCCT-GCCCGG-TGACTT----GAAG--TTTAACGGCCGCGGTATTTTGACCGTGCAAAGGTAGCGCAATCACTTGTCTTTTAAATGGAGACCTGTATGAATGGCATCACGAGGGCTTAACTGTCTCCTTTCTTAAGCCAATGAAATTGATCTCCCCGTGCAGAAGCGGGGATAAAAACATAAGACGAGAAGACCCTATGGAGCTTTAGACACCAAGA-CAGCCT-ACGTCAAGAAAAC-CCTA----ACAA----GGGCC-CGAA--CTAGA-TAAGCCC---TGT-CCTA--ATGTCTTCGGTTGGGGCGACCCTGG-GGAGACAAAGAA-CCCCCAAGTGGAATGAAA------A-----CATCA--TTTTC------------AAAACCAAGAGCT-CCCGCTCTAAGG-GGCAGAAT--TTCTGACCATAA----GATCCGGC----ATAG--CCGATCAGCGGACCGAGTTACCCTAGGGATAACAGCGCAATCCCCTTTTAGAGTCCATATCGACAAGGGGGTTTACGACCTCGATGTTGGATCAGGACATCCTAATGGTGCAGCCGCTATTAAGGGTTCGTTTGTTCAACGATTAA-AGTCCTACGTGATC-TGAGTTCA
Coris_picta                     -AAAACATCGCCTCTTGCAAAATT-AACGAATAAGAGGTCCCGCCT-GCCCGG-TGACTT----TTAG--TTTAACGGCCGCGGTATTTTGACCGTGCAAAGGTAGCGCAATCACTTGTCTTTTAAATGGAGACCTGTATGAATGGCATCACGAGGGCTTAACTGTCTCCTTTCTTAAGCCAATGAAATTGATCTCCCCGTGCAGAAGCGGGGATAAAAACATAAGACGAGAAGACCCTATGGAGCTTTAGATACTAAGA-CAGCCT-ACGTCAAGAAACCCCCC-----ACAA----GGGCC-CGAA--CTAGG-TGGCTCC---TGT-CCTA--ATATCTTCGGTTGGGGCGACCCTGG-GGAGATAAAGAA-CCCCCACGTGGAATGAAAA-----C------ATTAC-TTTC-------------AAAACCAAGAGCT-CCCGCTCTAAG-AGGCAGAAC--TTCTGACCATCAA---GATCCGGC----AAAG--CCGATCAACGGACCGAGTTACCCTAGGGATAACAGCGCAATCCCCTTTTAGAGTCCATATCGACAAGGGGGTTTACGACCTCGATGTTGGATCAGGACATCCTAATGGTGCAGCCGCTATTAAGGGTTCGTTTGTTCAACGATTAA-AGTCCTACGTGATCTGAGT----
Coris_pictoides                 -AAAACATCGCCTCTTGCAAAAT-CGACGAATAAGAGGTCCCGCCT-GCCCAG-TGACTA----TATG--TTTAACGGCCGCGGTATTTTGACCGTGCAAAGGTAGCGCAATCACTTGTCTTTTAAATGGAGACCTGTATGAATGGCACCACGAGGGCTTAACTGTCTCCTTTCTTAGGCCAATGAAATTGATCTCTCCGTGCAGAAGCGGGGATAAAACCATAAGACGAGAAGACCCTATGGAGCTTTAGACACCAAAG-CAGCCT-ACGTCAAGTAA---CCTCTG--ACAA----GAGGC-CAAA--CTAAG-TAAGCCC---TGC-CCTA--ATGTCTTCGGTTGGGGCGACCCTGG-GGTAATAAATAA-CCCCCATGAGGAATGGAAG-----C------ATG---CTTCC------------AGAACCAAGAGCT-ACCGCTCTAAGG-ACCAGAAC--TTCTGACCACCC----GATCCGGC----AAAG--CCGATCAACGGACCGAGTTACCCTAGGGATAACAGCGCAATCCCCTTTTAGAGTCCATATCGACAAGGGGGTTTACGACCTCGATGTTGGATCAGGACATCCTAATGGTGCAGCCGCTATTAAGGGTTCGTTTGTTCAACGATTAA-AGTCCTACGTGATC-TGAGTTCA
Cryptotomus_roseus              -----------------------------AATAAGAGGTCCCGCCT-GCCCTG-TGACT------ATGGGTTTAACGGCCGCGGTATTTTGACCGTGCGAAGGTAGCGCAATCACTTGTCTTTTAAATGGAGACCTGTATGAATGGCATCACGAGGGCTTAACTGTCTCCTTTTCCAAGTCAATGAAATTGATCTTCCCGTGCAGAAGCGGGAATAAATTCATAAGACGAGAAGACCCTATGGAGCTTTAGACACCAAAG-CAGCTC-ATGTTCAGAAC---CCTGGG--ACAACA----GGC-AAAA--CTTAT-TGACGCC---TGC-CCTA--CTGTCTTCGGTTGGGGCGACCATGG-GGAAATAAAAAA-CCCCCACGTGGAATGGAAG-----A------ATT---CTTCCCTACTGCCTTCTGGAACTGAGAGCT-CCCGTTCTAGGTGACAATACA---TTTGACCTCTAA---GACCCGGCA---TAAG--CCGATCAACGGACCAAGTTACCCTAGGGATAACAGCGCAATCCTCTTCAAGAGGCCCTATCGCCAAGAGGGTTTACGACCTCGATGTTGGATCAGGACATCCTAATGGTGCAGCCGCTATTAAGGGTTCGTTTGTTCAACGATTAA-AGTCCT-----------------
Ctenolabrus_rupestris           --------CGCCTCTTGCAAAATT-AATGAATAAGAGGTCCTGCCT-GCCCTG-TGACTAT----ACG--TTTAACGGCCGCGGTATTTTGACCGTGCGAAGGTAGCGCAATCACTTGTCTTTTAAATGGAGACCTGTATGAATGGCAAGACGAGGGCTTGACTGTCTCCTCTTTCAAGTCAATGAAATTGATCTCCCCGTGCAGAAGCGGGGATATAATCATAAGACGAGAAGACCCTATGGAGCTTTAGACACCAAAG-TAGCCC-CTGTTAAACACC--CCTGCT---TAAA----GGAC-TAAAC-CGAAG--GGGTCC---TAC-CCTA--ATGTCTTTGGTTGGGGCGACCGCGG-GGAAACACAAAA-CCCCCATGTGGAACGGGAC-----------CACCC--ATTCCTA-----------AAACAGAGAGCT-CCTGCTCTAAGAAA-CAAAAT--TTTTGACCTCCA----GATCCGGC----AAAG--CCGATCAACGGACCGAGTTACCCTAGGGATAACAGCGCAATCCTCTTTTAGAGCCCATATCGACAAGGGGGTTTACGACCTCGATGTTGGATCAGGACATCCTAATGGTGCAGCCGCTATTAAGGGTTCGTTTGTTCAACGATTAA-AGTCCT-----------------
Cymolutes_praetextatus          -----------------------------AATAAGAGGTCACGCCT-GCCCAG-TGACTAT----ATG--TTCAACGGCCGCGGTATACTGACCGTGCAAAGGTAGCGCAATCACTTGTCTTTTAAATGGGGACCTGTATGAATGGCATCACGAGGGCTTAACTGTCTCCTTTCTCCAGTCAGTGAAATTGATCTCCCCGTGCAGAAGCGGGGATAAAAACATAAGACGAGAAGACCCTATGGAGCTTTAGACACAAAGT-CAGATT-ACGTCAATCA----CCT-TTGCATAAA---AAGAT-AAAA--CTAAG-TAACACC---TGTTCTTA---TGTCTTCGGTTGGGGCGACCTCGG-GGAGACAACAAA-CCCCCAAGCGGAACAGAGG-----------CACAG--CCTCCCA------------AGCCAAGAGCT-CCTGCTCTAAGAAAT-AGAAA--TTCTAACCTTCAA---GATCCGGC----AACG--CCGATCAACGAACCGAGTTACCCTAGGGATAACAGCGCAATCTCCTTATAGAGCCCGTATCGACAAGGGGGTTTACGACCTCGATGTTGGATCAGGACATCCTAATGGTGCA----------------------------------------------------------
Cymolutes_torquatus             -----------------------------AATAAGAGGTCACGCCT-GCCCAG-TGACTAT----ATG--TTCAACGGCCGCGGTATACTGACCGTGCAAAGGTAGCGCAATCACTTGTCTTTTAAATGGGGACCTGTATGAATGGCATCACGAGGGCTTAACTGTCTCCTTTCTCCAGTCAATGAAATTGATCTCCCCGTGCAGAAGCGGGGATAAAAACATAAGACGAGAAGACCCTATGGAGCTTTAGACACAAAAA-CAGATT-ATGTCAATCA----CCT-TTGCACAAA---AAGAC-AAAA--CTGAA-TAACTCC---TGTTCTTA---TGTCTTTGGTTGGGGCGACCTCGG-GGAGACAACAAA-CCCCCAAGCGGAACAGAGG-----------CACTG--CCTCCCA------------AGCCAAGAGCT-CCTGCTCTAAGAAAT-AGAAA--ATCTAACCTTTAA---GATCCGGC----AACG--CCGATCAACGAACCGAGTTACCCTAGGGATAACAGCGCAATCTCCTTAAAGAGCCCGTATCGACAAGGGGGTTTACGACCTCGATGTTGGATCAGGACATCCTAATGGTGCAGCCGTTATTAAGGGTTCGTTTGTTCAACGATTAA-AGTCCT-----------------
Dascyllus_trimaculatus          ----------------------------------GAGGTCCCGCCT-GCCCCG-TGACCAT---GAAG--TTTAACGGCCGCGGTACTTTGACCGTGCGAAGGTAGCGCAATCACTTGTCTTTTAAATGGAGACCTGTATGAATGGCATGACGAGGGCTTAACTGTCTCCTTTTTCCAGTCAATGAAATTGATCTTCCCGTGCAGAAGCGGGAATAACACCATAAGACGAGAAGACCCTGTGGAGCTTTAGACACCAAGA-CAGACC-ATGTTAAACACC--CCTCC----TAA----GGGAT-TAAA--CTCATTGGATTCC---TGC-TCTA--ATGTCTTTGGTTGGGGCGACCTCGG-AGAAACAAAAAA-CCTCCATGTGGAATAGGAG-----------TACTACACTCCC-A-----------AAACCAAGAGCC-ACAGCTCAAATTAA-CAGAAC--TTCTGACCAATCTTTTTATCCGGCCACCCACG--CCGATCAACGGACCGAGTTACCCCAGGGATAACAGCGCAATCCTCTTTTAGAGCTCATATCGACAAGAGGGTTTACGACCTCGATGTTGGATCAGGACATCCTAATGGTGCAGCC-------------------------------------------------------
Decodon_melasma                 --AAACATCGCCTCTTGCAAAAC-CAAAGAATAAGAGGTCCCGCCT-GCCCTG-TGACTAT----ATG--TTTAACGGCCGCGGTATTTTGACCGTGCGAAGGTAGCGCAATCACTTGTCTTTTAAATGGAGACCTGTATGAATGGCATAACGAGGGCTTAGCTGTCTCCTCTTTCAAGTCAATGAAATTGATCTCCCCGTGCAGAAGCGGGGATTACTACATAAGACGAGAAGACCCTATGGAGCTTTAGACACCAAGG-CAAATT-GTGTTAAGCACC--CCTA-----CAAA----GGAC-AAAA--CAAGA-CAAACCC---TGC-CCTA--ATGTCTTTGGTTGGGGCGACCGTGG-GGTAGCACA-AACCCCCCATGTGGAACGGGAA-----------CACA-----TCCTA-----------CAACTAAGAGCT-CCCGCTCTAAGTAA-CAGAAT--TTCTGACCAAACA---GATCCGGC----AAAG--CCGATCAACGGACCGAGTTACCCTAGGGAT--------------------------------------------------------------------------------------------------------------------------------------------
Diagramma_picta                 ------------------------------------GGTCCCGCCT-GCCCCG-TGACCAA----AGG--TTTAACGGCCGCGGTATTTTGACCGTGCAAAGGTAGCGCAATCACTTGTCTCTTAAATGGGGACCCGTATGAATGGCATAACGAGGGCTTAGCTGTCTCCTTTTTCAGGTCAATGAAATTGATCTCCCCGTGCAGAAGCGGGGATACCCACATAAGACGAGAAGACCCTATGGAGCTTTAGACACCAAGA-CAGACC-ATGTTAAACACC--CCTAAT---CAAA----GGGC-CAAA--CTAAATGGGTACC---TGT-CCTA--ATGTCTTCGGTTGGGGCGACCGCGG-GGAAACACAAAA-CCCCCACGTGGAAAGGGAG-----------CACAACCC-TCCTA-----------CAGCCAAGAGCT-TCCGCTCTAC-TAAACAGAAC--TTCTGACCTTAA----GATCCGGC----AAAG--CCGATCAACGGACCAAGTTACCCTAGGGATAACAGCGCAATCCCCTTCTAGAGCCCATATCGACAAGGGGGTTTACGACCTCGATGTTGGATCAGGACATCCTAATGGTGCAGCCGCTAT-AAGGGTTCGTTTGTTCAACGATTAA-AGTCCT-----------------
Diproctacanthus_xanthurus       -----------------------------AATAAGAGGTCACGCCT-GCCCAG-TGACT------ATGAGTTTAACGGCCGCGGTATTTTGACCGTGCAAAGGTAGCGCAATCACTTGTCTTTTAAATGGAGACCTGTATGAATGGCATCACGAGGGCTTAACTGTCTCCTTTCTCGAGCCAATGAAATTGATCTCCCCGTGCAGAAGCGGGGATTATAACATAAGACGAGAAGACCCTATGGAGCTTTAGACACTAAGA-CAGCTT-ACGTCAAGTAAC--CCTAA---ACAA----GGGGC-CGAA--CTAAA-TAAACCCC--TGT-CCTA--ATGTCTTTGGTTGGGGCGACCCTGG-GGAGATAAAAAA-CCCCCATGTGGACTGGAAA-----------CATG---TTTCC-A-----------AAACCAAGAGCC-ACTGCTCTAAG-AAGCAGAAC--TTCTGACCAACTA---GATCCGGC----AAAG--CCGATCAACGGACCGAGTTACCCTAGGGATAACAGCGCAATCCCCTTTTAGAGCCCATATCGACAAGGGGGTTTACGACCTCGATGTTGGATCAGGACATCCTAATGGTGCAGCCGCTATTAAGGGTTCGTTTGTTCAACGATTAA-AGTCCT-----------------
Dischistodus_chrysopoecilus     -----------------------------CATAAGAGGTCCTGCCT-GCCCAG-TGACCAC----ATG--TTTAACGGCCGCGGTACTTTGACCGTGCGAAGGTAGCGCAATCACTTGTCTTTTAAATGAAGACCTGTATGAATGGCACGACGAGGGCTCAACTGTCTCCTTTTTCCAGTCAATGAAATTGATCTTCCCGTGCAGAAGCGGGAATAAAACCATAAGACGAGAAGACCCTGTGGAGCTTCAGACGCTAA-ATCAGCCC-TTGTCAAACACCCCCCGC-----CAAA----GAGC-TGAACGCTATA-GGAGCCC---TGA-TTTA--ATGTCTTCGGTTGGGGCGACCCCGG-GGAAAAAGAAAA-CCCCCGCGTGGAATAGGAG-----------CACTCCACTCCC-G-----------AAACTAAGAATT-ACCACTCAAAGT-ATTAGAAA--TTCTAACCAACTATATGATCCGGCAT--CACG--CCGATCAACGGACCGAGTTACCCCAGGGATAACAGCGCAATCCTCTTTTAGAGCCCATATCGACAAGAGGGTTTACGACCTCGATGTTGGATCAGGACATCCTAATGGTGCAGCCGCTATTAAGGGTTCGTTTGTTCAACGATTAA-AGTCCT-----------------
Embiotoca_jacksoni              -----------------------------AATAAGAGGTCCCGCCT-GCCCTG-TGACC------ATGAGTTTAACGGCCGCGGTATTTTGACCGTGCAAAGGTAGCGCAATCACTTGTCTTTTAAATGAAGACCTGTATGAATGGCACGACGAGGGCTTAACTGTCTCCTTTTTCCAGTCAATGAAATTGATCTTCCCGTGCAGAAGCGGGAATATGAACATTAGACGAGAAGACCCTATGGAGCTTTAGACATCAGGA-CAGCCC-ATGTCAAACACC--CCTATT---CAAA----GGAC-TGAA--CTTAT-TGGACCC---TGC-CCTA--ATGTCTTTGGTTGGGGCGACCACGG-GGAAACACAAAA-CCCCCATGTGGACCAGGAA-----------CACTT--TTTCCTA-----------CAACTAAGAGTT-ACAGCTCTAATTAA-CAGAAC--TTCTGACCAGAAAT--GATCCGGC----AATG--CTGATCAACGGACCGAGTTACCCTAGGGATAACAGCGCAATCCCCTCTTAGAGCCCATATCGACGAGGGGGTTTACGACCTCGATGTTGGATCAGGACATCCTAATGGTGCAGCCGCTATTAAGGGTTCGTTTGTTCAACGATTAA-AGTCCT-----------------
Epibulus_insidiator             -----------------------------AATAAGAGGTATTGCCT-GCCCGG-TGACCCA-----AGGGTTTAACGGCCGCGGTATTTTGACCGTGCGAAGGTAGCGCAATCACTTGTCTTTTAAATGGAGACCCGTATGAATGGCACGACGAGGGCTTAACTGTCTCCTCTTTTAAGTCAATGAAATTGATCTCTCCGTGCAGAAGCGGAGATACCCCCATAAGACGAGAAGACCCTATGGAGCTTTAGACACCAAGG-CAGATC-ATGT-AAATACC--CCCAAA--ACAAT----GGAT-TAAACACGA---TGCTACC---TGC-CCTA--CTGTCTTAGGTTGGGGCGACCGCGG-GGAAACACACAA-CCCCCACGTGGAATGGG---------------CTCACATTCCCT-----------AAACCAAGAGCG-CCAGCTCTAAGGAA-CAGACA--TTCTGACCTAAA----GATCCGGC----TTTG-GCCGATCAACGGACCAAGTTACCCTAGGGATAACAGCGCAATCCCCTTTTAGAGTCCATATCGACAAGGGGGTTTACGACCTCGATGTTGGATCAGGACATCCTAATGGTGCAGCCGCTATTAAGGGTTCGTTTGTTCAACGATTAA-AGTCCT-----------------
Epinephelus_polyphekadion       ----------------------------------GAGGTCCCGCCT-GCCCTG-TGACTAT----ATG--TTTAACGGCCGCGGTATTCTGACCGTGCGAAGGTAGCGCAATCACTTGTCTTTTAAATGGGGACCTGTATGAATGGCATAACGAGGGCTTAACTGTCTCCTCTTTCAAGTCAATGAAATTGATCTCCCCGTGCAGAAGCGGGGATAAGCACATAAGACGAGAAGACCCTATGGAGCTTTAGACACTAAGG-TAAATCAACACCAACACCC--CCTGA---ACATA---GGGCA-CGAA---CAAACTGATCCC---TAC-CCTA--ATGTCTTTGGTTGGGGCGACCGCGG-AGAAATATAAAA-CCCCCGCAAGGACCGAATG-----------TACTACA-TTC--A-----------CAATCAAGAG-TGACAGCTCTAATTAA-CAGAAC--TTCTGACCAATAA---GATCCGGC-----AACTGCCGATCAATGAACCGAGTTACCCTAGGGATAACAGCGCAATCTCCTCTTAGAGTCCATATCGACGAGGGGGTTTACGACCTCGATGTTGGATCAGGACATCCTAATGGTGCAGCCGCTATTAAGGGT-------------------------------------------
Etroplus_maculatus              -----------------------------AATAGAAGGTCTCGCCT-GCCCTG-TGACC-A-----TGAGTTTAACGGCCGCGGTATTTTGACCGTGCAAAGGTAGCGCAATCACTTGTCTTTTAAATGAAGACCTGTATGAATGGCATAACGAGGGCTTAACTGTCTCCCTTTTCCAGTCAATGAAATTGATCTCCCCGTGCAGAAGCGGGGATTAAAACATAAGACGAGAAGACCCTATGGAGCTTTAGACA--AAGAGCAGACC-ATGTTAAACACA--CCTAA---ATAAA----GGAC-AAAA--CCAAT-TGGCCCC---TGCCCTTA---TGTCTTTGGTTGGGGCGACCGCGG-GGAAACAAAAAA-CCCCCATGTGGACTGAAGA-----------CATTCCTCTTC--A-----------CAACCAAGAGCC-ACAGCTCTAAGCAA-CAGAAC--ATCTGACCAACAA---GATCCGGCAC--TAAG--CCGATCAACGGACCGAGTTACCCTAGGGATAACAGCGCAATCTCCTTTTAGAGCCCCCATCGACAAGGAGGTTTACGACCTCGATGTTGGATCAGGACATCCTAATGGTGCAGCCGCTANTAAGGGTTCGTTTGTTCAACGATTAA-AGTTC------------------
Eupetrichthys_angustipes        ??????????????????????????????????????????????????????????????????????????????????????????????????????????????????????????????????????????????????????????????????????????????????????????????????????????????????????????????????????????????????????????????????????????????????????????????????????????????????????????????????????????????????????????????????????????????????????????????????????????????????????????????????????????????????????????????????????????????????????????????????????????????????????????????????????????????????????????????????????????????????????????????????????????????????????????????????????????????????????????????????????????????????????????????
Geophagus_steindachneri         --------CGCCTCTTGCAACACT-AACTTATAAGAGGTCCCGCCT-GCCCTG-TGACTAT----AAG--TTTAACGGCCGCGGTATTTTGACCGTGCAAAGGTAGCGCAATCACTTGTCTTTTAAATGTAGACCTGTATGAATGGCATCACGAGGGCTTAACTGTCTCCCTTTTCCTGTCAATGAAATTGATCTCCCCGTGCAGAAGCGGGGATACACCCATAAGACGAGAAGACCCTATGGAGCTTTAGGCTCCA-GAATAGATT-ATATTTAACATC---CTAAA--ACAAA----AGAC-AAAA--CTAAT-TAACCCCTACTCTGC-----ATGCCTTTGGTTGGGGCGACCGCGG-GGAAATAAACAA-CCCCCATGTGGACCAGGAG-----------CACAT--CCTCCCA-----------AAACCCAGAACC-ACATTTCCAAGTAA-CAGAAC--TTCTGACCAACTTAT-GACCCGGC----ATTCAGCCGATCAACGAACCCAGTTACCCTAGGGATAACAGCGCAATCCTCTTCTAGAGCCCATATCGACAAGAGGGTTTACGACCTCGATGTTGGATCAGGACATCCTATTGGTGCAGCCGCTATTAAGGGTTCGTTTGTTCAACGATTAA-AGTCCT-----------------
Gomphosus_caeruleus             -----------------------------------------------------GTGACTTTT--AAAG--TTTAACGGCCGCGGTATTTTGACCGTGCGTAGGTAGCGCAATCACTTGTCTTTTAAATGGATACCTGTATGAATGGCATCACGAGGGCTTAACTGTCTCCTTTCTTATACCAGTGAAATTGATCTCCCCGTGCAGAAGCGAGGATAAAGACATCAGACGAGAAAACCCTATGGAGCTTTAGACACCAAGA-CAGCTT-ACGTCAAGGA----CCTCATG-ACAAA----AGAT-TGAA--CTACCTAAATTCC---TGT-CCTA--ATGTCTTCGGTTGGGGCGACCCTGG-GGAGATAAAGAA-CCCCCATGAGGACTGGAG-------------AGATATCTACC-A-----------AAGCTAAGAGCT-TCCGCTCTAAG-AAGCAGA-CAGTTCTGACCGTCAA---GATCCGGC----AATG--CCGATCAACGGACCGAGTTACCATAGGGATAACAGCGCAATCCCTTTATAGAGCCCCTATCGACAAGGGGGTTTACGACATAGATGTTGGATCAGGACATCCTAATGGTGCAGCCGCTA---------------------------------------------------
Gomphosus_varius                -----------------------------AATAAGAGGTCACGCCT-GCCCGG-TGACTTT---TAAG--TTTAACGGCCGCGGTATTTTGACCGTGCAAAGGTAGCGCAATCACTTGTCTTTTAAATGGAGACCTGTATGAATGGCATCACGAGGGCTTAACTGTCTCCTTTCTCAAACCAGTGAAATTGATCTCCCCGTGCAGAAGCGGGGATAAAGACATAAGACGAGAAGACCCTATGGAGCTTTAGACACCAAGA-CAGCTT-ACGTCAAGGA----CCTCAT--ACAAA----AGAT-TGAA--CTACCTAAATTCC---TGT-CCTA--ATGTCTTCGGTTGGGGCGACCCTGG-GGAGATAAAGAA-CCCCCATGAGGACTGGAGA-----------GATA---TCTCC-A-----------AAGCTAAGAGCT-TCCGCTCTAAG-AAGCAGAAC--TTCTGACCGCAA----GATCCGGC----AATG--CCGATCAACGGACCGAGTTACCCTAGGGATAACAGCGCAATCCCCTTCTAGAGCCCCTATCGACAAGGGGGTTTACGACCTCGATGTTGGATCAGGACATCCTAATGGTGCAGCCGCTATTAAGGGTTCGTTTGTTCAACGATTAA-AGTCCT-----------------
Haletta_semifasciata            -----------------------------------------TGCCT-GCCCCG-TGACTAA----ATG--TTTAACGGCCGCGGTATTTTAACCGTGCGAAGGTAGCGCAMTCACTTGTCTTTTAAATGGAGACCTGTATGAATGGCAAGACGAGGGCTTAACTGTCTCCTCCCCCGAGTCAATGAAATTGATCTCCCCGTGCAGAAGCGGGGATACTAACATAAGACGAGAAGACCCTATGGAGCTTTAGATA-TAAGGCGGGCCG--CGTTAAGAA----CCTCACGAAAAA----GAGAA-GAA---CCAGCTGGACACC----GC-CCAA--ATGTCTTTGGTTGGGGCGACCGCGG-GGCAACACCAAA-CCCCCATGTGGACCGGGGT-----------TACTAACCCTAC-A-------------GCCAAGAGCT-CCCGCTCTAAGC-ACCAGAAAC-ATCTGGCCAAACA---GATCCGGC----AACG--CCGATCAACGAACCGAGTTACCCTAGGGATAACAGCGCAATCCTCTTTTAGAGCCCATATCGACAAGGGGGTTTACGACCTCGATGTTGGATCAGGACATCCTAATGGTGCAGCCGCTATTAAGGG--------------------------------------------
Halichoeres_argus               -AAAACATCGCCTCTTGCAAAAC-CAACGAATAAGAGGTCCCGCCT-GCCCAG-TGACTAT----ATG--TTTAACGGCCGCGGTATTTTGACCGTGCAAAGGTAGCGCAATCACTTGTCTTTTAAATGGAGACCTGTATGAATGGCATCACGAGGGCTTAACTGTCTCCTTTCTTAAGCCAATGAAATTGATCTCCCCGTGCAGAAGCGGGGATAACAACATAAGACGAGAAGACCCTATGGAGCTTTAGACACTAAGG-CAGCTT-ACGTTAAACAACC-CCGC----ACAAA----GGAC-TAAA--CTAAG-TAAAACC---TGC-CCTA--ATGTCTTCGGTTGGGGCGACCCCGG-GGAAATAAGTAA-CCCCCATGAGGAATGAAAG-----------CATGC--TTTC--A-----------AAACCAAGAGCC-ACTGCTCTAAG-AATCAGAAC--TTCTGACCACCA----GATCCGGC----AAGG--CCGATCAACGGACCGAGTTACCCTAGGGATAACAGCGCAATCCCCTTATAGAGTCCCTATCGACAAGGGGGTTTACGACCTCGATGTTGGATCAGGACATCCTAATGGTGCAGCCGCTATTAAGGGCTCGTTTGTTCAACGATTAA-AGTCCTACGTGATC-TGAGTTCA
Halichoeres_binotopsis          -AAAACATCGCCTCTTGCAAAAT-CAACGAATAAGAGGTCCCGCCT-GCCCAG-TGACTAT----ATG--TTTAACGGCCGCGGTATTTTGACCGTGCAAAGGTAGCGCAATCACTTGTCTTTTAAATGGAGACCTGTATGAATGGCACCACGAGGGCTTAACTGTCTCCTTTCTTAGGCCAATGAAATTGATCTCCCCGTGCAGAAGCGGGGATATACACATAAGACGAGAAGACCCTATGGAGCTTTAGACACTAAGG-CAGTTT-ATGTTAAAAA----CCTCTAC-ATAAA----GAGC-TAAA--CTAAA-TAAATCC---TGC-CCTA--ATGTCTTCGGTTGGGGCGACCCCGG-GGAAACAAGTAA-CCCCCATGAGGAATAGAAG-----------CATG---CTTCC-A-----------AAGCCAAGAGCC-ACTGCTCTAAG-AATCAGAAT--TTCTGACCATCA----GATCCGGC----AAAG--CCGATCAACGGACCGAGTTACCCTAGGGATAACAGCGCAATCCCCTTATAGAGTTCCTATCGACAAGGGGGTTTACGACCTCGATGTTGGATCAGGACATCCTAATGGTGCAGCCGCTATTAAGGGTTCGTTTGTTCAACGATTAA-AGTCCTACGTGATC-TGAGTTCA
Halichoeres_biocellatus         -AAAACATCGCCTCTTGCAAAAT-CAACGAATAAGAGGTCCCGCCT-GCCCGG-TGACTTT----ATG--TTTAACGGCCGCGGTATTTTGACCGTGCAAAGGTAGCGCAATCACTTGTCTTTTAAATGGAGACCTGTATGAATGGCACCACGAGGGCTTAACTGTCTCCTTTCTTAGGCCAATGAAATTGATCTCCCCGTGCAGAAGCGGGGATAACGACATAAGACGAGAAGACCCTATGGAGCTTTAGACACTAAGA-CAGCTT-ACGTCAAACAAC---CTTGT--ACAAA----AGAC-TAAA--CTAAG-TAAACCC---TGC-CCTA--ATGTCTTTGGTTGGGGCGACCCCGG-GGAAATAAATAA-CCCCCATGAGGAATGGAAG-----------CATG---CTTCC-A-----------GAACTAAGAGCC-ACCGCTCTAAG-AACCAGAAA--TTCTGACCACCA----GATCCGGC------AGAGCCGATCAACGGACCGAGTTACCCTAGGGATAACAGCGCAATCCCCTTATAGAGCCCATATCGACAAGGGGGTTTACGACCTCGATGTTGGATCAGGACATCCTAATGGTGCAGCCGCTATTAAGGGTTCGTTTGTTCAACGATTAA-AGTCCTACGTGATC-TGAGTTCA
Halichoeres_bivittatus          -AAAACATCGCCTCTTGCAAAAA-CAACGAATAAGAGGTCCCGCCT-GCCCGG-TGACTTA------G--TTTAACGGCCGCGGTATTTTGACCGTGCGAAGGTAGCGCAATCACTTGTCTTTTAAATGGAGACCTGTATGAATGGCATCACGAGGGCTTAACTGTCTCCTTTCTTAGGCCAATGAAATTGATCTCCCCGTGCAGAAGCGGGGATAGTTACATAAGACGAGAAGACCCTATGGAGCTTTAGACACTAAGA-CAGCTT-ACGTCAAGAATA--CCCA-----CAACACGGGAAC-GAA---CTAGG-TTTCCCC---TGT-CCTA--ATGTCTTCGGTTGGGGCGACCCTGG-GGAGATAAATAA-CCCCCATGAGGAATGGAA-------------ACGTG-TTTCC-A-----------AAACCAAGAGCT-ACCGCTCTAAG-AAGCAGAAC--TTCTGACCAACTA---GACCCGGCT---AAGG--CCGATCGACGGACCGAGTTACCCTAGGGATAACAGCGCAATCTCCTTTTAGAGACCCTATCGACAAGGGGGTTTACGACCTCGATGTTGGATCAGGACATCCTAATGGTGCAGCCGCTATTAAGGGTTCGTTTGTTCAACGATTAA-AGTCCTACGTGATC-TGAGTTCA
Halichoeres_brownfieldi         -AAAACATCGCCTCTTGCAAAAT-CAACGAATAAGAGGTCCCGCCT-GCCCAG-TGACTAA----ATG--TTTAACGGCCGCGGTATTTTGACCGTGCAAAGGTAGCGCAATCACTTGTCTTTTAAATGGAGACCTGTATGAATGGCATAACGAGGGCTTAACTGTCTCCTTTCTCAGGCCAATGAAATTGATCTCCCCGTGCAGAAGCGGGGATAATAACATAAGACGAGAAGACCCTATGGAGCTTTAGACAC-AAAAGCAGCTT-ACGTCAAGTACC---CTTGT--ATAAA----AGAC-CAAA--CTAAG-TAAATCC---TGC-CCTA--ATGTCTTTGGTTGGGGCGACCCCGG-GGAAACAAATAA-CCCCCATGAGGAGTGGAAG-----------CATG---CTTCC-A-----------GAACCAAGAGCT-ACTGCTCTAAGG-ACCAGAAC--TTCTGACCACCA----GATCCGGC----AAAG--CCGATCAACGGACCGAGTTACCCTAGGGATAACAGCGCAATCCCCTTTTAGAGTCCATATCGACAAGGGGGTTTACGACCTCGATGTTGGATCAGGACATCCTAATGGTGCAGCCGCTATTAAGGGTTCGTTTGTTCAACGATTAA-AGTCCTACGTGATC-TGAGTTCA
Halichoeres_chloropterus        ----------------------------------------------------------------TAAAAGTTAAACGGCCGCGGTATTTTGACCGTGCAAAGGTAGCGCAATCACTTGTCTTTTAAATGGGGACCTGTATGAATGGCATCACGAGGGCTTAACTGTCTCCTTTCTCAAGCCAATGAGATTGATCTCTCCGTGCAGAAGCGGGGATAGCACCATAAGACGAGAAGACCCTATGGAGCTTTAGACACCAAGG-CAGCTT-ACGTTAAGAACC---CTTAAATATAA------GAC-CAAA--CAGTGTTTGTTC----TGC-CCGA--ATGTCTTCGGTTGGGGCGACCCTGG-GGAGATAACCAA-CCCCCACGAGGAATGGAAG-----------CATG---CTTCC-A-----------GAACAGAGAGCC-ACCGCTCTAAGT-ACCAAAAC--TTTTGACCACCA----GATCCGGC----AAAG--CCGATCAACGGACCGAGTTACCCTAGGGATAACAGCGCAATCCCCTTATAGAGCCCTTATCGACAAGGGGGTTTACGACCTCGATGTTGGATCAGGACATCCTAATGGCGCAGCCGTTATTAAGGGTTCGTTTGTTCAACGATTAA-AGTCCTACCTGATC-TGAGTTCA
Halichoeres_chrysus             -AAAACATCGCCTCTTGCAAAAT-CAACAAATAAGAGGTCTCGCCT-GCCCAG-TGACTA----TAAG--TTTAACGGCCGCGGTATTTTGACCGTGCAAAGGTAGCGCAATCACTTGTCTTTTAAATGGAGACCTGTATGAATGGCATCACGAGGGCTTAACTGTCTCCTTTCTCAAGCCAATGAAATTGATCTCCCCGTGCAGAAGCGGGGATAATAACATAAGACGAGAAGACCCTATGGAGCTTTAGACACTAAGA-CAGCTT-ACCTCAAACAAC---CTTAT--AAAAA----AGAT-TAAA--CTAAG-TAAACCC---TGC-CCTA--ATGTTTTTGGTTGGGGCGACCCCGG-GGAAATAAATAA-CCCCCATGAGGAATGGAAG-----------CATG---CTTCC-A-----------GAACTAAGAGCC-ACTGCTCTAAG-AACCAGAAT--TTCTGACCATCA----GATCCGGC-----AAGA-CCGATCAACGGACCGAGTTACCCTAGGGATAACAGCGCAATCCCCTTACAGAGTCCTTATCGACAAGGGGGTTTACGACCTCGATGTTGGATCAGGACATCCTATTGGTGCAGCCGCTATTAAGGGTTCGTTTGTTCAACGATTAA-AGTCCTACGTGATC-TGAGTTCA
Halichoeres_cosmetus            --------------------------------TAGAGGTC-CGCCT-GCC--GGTGACTA----TTAG--TTTAACGGCCGCGGTATTTTGACCGTGCAAAGGTAGCGCAATCACTTGTCTTTTAAATGGAGACCTGTATGAATGGCATCACGAGGGCTTAACTGTCTCCTTTCTTAAGCCAATGAAATTGATCTCCCCGTGCAGAAGCGGGGATGACTACATAAGACGAGAAGACCCTATGGAGCTTTAGACACCAAGA-CAGCTT-ACGTTAATAAAC---CTTAT--TCAAA----AGAT-TAAA--CTAGG-TAAACCC---TGC-CCTA--ATGTCTTTGGTTGGGGCGACCCCGG-GGAAACAAATAA-CCCCCATGAGGAATGGAAG-----------CATG---CTTCC-A-----------GAACTAAGAGCC-ACTGCTCTAAG-AACCAGAAC--TTCTGACCACCA----GATCCGGC----AAAG--CCGATCAACGGACCGAGTTACCCTAGGGATAACAGCGCAATCCCCTTATAGAGTCCATATCGACAAGGGGGTTTACGACCTCGATGTTGGATCAGGACATCCTAATGGTGCAGCCGCTATTAAGGGTTCGTTTGTTCAACGATTAA-AGTCCTACGTGATCTG-------
Halichoeres_dispilus            -AAAACATCGCCTCTTGCAAAAG-CAACGAATAAGAGGTCCCGCCT-GCCCGG-TGACTT------AG--TTTAACGGCCGCGGTATTTTGACCGTGCGAAGGTAGCGCAATCACTTGTCTTTTAAATGGAGACCTGTATGAATGGCATCACGAGGGCTTAACTGTCTCCTTTCTTAGGCCAATGAAATTGATCTCCCCGTGCAGAAGCGGGGATAAGCACATAAGACGAGAAGACCCTATGGAGCTTTAGACACTAAGA-CAGCTT-ACGTCAAGCATA--CCCA-----CAATACGGGGCC-GAA---CTAGGTTTACCC----TGT-CCTA--ATGTCTTCGGTTGGGGCGACCCTGG-GGAGATAAAGAA-CCCCCATGAGGAATGGAA-------------ACGTG-TTTCC-A-----------AAACTGAGAGCT-CCCGCTCTAAG-AAGCAGTAC--TTCTGACCAGCTA---GATCCGGC----AAGG--CCGATCAACGGACCGAGTTACCCTAGGGATAACAGCGCAATCTCCTTTTAGAGACCCTATCGACAAG-GGGTTTACGACCTCGATGTTGGATCAGGACATCCTAATGGTGCAGCCGCTATTAAGGGTTCGTTTGTTCAACGATTAA-AGTCCTACGTGATC-TGAGTTCA
Halichoeres_garnoti             -AAAACATCGCCTCTTGCAAAAG-CAACGAATAAGAGGTCCCGCCT-GCCCGG-TGACTT------AG--TTTAACGGCCGCGGTATTTTGACCGTGCGAAGGTAGCGCAATCACTTGTCTTTTAAATGGAGACCTGTATGAATGGCATCACGAGGGCTTAACTGTCTCCTTTCTTAGGCCAATGAAATTGATCTCCCCGTGCAGAAGCGGGGATAATAACATAAGACGAGAAGACCCTATGGAGCTTTAGACACTAAGA-CAGCTT-ACGTCAAGGATAC-CCACC---ACAC----GGGAC-CGAA--CTAGGTTTTCCC----TGT-CCTA--ATGTCTTCGGTTGGGGCGACCCTGG-GGAGATAAATAA-CCCCCATGAGGAATGGAA-------------ACGTG-TTTCC-A-----------AAACCAAGAGCT-ACCGCTCTAAG-AAGCAGAAC--TTCTGACCAACTA---GACCCGGCT---AAGG--CCGATCAACGGACCGAGTTACCCTAGGGATAACAGCGCAATCTCCTTTTAGAGACCCTATCGACAAGGGGGTTTACGACCTCGATGTTGGATCAGGACATCCTAATGGTGCAGCCGCTATTAAGGGTTCGTTTGTTCAACGATTAA-AGTCCTACGTGATC-TGAGTTCA
Halichoeres_hartzfeldii         -AAAACATCGCCTCTTGCAAAACT-AACGAATAAGAGGTCCCGCCT-GCCCGG-TGACTT----TATG--TTTAACGGCCGCGGTATTTTGACCGTGCAAAGGTAGCGCAATCACTTGTCTTTTAAATGGAGACCTGTATGAATGGCATCACGAGGGCTTAACTGTCTCCTTTCTTAGGCCAATGAAATTGATCTCCCCGTGCAGAAGCGGGGATAATAACATAAGACGAGAAGACCCTATGGAGCTTTAGACACTAAGA-CAGCCT-ACGTCAAAATACCCCTTCATACAGAAA---------TGAA--CTAAA-TAGGACC---TGT-CCTA--ATGTCTTTGGTTGGGGCGACCCTGG-GGAAATAAAGAG-CACCCATGTGGACTGGAAA-----------CATG---TTTCC-A-----------AAACCAAGAGCA-ACCACTCTAAG-AAGCAGAAC--TTCTGACCAATCT---GATCCGGC----AAAG--CCGATCAACGGACCGAGTTACCCTAGGGATAACAGCGCGATCCCCTTTTAGAGGCCATATCGACAAGGGGGCTTACGACCTCGATGTTGGATCAGGACATCCTAATGGTGCAGCCGTCATTAAGGGTTCGTTTGTTCAACGATTAA-AGTCCTACGTGATC-TGAGTTCA
Halichoeres_hortulanus          -AAAACATCGCCTCTTGCAAAAA-CAACGAATAAGAGGTCCCGCCT-GCCCAG-TGACTT-----AAG-GTTTAACGGCTGCGGTATTTTGACCGTGCAAAGGTAGCGCAATCACTTGTCTCTTAAATGGAGACCTGTATGAATGGCACCACGAGGGCTTAACTGTCTCCTTTCTTAAACCAATGAAATTGATCTCTCCGTGCAGAAGCGGGGATAAACCCATAAGACGAGAAGACCCTATGGAGCTTTAGACACCAAGA-TAGCTT-ATGTCAAGAAACC-CCTC----ACAA----GGGGC-CGAACCCGA---TAAGCCC---TAT-CCTA--ATGTCTTCGGTTGGGGCGACCCCGG-GAAAATAAATAA-CCCCCGCGAGGAATGAAA-------------ATATACTTTC--A-----------GAACCAAGAGCC-ACCGCTCTAAG-AAGCAGAAC--TTCTGACCAACTA---GATCCAGGT---AAA---CTGATTAACGGACCGAGTTACCCTAGGGATAACAGCGCAATCCCCTTAAAGAGACCCTATCGACAAGGGGGTTTACGACCTCGATGTTGGATCAGGACATCCTAATGGTGTAGCCGCTGTTAAGGGTTCGTTTGTTCAACGATTAA-AGTCCTACGTGATC-TGAGTTCA
Halichoeres_lapillus            -------------------AAAATCAACAAATAAGAGGTCCCGCCT-GCCCAG-TGACTT----TCAG--TTTAACGGCCGCGGTATTTTGACCGTGCAAAGGTAGCGCAATCACTTGTCTTTTAAATGGAGACCTGTATGAATGGCACCACGAGGGCTTAACTGTCTCCTTTCTCGAGCCAATGAAATTGATCTCCCCGTGCAGAAGCGGGGATAGTTACATAAGACGAGAAGACCCTATGGAGCTTTAGACACTAAGG-TAGCTT-ACGTCAAATACC---TTTAT--ATAAA----AGAC-CAAA--CTAAG-TGAATCC---TAC-CCTA--ATGTCTTCGGTTGGGGCGACCCTGG-GGAAATAAAGAA-CCCCCATGCGGAATGGAAG-----------CATG---CTTCT-A-----------CAACCAAGAGCT-TCCGCTCTAAG-AACCAGAAT--TTCTGACCACAA----GATCCGGC----AAAG--CCGATCAACGGACCGAGTTACCCTAGGGATAACAGCGCAATCTCCTTACAGAGCCCTTATCGACAAGGAGGTTTACGACCTCGATGTTGGATCAGGACATCNTAATGGTGCAGCCGCTATTAAAGGTTCGTTTGTTCAACGATTAA-AGTCCTACGTGATC-TGAGTTCA
Halichoeres_leucoxanthus        -----CATCGCCTCTTGCAAAAT-CAACAAATAAGAGGTCTCGCCT-GCCCAG-TGACTTA---TAAG--TTTAACGGCCGCGGTATTTTGACCGTGCAAAGGTAGCGCAATCACTTGTCTTTTAAATGGAGACCTGTATGAATGGCATCACGAGGGCTTAACTGTCTCCTTTCTCAAGCCAATGAAATTGATCTCCCCGTGCAGAAGCGGGGATGACAACATAAGACGAGAAGACCCTATGGAGCTTTAGACACTAAGA-CAGCTT-ACGTCAAACAAC---CTTAT--AAAAA----AGAC-TAAA--CTAAG-TAAACCC---TGC-CCTA--ATGTTTTTGGTTGGGGCGACCCCGG-GGAAATAAATAA-CCCCCATGAGGAATGGAAG-----------CATG---CTTCC-A-----------GAACTAAGAGCC-TCTGCTCTAAG-AACCAGAAT--TTCTGACCATCA----GATCCGGC----AAAG--CCGATCAACGGACCGAGTTACCCTAGGGATAACAGCGCAATCCCTTTACAGAGTCCTTATCGACAAGGGGGTTTACGACCTCGATGTTGGATCAGGACATCCTATTGGTGCAGCCGCTATTAAGGGTTCGTTTGTTCAACGATTAA-AGTCCTACGTGATCT--------
Halichoeres_leucurus            -AAAACATCGCCTCTTGCAAAAT-CAACGAATAAGAGGTCCCGCCT-GCCCAG-TGACTCA---TATG--TTTAACGGCCGCGGTATTTTGACCGTGCAAAGGTAGCGCAATCACTTGTCTTTTAAATGGAGACCTGTATGAATGGCACCACGAGGGCTTAACTGTCTCCTTTCTTAGGCCAATGAAATTGATTTCCCCGTGCAGAAGCGGGGATAATAACATAAGACGAGAAGACCCTATGGAGCTTTAGACACTAAAG-CAGATT-ACGTCAAAAACCCCCATA-----CAA----GGGAC-CAAA--CCAAA-TATACCC---TGC-CCTA--ATGTCTTCGGTTGGGGCGACCCCGG-GGAAAAAAATAA-CCCCCATGAGGAGTGGAAG-----------CATG---CTTCC-A-----------AAACTAAGAGCT-ACCGCTCTAAG-AATCAGAAC--TTCTGACCACCA----GATCCGGC----AAAG--CCGATCAACGGACCGAGTTACCCTAGGGATAACAGCGCAATCCCCTTATAGAGTCCCTATCGACAAGGGGGTTTACGACCTCGATGTTGGATCAGGACATCCTAATGGTGCAGCCGCTATTAA-GGTTCGTTTGTTCAACGATTAA-AGTCCTACGTGATC-TGAGTTCA
Halichoeres_maculipinna         -AAAACATCGCCTCTTGCAAAACT-AACGAATAAGAGGTCACGCCT-GCCCGG-TGACTA----TATG--TTTAACGGCCGCGGTATTTTGACCGTGCAAAGGTAGCGCAATCACTTGTCTTTTAAATGGAGACCTGTATGAATGGCATCACGAGGGCTTAACTGTCTCCTTTCTTCAGCCAATGAAATTGATCTCCCCGTGCAGAAGCGGGGATAACCTCATAAGACGAGAAGACCCTATGGAGCTTTAGACACCAAGA-CAGCTT-ACGTCAAGAACCC-CCTT----ATAAA----GAAT-TGAA--CTAAG-TATACCC---TGT-CCTA--ATGTCTTTGGTTGGGGCGACCACGG-GGAGATAAAGAA-CCCCCATGTGGAATGGAAG-----------CATG---CTTCC-A-----------GACCCAAGAGCT-TCCGCTCTAAGTAA-CAGAAC--ATCTGACCAACGA---GATCCGGC----AAAG--CCGATCAACGGACCGAGTTACCCTAGGGATAACAGCGCAATCCCCTTTTAGAGCCCGTATCGACAAGGGGGTTTACGACCTCGATGTTGGATCAGGACATCCTAATGGTGCAGCCGCTATTAAGGGTTCGTTTGTTCAACGATTAA-AGTCCTACGTGATC-TGAGTTCA
Halichoeres_margaritaceus       -AAAACATCGCCTCTTGCAAATT--AACGAATAAGAGGTCTCGCCT-GCCCAG-TGACTA----TATG--TTCAACGGCCGCGGTATTTTGACCGTGCAAAGGTAGCGCAATCACTTGTCTTTTAAATGGGGACCTGTATGAATGGCATCACGAGGGCTTAACTGTCTCCTTTCTTAAGCCAACGAAATTGATCTCCCCGTGCAGAAGCGGGGATTATGACATAAGACGAGAAGACCCTATGGAGCTTTAGACACTAAGA-CAGCTT-ACGTTAAACACC---CTAGC--ATAAA----AGGC-CAAA--CGGTG-TAAGTTC---TGC-CCTA--ATGTCTTCGGTTGGGGCGACCCTGG-GGAGAAAAACAA-CCCCCACGAGGAATGGAAG-----------CATG---CTTCC-A-----------GAGCAAAGAGCG-ACCACTCTATGC-ACCAGAGAC-TTCTGACCATCA----GACCCGGC----AAAG--CCGATTAACGGACCGAGTTACCCTAGGGATAACAGCGCAATCCCCTTATAGAGCCCTTATCGACAAGGGGGTTTACGACCTCGATGTTGGATCAGGACATCCTAATGGCGCAGCAGTTATTAAGGGTTCGTTTGTTCAACGATTAA-AGTCCTACGTGATC-TGAGTTCA
Halichoeres_marginatus          -AAAACATCGCCTCTTGCAAAAT-CAACGAATAAGAGGTCCCGCCT-GCCCAG-TGACTA----TATG--TTTAACGGCCGCGGTATTTTGACCGTGCAAAGGTAGCGCAATCACTTGTCTTTTAAATGGAGACCTGTATGAATGGCACCACGAGGGCTTAACTGTCTCCTTTCTTAAGCCAATGAAATTGATCTCCCCGTGCAGAAGCGGGGATGCAGCCATAAGACGAGAAGACCCTATGGAGCTTTAGACACCAAAG-CAGCTT-ATGTCAAATACC--CCTGG---ATAAA----GAAT-TAAA--CTAAC-TAAATAC---TGC-CCTA--ATGTCTTCGGTTGGGGCGACCCCGG-GGAAATAAATAA-CCCCCATGAGGAATGGAGG-----------CATG---CTTCC-A-----------AAACCAAGAGCC-ACCGCTCTAAG-AATCAGAAC--TTCTGACCACCA----GATCCGGC----AAAG--CCGATCAACGGACCGAGTTACCCTAGGGATAACAGCGCAATCCCCTTATAGAGTCCCTATCGACAAGGGGGTTTACGACCTCGATGTTGGATCAGGACATCCTAATGGTGCAGCCGCTATTAAGGGTTCGTTTGTTCAACGATTAA-AGTCCTACGTGATC-TGAGTTCA
Halichoeres_melanurus           -AAAACATCGCCTCTTGCAAAAT-CAACGAATAAGAGGTCCCGCCT-GCCCAG-TGACTA----TATG--TTTAACGGCCGCGGTATTTTGACCGTGCAAAGGTAGCGCAATCACTTGTCTTTTAAATGGAGACCTGTATGAATGGCATCACGAGGGCTTAACTGTCTCCTTTCTCAAGCCAATGAAATTGATCTCCCCGTGCAGAAGCGGGGATGGACCCATAAGACGAGAAGACCCTATGGAGCTTTAGACACCAAAG-CAGCTT-ACGTCAAATACC--CCTAA---ACAAA----GGAC-TAAA--CTAAT-TAAACCC---TGC-CCTA--ATGTCTTCGGTTGGGGCGACCCCGG-GGAAATAAGTAA-CCCCCATGAGGACTGGAAG-----------CATG---CTTCC-A-----------AAACCAAGAGCC-TCTGCTCTAAG-AATCAGAAC--TTCTGACCACCA----GATCCGGC----AAAG--CCGATCAACGGACCGAGTTACCCTAGGGATAACAGCGCAATCCCCTTATAGAGTCCCTATCGACAAGGGGGTTTACGACCTCGATGTTGGATCAGGACATCCTAATGGTGCAGCCGCTATTAAGGGTTCGTTTGTTCAACGATTAA-AGTCCTACGTGATC-TGAGTTCA
Halichoeres_melasmapomus        -AAAACATCGCCTCTTGCAAAAT-CAACGAATAAGAGGTCCCGCCT-GCCCAG-TGACTA----TAAG--TTTAACGGCCGCGGTATTTTGACCGTGCAAAGGTAGCGCAATCACTTGTCTTTTAAATGGAGACCTGTATGAATGGCATCACGAGGGCTTAACTGTCTCCTTTCTTAAGCCAATGAAATTGATCTCCCCGTGCAGAAGCGGGGATGACAACATAAGACGAGAAGACCCTATGGAGCTTTAGACACTAAGA-CAGATT-ACGTTAATTAAC--CCTAC---ACAAA----AGGC-CAAA--CTAAG-TGAACCC---TGC-CCTA--ATGTCTTCGGTTGGGGCGACCCCGG-GGAAATAAATAA-CCCCCATGAGGAATGGAAG-----------CATG---CTTCC-A-----------GAACTAAGAGCC-ACCGCTCTAAG-AACCAGAAC--TTCTGACCACCA----GATCCGGC----AAAG--CCGATCAACGGACCGAGTTACCCTAGGGATAACAGCGCAATCCCCTTATAGAGCCCATATCGACAAGGGGGTTTACGACCTCGATGTTGGATCAGGACATCCTAATGGTGCAGCCGCTATTAAGGGTTCGTTTGTTCAACGATTAA-AGTCCTACGTGATC-TGAGTTCA
[truncated: 131,597 more chars]
